# Supplementary material for: General anesthesia alters CNS and astrocyte expression of activity-dependent and activity-independent genes
Source: Front Netw Physiol. 2023 Aug 21;3:1216366. doi: 10.3389/fnetp.2023.1216366 (PMC10476527; doi:10.3389/fnetp.2023.1216366)
Supplement: Supplementary file 1 [file Table2.XLSX]

## Sheet: Sup 2-1
CNS Genes Changed By Anaesthesia
gene	gene_name	L2FC Anaes v Control	padj
ENSMUSG00000085511	Gm11738	3.63816	1.32e-104
ENSMUSG00000042622	Maff	2.99032	7.19e-59
ENSMUSG00000022996	Wnt10b	2.54631	7.33e-56
ENSMUSG00000000982	Ccl3	2.21426	1.41e-24
ENSMUSG00000002831	Plin4	2.17851	1.84e-19
ENSMUSG00000021367	Edn1	2.03052	3.6e-42
ENSMUSG00000056313	1810011O10Rik	2.02408	4.17e-26
ENSMUSG00000091530	Cldn20	2.0122	3.12e-20
ENSMUSG00000044258	Ctla2a	1.99143	4.89e-21
ENSMUSG00000031780	Ccl17	1.92799	3.51e-35
ENSMUSG00000092349	Platr17	1.84706	6.46e-22
ENSMUSG00000003032	Klf4	1.74869	2.16e-34
ENSMUSG00000090698	Apold1	1.74164	1.11e-16
ENSMUSG00000051251	Nhlh1	1.74063	5.55e-25
ENSMUSG00000034112	Atp2c2	1.70648	6.1e-25
ENSMUSG00000074796	Slc4a11	1.68078	3.18e-24
ENSMUSG00000001473	Tubb6	1.6662	1.62e-19
ENSMUSG00000028776	Tinagl1	1.62938	1.77e-67
ENSMUSG00000023153	Tmem52	1.61541	3.17e-17
ENSMUSG00000047330	Kcne4	1.58184	1.85e-15
ENSMUSG00000028862	Map3k6	1.58127	7.56e-33
ENSMUSG00000032807	Alox12b	1.58062	4.78e-28
ENSMUSG00000034161	Scx	1.53951	4.21e-17
ENSMUSG00000027377	Mall	1.53046	1.49e-17
ENSMUSG00000026628	Atf3	1.49486	1.14e-12
ENSMUSG00000027412	Lpin3	1.48533	2.11e-31
ENSMUSG00000055148	Klf2	1.46252	1.12e-22
ENSMUSG00000044786	Zfp36	1.46188	7.05e-11
ENSMUSG00000002910	Arrdc2	1.41223	2.07e-18
ENSMUSG00000031465	Angpt2	1.38015	1.97e-22
ENSMUSG00000050201	Otop2	1.37687	3.92e-15
ENSMUSG00000024222	Fkbp5	1.37573	1.14e-11
ENSMUSG00000022622	Acr	1.35294	1.78e-17
ENSMUSG00000038587	Akap12	1.34594	1.51e-26
ENSMUSG00000037405	Icam1	1.34009	5.02e-17
ENSMUSG00000004328	Hif3a	1.33557	5.94e-15
ENSMUSG00000054717	Hmgb2	1.33298	7.6e-25
ENSMUSG00000095477	Gm25076	1.2894	1.06e-07
ENSMUSG00000030089	Slc41a3	1.28536	9.74e-40
ENSMUSG00000044646	Zbtb7c	1.28283	2.64e-29
ENSMUSG00000096257	Ccer2	1.27849	2.64e-16
ENSMUSG00000028195	Cyr61	1.276	5.77e-08
ENSMUSG00000048572	Tmem252	1.24429	1.32e-06
ENSMUSG00000046223	Plaur	1.23487	1.54e-08
ENSMUSG00000031825	Crispld2	1.22438	3.47e-22
ENSMUSG00000089997	1810020O05Rik	1.22355	1.05e-09
ENSMUSG00000082902	Ccl19-ps1	1.19673	1.47e-07
ENSMUSG00000048489	8430408G22Rik	1.17113	7.12e-06
ENSMUSG00000046610	Oacyl	1.16995	5.43e-12
ENSMUSG00000030413	Pglyrp1	1.16899	5.3e-22
ENSMUSG00000071637	Cebpd	1.16722	2.43e-15
ENSMUSG00000097305	Gm17276	1.16714	2.97e-20
ENSMUSG00000087536	Gm14246	1.1604	1.37e-09
ENSMUSG00000025509	Pnpla2	1.15604	1.19e-26
ENSMUSG00000053113	Socs3	1.15285	9.44e-19
ENSMUSG00000006585	Cdt1	1.15194	2.43e-15
ENSMUSG00000021453	Gadd45g	1.13602	5.68e-20
ENSMUSG00000034614	Pik3ip1	1.13127	1.18e-62
ENSMUSG00000034634	Ly6d	1.12122	1.77e-06
ENSMUSG00000092368	A930015D03Rik	1.10487	1.55e-19
ENSMUSG00000090958	Lrrc32	1.10427	2.4e-17
ENSMUSG00000028307	Aldob	1.09786	4.82e-11
ENSMUSG00000113052	AC159649.1	1.0969	4.6e-08
ENSMUSG00000005413	Hmox1	1.09585	2.52e-24
ENSMUSG00000027954	Efna1	1.09566	1.41e-21
ENSMUSG00000037833	Sh2d4b	1.09339	2.36e-07
ENSMUSG00000087406	E130215H24Rik	1.09051	1.69e-08
ENSMUSG00000081249	Gm11517	1.08306	4.77e-08
ENSMUSG00000036661	Dennd3	1.08306	3.44e-24
ENSMUSG00000088984	Gm25604	1.08009	1.09e-05
ENSMUSG00000074001	Klhl40	1.07474	1.26e-19
ENSMUSG00000030208	Emp1	1.06271	3.49e-15
ENSMUSG00000029313	Aff1	1.06042	7e-19
ENSMUSG00000074934	Grem1	1.05865	2.64e-19
ENSMUSG00000036964	Trim17	1.05826	4.27e-24
ENSMUSG00000031431	Tsc22d3	1.0406	2.09e-19
ENSMUSG00000037977	6430571L13Rik	1.0399	4.61e-15
ENSMUSG00000000732	Icosl	1.03867	5.52e-14
ENSMUSG00000021200	Asb2	1.03759	5.14e-19
ENSMUSG00000030711	Sult1a1	1.03171	2.46e-10
ENSMUSG00000046768	Rhoj	1.02357	1.64e-19
ENSMUSG00000036181	Hist1h1c	1.02321	3.58e-07
ENSMUSG00000078495	Zfp984	1.02271	7.6e-25
ENSMUSG00000094942	Gm3604	1.00655	4.03e-14
ENSMUSG00000030748	Il4ra	1.00503	1.66e-25
ENSMUSG00000100490	Gm28455	0.991393	1.75e-07
ENSMUSG00000051243	Islr2	0.9908	6.38e-21
ENSMUSG00000033491	Prss35	0.990212	1.02e-24
ENSMUSG00000038059	Smim3	0.980496	3.65e-10
ENSMUSG00000065608	Mirlet7c-2	0.969933	1.14e-05
ENSMUSG00000025934	Gsta3	0.967169	1.37e-08
ENSMUSG00000061132	Blnk	0.966356	1.88e-10
ENSMUSG00000022893	Adamts1	0.964881	1.67e-08
ENSMUSG00000001166	Oas1c	0.964501	4.49e-12
ENSMUSG00000106383	E330034L11Rik	0.960824	9.04e-24
ENSMUSG00000067203	H2-K2	0.959174	3.44e-07
ENSMUSG00000103785	Gm35025	0.952303	3.35e-05
ENSMUSG00000034684	Sema3f	0.951197	2.29e-31
ENSMUSG00000027932	Slc27a3	0.945486	4.67e-15
ENSMUSG00000037686	Aspg	0.944276	3.3e-15
ENSMUSG00000043336	Filip1l	0.941743	3.53e-15
ENSMUSG00000050410	Tcf19	0.938307	9.17e-20
ENSMUSG00000060257	Scrt2	0.93779	2.19e-29
ENSMUSG00000034706	Dnaic2	0.934967	2.4e-06
ENSMUSG00000044583	Tlr7	0.931733	2.1e-07
ENSMUSG00000093553	Gm20633	0.927018	1.22e-06
ENSMUSG00000002083	Bbc3	0.925546	4.45e-10
ENSMUSG00000019970	Sgk1	0.925152	1.13e-08
ENSMUSG00000082474	Gm8213	0.924307	2.93e-05
ENSMUSG00000030681	Mvp	0.922521	3.81e-12
ENSMUSG00000019232	Etnppl	0.916689	2.08e-05
ENSMUSG00000060260	Pwwp2b	0.916514	1.06e-27
ENSMUSG00000015312	Gadd45b	0.912176	2.46e-10
ENSMUSG00000020424	Gatsl3	0.906946	4.42e-08
ENSMUSG00000034738	Nostrin	0.906156	1.22e-08
ENSMUSG00000028645	Slc2a1	0.902555	6.59e-20
ENSMUSG00000112368	AC166323.1	0.901111	2.43e-07
ENSMUSG00000021278	Amn	0.9008	4.53e-15
ENSMUSG00000027568	Ntsr1	0.899036	3.67e-21
ENSMUSG00000108624	Gm45091	0.896292	3.22e-05
ENSMUSG00000038352	Arl5c	0.895388	9.01e-10
ENSMUSG00000029862	Clcn1	0.894736	4.14e-06
ENSMUSG00000073406	H2-Bl	0.894172	0.000103
ENSMUSG00000006411	Nectin4	0.893459	1.48e-18
ENSMUSG00000108101	Gm45738	0.89075	0.000704
ENSMUSG00000028755	Cda	0.890497	1.24e-08
ENSMUSG00000106980	Gm43690	0.889773	4.84e-10
ENSMUSG00000105415	Gm44364	0.886849	0.000833
ENSMUSG00000100017	2410022M11Rik	0.886562	3.8e-14
ENSMUSG00000032840	2410131K14Rik	0.885502	9.74e-40
ENSMUSG00000022061	Nkx3-1	0.884522	1.44e-07
ENSMUSG00000039911	Spsb1	0.880281	5.2e-13
ENSMUSG00000041143	Tmco4	0.878344	5.57e-12
ENSMUSG00000004891	Nes	0.873882	1.68e-09
ENSMUSG00000047259	Mc4r	0.872629	2.69e-06
ENSMUSG00000042417	Ccno	0.86987	7.26e-07
ENSMUSG00000074252	Gm10654	0.865366	6.49e-09
ENSMUSG00000108414	Snhg1	0.864947	1.33e-23
ENSMUSG00000044551	9930012K11Rik	0.861731	1.83e-14
ENSMUSG00000034579	Pla2g3	0.857177	0.000526
ENSMUSG00000043773	1700048O20Rik	0.856867	2.49e-07
ENSMUSG00000022768	Ccdc116	0.856393	7.56e-10
ENSMUSG00000008318	Relt	0.846519	2.79e-29
ENSMUSG00000039167	Adgrl4	0.846053	2.76e-16
ENSMUSG00000015354	Pcolce2	0.844548	1.89e-10
ENSMUSG00000058498	Rnf207	0.843353	1.28e-07
ENSMUSG00000009092	Derl3	0.842272	8.66e-09
ENSMUSG00000034063	4930590J08Rik	0.840398	4.86e-09
ENSMUSG00000020325	Fstl3	0.839071	1.48e-06
ENSMUSG00000001249	Hpn	0.837997	0.000454
ENSMUSG00000074715	Ccl28	0.832793	8.5e-06
ENSMUSG00000044534	Ackr2	0.830405	4.02e-08
ENSMUSG00000028211	Trp53inp1	0.82718	1.19e-13
ENSMUSG00000006235	Epor	0.826901	9.18e-11
ENSMUSG00000020785	Camkk1	0.826273	2.84e-31
ENSMUSG00000028885	Smpdl3b	0.817858	4.75e-06
ENSMUSG00000106683	Gm43263	0.817252	0.000841
ENSMUSG00000067199	Frat1	0.816714	4.73e-19
ENSMUSG00000037095	Lrg1	0.815629	0.000231
ENSMUSG00000030087	Klf15	0.81262	1.5e-13
ENSMUSG00000023067	Cdkn1a	0.811841	0.000272
ENSMUSG00000090050	Gm16339	0.810757	6.99e-07
ENSMUSG00000047867	Gimap6	0.809971	6.13e-11
ENSMUSG00000020108	Ddit4	0.80901	6e-09
ENSMUSG00000020044	Timp3	0.806207	1.05e-18
ENSMUSG00000092887	Snord53	0.793478	0.00171814
ENSMUSG00000044562	Rasip1	0.791202	9.07e-11
ENSMUSG00000097574	C920006O11Rik	0.786301	2.02e-09
ENSMUSG00000020534	Shmt1	0.780904	4.59e-05
ENSMUSG00000110390	Gm45869	0.780421	2.4e-05
ENSMUSG00000090625	Gm20721	0.780243	1.83e-05
ENSMUSG00000049892	Rasd1	0.780172	1.58e-05
ENSMUSG00000024521	Pmaip1	0.779303	1.86e-09
ENSMUSG00000027472	Pdrg1	0.778701	4.95e-27
ENSMUSG00000004446	Bid	0.778057	1.77e-11
ENSMUSG00000021125	Arg2	0.776439	3.63e-13
ENSMUSG00000042510	AA986860	0.776247	6.25e-14
ENSMUSG00000031502	Col4a1	0.775757	2.62e-16
ENSMUSG00000097906	Gm9625	0.775752	2.19e-07
ENSMUSG00000051439	Cd14	0.771041	1.85e-06
ENSMUSG00000031538	Plat	0.764881	4.22e-20
ENSMUSG00000023905	Tnfrsf12a	0.762501	4.84e-08
ENSMUSG00000046854	Pip5kl1	0.760396	1.13e-09
ENSMUSG00000021902	Phf7	0.756982	2.16e-16
ENSMUSG00000006342	Susd2	0.756125	6.45e-09
ENSMUSG00000030022	Adamts9	0.756069	0.00121813
ENSMUSG00000028661	Epha8	0.755357	3.6e-09
ENSMUSG00000018387	Shroom1	0.75498	8.21e-17
ENSMUSG00000096943	Gm26721	0.750697	9.92e-11
ENSMUSG00000089889	0610040B10Rik	0.748148	3.82e-06
ENSMUSG00000022610	Mapk12	0.746692	1.33e-07
ENSMUSG00000027286	Lrrc57	0.745393	1.2e-21
ENSMUSG00000025577	Cbx2	0.745142	2.24e-09
ENSMUSG00000024053	Emilin2	0.743305	1.9e-06
ENSMUSG00000024087	Cyp1b1	0.742001	1.72e-07
ENSMUSG00000057729	Prtn3	0.741849	1.09e-05
ENSMUSG00000092713	Gm22858	0.741092	0.00717125
ENSMUSG00000018143	Mafk	0.738956	2.3e-09
ENSMUSG00000091968	Gm17115	0.738826	0.00068
ENSMUSG00000038205	Prkab2	0.734093	5.85e-24
ENSMUSG00000085838	Chn1os1	0.733534	3.42e-07
ENSMUSG00000052384	Nrros	0.733072	2.91e-05
ENSMUSG00000107451	Gm44421	0.731281	4.52e-06
ENSMUSG00000100764	Gm29155	0.731189	0.00302615
ENSMUSG00000024778	Fas	0.730995	2.64e-07
ENSMUSG00000105594	Gm43398	0.729468	0.0010616
ENSMUSG00000038550	Ciart	0.729366	1.41e-11
ENSMUSG00000080727	C920021L13Rik	0.728429	4.31e-06
ENSMUSG00000109224	AC167978.1	0.727964	0.000358
ENSMUSG00000104271	Gm37891	0.727568	4.7e-05
ENSMUSG00000047123	Ticam1	0.72658	1.15e-10
ENSMUSG00000097268	Gm26805	0.726011	3.44e-12
ENSMUSG00000098449	Gm7467	0.722252	0.000206
ENSMUSG00000064340	mt-Tl1	0.7215	1.81e-18
ENSMUSG00000021025	Nfkbia	0.720792	8.03e-08
ENSMUSG00000087120	Gm12279	0.720508	8.68e-05
ENSMUSG00000084375	Gm11637	0.718682	0.000385
ENSMUSG00000027435	Cd93	0.716412	6.62e-07
ENSMUSG00000003541	Ier3	0.714764	6.85e-10
ENSMUSG00000032578	Cish	0.714414	4.74e-12
ENSMUSG00000036915	Kirrel2	0.713286	3.5e-05
ENSMUSG00000029675	Eln	0.713211	1.88e-09
ENSMUSG00000057963	Itpk1	0.710192	1.76e-16
ENSMUSG00000038295	Atg9b	0.709161	2.39e-08
ENSMUSG00000098708	Gm27252	0.706101	0.000527
ENSMUSG00000001435	Col18a1	0.704868	1.29e-09
ENSMUSG00000025464	Paox	0.704572	9.34e-22
ENSMUSG00000030256	Bhlhe41	0.702932	3.25e-15
ENSMUSG00000022528	Hes1	0.702012	9.16e-07
ENSMUSG00000009551	6330409D20Rik	0.699923	2.8e-07
ENSMUSG00000032420	Nt5e	0.699361	0.000195
ENSMUSG00000026475	Rgs16	0.698138	2.14e-05
ENSMUSG00000064349	mt-Tc	0.696985	0.0133913
ENSMUSG00000055494	Gm14168	0.69662	1.32e-07
ENSMUSG00000028360	Slc44a5	0.696488	1.83e-07
ENSMUSG00000086075	Gm15728	0.695099	4.76e-12
ENSMUSG00000022468	Endou	0.693259	9.75e-06
ENSMUSG00000087644	Gm14703	0.692729	8.45e-05
ENSMUSG00000078963	Hsbp1l1	0.692385	2.27e-05
ENSMUSG00000099966	2810402E24Rik	0.69096	3.99e-07
ENSMUSG00000031853	Map3k21	0.684209	0.000171
ENSMUSG00000020892	Aloxe3	0.681512	6.95e-08
ENSMUSG00000030554	Synm	0.68051	8.26e-19
ENSMUSG00000042804	Gpr153	0.678647	2.08e-06
ENSMUSG00000039395	Mreg	0.67782	1.54e-11
ENSMUSG00000037003	Tns2	0.676657	4.21e-16
ENSMUSG00000097675	1700101I11Rik	0.675173	9.21e-06
ENSMUSG00000034957	Cebpa	0.67164	1.79e-11
ENSMUSG00000021319	Sfrp4	0.671335	2.97e-06
ENSMUSG00000032062	2310030G06Rik	0.669385	1.09e-05
ENSMUSG00000074480	Mex3a	0.668628	0.000138
ENSMUSG00000064267	Hvcn1	0.667174	5.68e-07
ENSMUSG00000021287	Xrcc3	0.667168	8.86e-08
ENSMUSG00000096210	H1f0	0.666934	2.56e-24
ENSMUSG00000038704	Aspdh	0.666881	6.87e-07
ENSMUSG00000086165	Gm15690	0.665264	0.000332
ENSMUSG00000024175	Tekt4	0.664872	0.0183444
ENSMUSG00000083064	Gm7785	0.664508	0.000296
ENSMUSG00000106928	Gm43860	0.66385	2.84e-05
ENSMUSG00000031557	Plekha2	0.663692	5.8e-23
ENSMUSG00000026380	Tfcp2l1	0.663059	2.16e-08
ENSMUSG00000106416	Gm5857	0.662507	7.79e-05
ENSMUSG00000007476	Lrrc8a	0.659686	4.54e-09
ENSMUSG00000044243	Bhlha9	0.656245	9.18e-08
ENSMUSG00000073633	Fbxo36	0.65586	2.72e-05
ENSMUSG00000044320	1700001O22Rik	0.655815	3.73e-05
ENSMUSG00000030880	Polr3e	0.654994	4.74e-16
ENSMUSG00000042507	Elmsan1	0.652537	2.69e-13
ENSMUSG00000007216	Zfp775	0.652062	3.84e-09
ENSMUSG00000108607	Gm44646	0.651885	0.00017
ENSMUSG00000046593	Tmem215	0.651161	1.04e-07
ENSMUSG00000071984	Fndc1	0.650619	4.6e-06
ENSMUSG00000074281	Gm12522	0.650535	4.04e-08
ENSMUSG00000056737	Capg	0.650411	1.79e-06
ENSMUSG00000097093	C330013E15Rik	0.649916	0.000166
ENSMUSG00000020439	Smtn	0.648796	2.15e-09
ENSMUSG00000042524	Sun2	0.648428	6.21e-08
ENSMUSG00000030598	Fbxo17	0.647932	1.48e-06
ENSMUSG00000042213	Zfand4	0.64737	1.11e-06
ENSMUSG00000066438	Plekhd1	0.646468	0.0104065
ENSMUSG00000026189	Pecr	0.644477	1.64e-09
ENSMUSG00000004665	Cnn2	0.644458	5.74e-10
ENSMUSG00000029624	Ptcd1	0.644317	2.22e-23
ENSMUSG00000025591	Tma16	0.642872	2.94e-07
ENSMUSG00000028413	B4galt1	0.641618	0.000566
ENSMUSG00000108197	Gm44214	0.641461	0.00067
ENSMUSG00000085873	Ttc39aos1	0.638971	9.41e-06
ENSMUSG00000027796	Smad9	0.638505	9.41e-18
ENSMUSG00000109337	Gm45047	0.636642	0.00927507
ENSMUSG00000040714	Klc3	0.636529	3.23e-05
ENSMUSG00000085586	Gm11613	0.635634	7.06e-21
ENSMUSG00000098176	Ccdc166	0.635505	1.86e-10
ENSMUSG00000071691	Gm960	0.634701	4.87e-06
ENSMUSG00000047897	Ripply2	0.63413	1.47e-07
ENSMUSG00000020810	Cygb	0.633927	1.43e-15
ENSMUSG00000046688	Tifa	0.633234	4.98e-17
ENSMUSG00000071553	Cpa2	0.633152	0.00132764
ENSMUSG00000037242	Clic4	0.632999	7.19e-16
ENSMUSG00000038255	Neurod2	0.632686	2.73e-09
ENSMUSG00000015647	Lama5	0.632074	3.89e-06
ENSMUSG00000106978	N4bp2os	0.63177	1.4e-06
ENSMUSG00000059791	Nrm	0.631474	1.71e-09
ENSMUSG00000017897	Eya2	0.630854	0.0054317
ENSMUSG00000041957	Pkp2	0.630275	0.000943
ENSMUSG00000101671	Gm28221	0.63015	0.0153059
ENSMUSG00000101860	Mindy4b-ps	0.630078	0.0033192
ENSMUSG00000031799	Tpm4	0.629478	5.56e-24
ENSMUSG00000021556	Golm1	0.629277	3.36e-07
ENSMUSG00000109401	Cpeb1os1	0.629098	1.4e-07
ENSMUSG00000112117	RMST_1	0.627849	4.48e-06
ENSMUSG00000105895	Gm42829	0.627824	2.32e-12
ENSMUSG00000033107	Rnf125	0.627606	0.000158
ENSMUSG00000039563	2210406O10Rik	0.627477	1.49e-10
ENSMUSG00000001103	Sebox	0.627433	3.32e-05
ENSMUSG00000027584	Oprl1	0.626746	9.9e-14
ENSMUSG00000086779	Gm13562	0.626364	0.000169
ENSMUSG00000097023	Mir9-3hg	0.62546	9.79e-26
ENSMUSG00000037568	Vash2	0.625047	1.28e-05
ENSMUSG00000048807	Slc35e4	0.624283	1.29e-07
ENSMUSG00000050394	Armcx6	0.6208	1.65e-07
ENSMUSG00000000125	Wnt3	0.619197	0.00246946
ENSMUSG00000085707	Gm12212	0.617248	0.00698005
ENSMUSG00000086939	Gm13530	0.616649	0.0129621
ENSMUSG00000054418	2900041M22Rik	0.616317	5.08e-05
ENSMUSG00000033508	Asprv1	0.615013	1.92e-05
ENSMUSG00000024535	Snx24	0.614176	4.12e-17
ENSMUSG00000096947	Gm26723	0.61222	0.0189634
ENSMUSG00000105692	Gm43737	0.610935	1.69e-05
ENSMUSG00000086841	2410006H16Rik	0.61056	1.17e-11
ENSMUSG00000032000	Birc3	0.609627	2.73e-08
ENSMUSG00000021215	Net1	0.609133	1.43e-08
ENSMUSG00000017417	Plxdc1	0.609041	3.47e-11
ENSMUSG00000040701	Ap1g2	0.607141	7.63e-05
ENSMUSG00000049928	Glp2r	0.606883	1.26e-05
ENSMUSG00000092569	Gm20544	0.606461	0.00275411
ENSMUSG00000040435	Ppp1r15a	0.60609	5.21e-13
ENSMUSG00000021823	Vcl	0.605254	6.86e-10
ENSMUSG00000022177	Haus4	0.603977	0.000158
ENSMUSG00000088947	Gm23257	0.602643	2.72e-05
ENSMUSG00000107412	Gm20383	0.601838	0.0304165
ENSMUSG00000106743	Gm42847	0.59946	1.15e-10
ENSMUSG00000040557	Mettl27	0.599051	5.91e-08
ENSMUSG00000024968	Rcor2	0.597787	1.16e-08
ENSMUSG00000028655	Mfsd2a	0.596792	0.00827922
ENSMUSG00000054556	Gm4876	0.596182	1.1e-07
ENSMUSG00000097166	9330179D12Rik	0.595985	6.24e-09
ENSMUSG00000074971	Fibin	0.595708	0.00262064
ENSMUSG00000054206	Gzmm	0.59368	7.56e-05
ENSMUSG00000054910	4931415C17Rik	0.592991	4.68e-07
ENSMUSG00000074170	Plekhf1	0.592967	0.00327338
ENSMUSG00000056501	Cebpb	0.592853	1.5e-05
ENSMUSG00000035686	Thrsp	0.592796	4.81e-13
ENSMUSG00000055202	Zfp811	0.592626	4.55e-16
ENSMUSG00000080374	Gm22953	0.592291	0.0417293
ENSMUSG00000027245	Hypk	0.592097	2.61e-05
ENSMUSG00000028876	Epha10	0.591991	8.38e-09
ENSMUSG00000108368	Gm45053	0.591638	1.92e-05
ENSMUSG00000032680	6820408C15Rik	0.590038	1.83e-06
ENSMUSG00000017009	Sdc4	0.588195	1.2e-05
ENSMUSG00000108030	9530062K07Rik	0.587387	0.00156691
ENSMUSG00000025408	Ddit3	0.587118	9.5e-09
ENSMUSG00000110218	Gm20219	0.586859	0.0228724
ENSMUSG00000025905	Oprk1	0.586487	0.00200927
ENSMUSG00000019577	Pdk4	0.586464	1.15e-08
ENSMUSG00000034226	Rhov	0.586448	4.5e-08
ENSMUSG00000037185	Krt80	0.585941	0.0190061
ENSMUSG00000106209	Gm42918	0.584181	0.000435
ENSMUSG00000046480	Scn4b	0.583855	5.15e-05
ENSMUSG00000029484	Anxa3	0.583255	7.24e-13
ENSMUSG00000105112	Gm42778	0.582372	0.00685437
ENSMUSG00000000884	Gnb1l	0.581258	7.87e-11
ENSMUSG00000098221	Gm27030	0.58117	0.00603419
ENSMUSG00000017446	C1qtnf1	0.580532	1.12e-08
ENSMUSG00000020381	Mrnip	0.580218	4.56e-14
ENSMUSG00000022863	Btg3	0.580043	3.46e-05
ENSMUSG00000026167	Wnt10a	0.579137	0.000181
ENSMUSG00000024526	Cidea	0.577974	0.000332
ENSMUSG00000014158	Trpv4	0.575699	0.013065
ENSMUSG00000036816	Atoh7	0.574462	0.000419
ENSMUSG00000069835	Sat2	0.574035	1.16e-05
ENSMUSG00000108736	Gm45151	0.572815	0.00258307
ENSMUSG00000031762	Mt2	0.572809	0.0002
ENSMUSG00000034858	Fam214a	0.571465	4.29e-08
ENSMUSG00000067071	Hes6	0.571399	1.4e-06
ENSMUSG00000039634	Zfp189	0.571273	0.00199937
ENSMUSG00000036620	Mgat4b	0.571055	1.57e-15
ENSMUSG00000005718	Tfap4	0.569599	4.49e-06
ENSMUSG00000040703	Cyp2s1	0.569598	3.21e-06
ENSMUSG00000039546	Ajap1	0.568304	1.2e-18
ENSMUSG00000010825	Grid2ip	0.568194	0.0131355
ENSMUSG00000000811	Txnrd3	0.567973	7.24e-07
ENSMUSG00000054520	Sh3bp2	0.567072	9.88e-06
ENSMUSG00000024066	Xdh	0.566673	0.00236088
ENSMUSG00000049092	Gpr137c	0.566053	1.41e-10
ENSMUSG00000050022	Amz1	0.566006	2.93e-05
ENSMUSG00000032245	Cln6	0.565342	1e-06
ENSMUSG00000043155	Hpdl	0.564826	0.000122
ENSMUSG00000040820	Hlcs	0.564787	2.59e-14
ENSMUSG00000039960	Rhou	0.563648	3.81e-09
ENSMUSG00000033685	Ucp2	0.56269	0.0150319
ENSMUSG00000022715	Tmem114	0.562534	0.00268191
ENSMUSG00000032085	Tagln	0.562436	0.000246
ENSMUSG00000040195	Nemp1	0.562277	3.79e-09
ENSMUSG00000042761	Mrap2	0.561894	0.00440773
ENSMUSG00000039106	Htr5a	0.559487	1.37e-08
ENSMUSG00000106317	Gm43848	0.559348	5.47e-06
ENSMUSG00000060808	B9d1os	0.55731	0.0197749
ENSMUSG00000111990	AC131720.1	0.55712	1.05e-05
ENSMUSG00000003355	Fkbp11	0.556243	0.00920378
ENSMUSG00000113536	CT030170.4	0.555984	5.42e-07
ENSMUSG00000028441	1110017D15Rik	0.555262	2.22e-05
ENSMUSG00000079020	Slc45a4	0.554745	3.17e-20
ENSMUSG00000089762	Ier5l	0.553009	0.000422
ENSMUSG00000028893	Sesn2	0.552068	1.27e-09
ENSMUSG00000023274	Cd4	0.55027	0.0407351
ENSMUSG00000067081	Asb18	0.54928	0.0002
ENSMUSG00000022797	Tfrc	0.547991	7.17e-19
ENSMUSG00000041771	Slc24a4	0.54751	2.09e-06
ENSMUSG00000028555	Ttc39a	0.546931	0.000197
ENSMUSG00000109015	Gm31024	0.545877	0.00164453
ENSMUSG00000025511	Tspan4	0.545349	7.62e-05
ENSMUSG00000030747	Dgat2	0.545212	1.92e-13
ENSMUSG00000035112	Wnk4	0.545104	0.00118337
ENSMUSG00000097413	A830052D11Rik	0.543503	0.0001
ENSMUSG00000042857	Gm9776	0.543196	6.24e-05
ENSMUSG00000015217	Hmgb3	0.542812	1.08e-08
ENSMUSG00000033458	Fan1	0.542417	3.37e-17
ENSMUSG00000022090	Pdlim2	0.54203	2.12e-05
ENSMUSG00000026814	Eng	0.541598	0.000102
ENSMUSG00000032125	Robo4	0.540386	9.26e-05
ENSMUSG00000001053	N4bp3	0.539835	5.74e-07
ENSMUSG00000048429	Timm29	0.539325	8.07e-33
ENSMUSG00000042997	Nhlrc3	0.53919	3.89e-12
ENSMUSG00000001014	Icam4	0.538342	0.00442253
ENSMUSG00000035983	Gm7008	0.538026	5.17e-05
ENSMUSG00000031323	Dmrtc1a	0.536939	7.5e-06
ENSMUSG00000030643	Rab30	0.536444	5.67e-12
ENSMUSG00000047986	Palm3	0.535978	0.000713
ENSMUSG00000008307	1700109H08Rik	0.535359	0.00869385
ENSMUSG00000096883	Shisa8	0.535242	0.0376308
ENSMUSG00000086382	Chrna1os	0.534509	0.0016668
ENSMUSG00000079414	Gm11110	0.53422	0.0108912
ENSMUSG00000020399	Havcr2	0.532353	1.07e-07
ENSMUSG00000059602	Syn3	0.530971	2.35e-05
ENSMUSG00000097383	1500026H17Rik	0.53095	1.87e-06
ENSMUSG00000039220	Ppp1r10	0.530848	5.78e-14
ENSMUSG00000102018	K230010J24Rik	0.530408	0.000506
ENSMUSG00000006517	Mvd	0.530195	8.01e-07
ENSMUSG00000025730	Rab40c	0.529496	1.61e-07
ENSMUSG00000038967	Pdk2	0.52906	1.99e-12
ENSMUSG00000014846	Tppp3	0.528947	2.57e-05
ENSMUSG00000001507	Itga3	0.528526	1.05e-13
ENSMUSG00000026807	Ak8	0.528176	7.56e-06
ENSMUSG00000080816	Gm12447	0.527942	0.00415123
ENSMUSG00000038332	Sesn1	0.527235	3.05e-11
ENSMUSG00000105858	2310074N15Rik	0.527079	0.0120935
ENSMUSG00000097749	Gm16938	0.526593	0.023314
ENSMUSG00000018334	Ksr1	0.526323	5.48e-09
ENSMUSG00000025213	Kazald1	0.52627	0.00132764
ENSMUSG00000068854	Hist2h2be	0.525392	2.22e-09
ENSMUSG00000053214	Gm9899	0.525346	6.36e-06
ENSMUSG00000086822	5330413P13Rik	0.523557	1.97e-06
ENSMUSG00000024140	Epas1	0.523437	1.14e-11
ENSMUSG00000085929	Gm13421	0.5226	0.00365242
ENSMUSG00000043510	Hscb	0.522456	7.4e-06
ENSMUSG00000002257	Def6	0.522406	0.00101374
ENSMUSG00000035944	Ttc38	0.52212	1.78e-06
ENSMUSG00000025366	Esyt1	0.52182	1.07e-05
ENSMUSG00000040272	Accs	0.521569	7.35e-06
ENSMUSG00000074892	B3galt5	0.521555	1.94e-06
ENSMUSG00000052395	Rft1	0.521541	4.88e-10
ENSMUSG00000085956	4930481B07Rik	0.520302	0.00559744
ENSMUSG00000051652	Lrrc3	0.520138	6.48e-09
ENSMUSG00000028631	Kcnq4	0.519194	2.95e-06
ENSMUSG00000032323	Cyp11a1	0.519154	0.00357004
ENSMUSG00000026072	Il1r1	0.518047	3.29e-06
ENSMUSG00000024048	Myl12a	0.51693	2.2e-10
ENSMUSG00000038354	Ankrd35	0.516482	1.76e-09
ENSMUSG00000042116	Vwa1	0.515997	8.85e-05
ENSMUSG00000020937	Plcd3	0.514967	2.16e-14
ENSMUSG00000075410	Prcd	0.514842	4e-06
ENSMUSG00000015846	Rxra	0.514041	6.67e-14
ENSMUSG00000085042	Abhd11os	0.51342	0.0432679
ENSMUSG00000066357	Wdr6	0.513175	0.00128404
ENSMUSG00000032278	Paqr5	0.512917	2.57e-06
ENSMUSG00000033863	Klf9	0.512114	2.77e-07
ENSMUSG00000074766	Ism1	0.511784	2.99e-05
ENSMUSG00000074794	Arrdc3	0.510898	6.25e-11
ENSMUSG00000034522	Zfp395	0.510713	0.000126
ENSMUSG00000028039	Efna3	0.510544	9.37e-12
ENSMUSG00000085024	C230035I16Rik	0.50962	0.0123793
ENSMUSG00000059824	Dbp	0.509581	0.000109
ENSMUSG00000101438	Gm19412	0.509033	0.00146979
ENSMUSG00000052928	Ctif	0.508993	3.13e-23
ENSMUSG00000023972	Ptk7	0.508912	1.17e-09
ENSMUSG00000097236	4831440E17Rik	0.508791	0.00456764
ENSMUSG00000026443	Lrrn2	0.508761	2.05e-10
ENSMUSG00000039747	Orai2	0.508609	4.89e-13
ENSMUSG00000037594	BC022687	0.508576	2.65e-10
ENSMUSG00000092187	Gm20457	0.508497	7.44e-07
ENSMUSG00000041920	Slc16a6	0.508433	7.68e-05
ENSMUSG00000028982	Slc25a33	0.507181	8.95e-07
ENSMUSG00000085238	4930479D17Rik	0.50707	7.47e-05
ENSMUSG00000043993	2900052L18Rik	0.503771	0.000175
ENSMUSG00000028047	Thbs3	0.503637	0.000319
ENSMUSG00000026220	Slc16a14	0.50317	3.98e-06
ENSMUSG00000025532	Crcp	0.501956	4.4e-14
ENSMUSG00000026930	Gpsm1	0.500989	2.71e-06
ENSMUSG00000032280	Tle3	0.499982	2.69e-07
ENSMUSG00000028214	Gem	0.499555	0.00736733
ENSMUSG00000047963	Stbd1	0.499333	0.00685711
ENSMUSG00000043687	1190005I06Rik	0.499099	0.0083755
ENSMUSG00000029344	Tpst2	0.498814	2.87e-06
ENSMUSG00000038393	Txnip	0.49838	0.000509
ENSMUSG00000053070	9230110C19Rik	0.49779	6.78e-08
ENSMUSG00000041308	Sntb2	0.497394	0.000356
ENSMUSG00000035713	Usp35	0.497351	7.81e-08
ENSMUSG00000044716	Dok7	0.496607	1.01e-14
ENSMUSG00000020190	Mknk2	0.495167	4.29e-07
ENSMUSG00000022580	Rhpn1	0.495121	0.000111
ENSMUSG00000102055	Gm28913	0.495016	0.0489634
ENSMUSG00000033966	Cdkl4	0.494412	5.37e-07
ENSMUSG00000025582	Nptx1	0.494142	7.15e-07
ENSMUSG00000024530	Prelid3a	0.493918	7.67e-05
ENSMUSG00000064346	mt-Tw	0.493856	1.65e-07
ENSMUSG00000075389	2810410L24Rik	0.493273	0.000218
ENSMUSG00000048707	Tprn	0.493059	1.35e-07
ENSMUSG00000070705	Eid2b	0.493051	2.4e-15
ENSMUSG00000079610	Ankrd39	0.492208	9.97e-11
ENSMUSG00000021260	Hhipl1	0.491628	4.74e-07
ENSMUSG00000110393	Gm36445	0.491238	0.00311574
ENSMUSG00000059772	Slx1b	0.49092	5.14e-07
ENSMUSG00000097535	Gm26592	0.490355	0.00812197
ENSMUSG00000060314	Zfp941	0.489959	1.61e-08
ENSMUSG00000086228	Ubap1l	0.488817	0.00968298
ENSMUSG00000038290	Smg6	0.488657	6.73e-15
ENSMUSG00000108456	4732496C06Rik	0.488612	0.000685
ENSMUSG00000040164	Kcns1	0.487767	2.18e-10
ENSMUSG00000036504	Phpt1	0.484839	1.13e-11
ENSMUSG00000041696	Rasl12	0.484808	0.00111503
ENSMUSG00000032456	Nmnat3	0.484738	0.00340315
ENSMUSG00000111325	AC125374.3	0.484715	0.00500247
ENSMUSG00000031765	Mt1	0.484607	0.0034408
ENSMUSG00000094910	D430019H16Rik	0.483705	3.7e-09
ENSMUSG00000015396	Cd83	0.483556	0.000191
ENSMUSG00000114584	AC131687.1	0.483183	0.00326464
ENSMUSG00000052759	Gpr25	0.483179	0.00349234
ENSMUSG00000042292	Mkl1	0.483098	1.4e-08
ENSMUSG00000027300	Ubox5	0.482879	6.24e-17
ENSMUSG00000022389	Tef	0.482354	7.56e-10
ENSMUSG00000079484	Phyhd1	0.482278	0.000866
ENSMUSG00000034209	Rasl10a	0.481608	0.000114
ENSMUSG00000028329	Xpa	0.481493	3.08e-07
ENSMUSG00000047181	Samd14	0.481023	0.000504
ENSMUSG00000051864	Tbc1d22a	0.480234	9.18e-14
ENSMUSG00000055707	Klhl26	0.480175	3.34e-11
ENSMUSG00000058569	Tmed9	0.480153	9.37e-15
ENSMUSG00000039133	9330171B17Rik	0.479943	0.00293048
ENSMUSG00000037225	Fgf2	0.479024	5.46e-08
ENSMUSG00000086645	Gm15743	0.478849	0.025447
ENSMUSG00000097801	Gm26777	0.478661	0.000436
ENSMUSG00000070644	Etnk2	0.478063	0.000492
ENSMUSG00000027886	1700013F07Rik	0.477953	0.000737
ENSMUSG00000020393	Kremen1	0.477829	1.55e-11
ENSMUSG00000005580	Adcy9	0.477165	1.36e-05
ENSMUSG00000036545	Adamts2	0.476329	2.26e-06
ENSMUSG00000031828	Klhl36	0.476259	0.000297
ENSMUSG00000048856	Slc25a47	0.476129	0.000133
ENSMUSG00000025429	Pstpip2	0.475983	1.68e-05
ENSMUSG00000033256	Shf	0.475782	1.27e-15
ENSMUSG00000021130	Galnt16	0.474204	6.53e-10
ENSMUSG00000041548	Hspb8	0.474163	0.000322
ENSMUSG00000021222	Dcaf4	0.474087	1.15e-10
ENSMUSG00000068263	Efcc1	0.473778	1.72e-05
ENSMUSG00000021483	Cdk20	0.47358	2.04e-09
ENSMUSG00000097080	1700086O06Rik	0.473341	9.45e-05
ENSMUSG00000002870	Mcm2	0.472785	0.000309
ENSMUSG00000029722	Agfg2	0.472642	2.97e-08
ENSMUSG00000025171	Ubtd1	0.472618	4.5e-09
ENSMUSG00000020131	Pcsk4	0.472404	0.000303
ENSMUSG00000020889	Nr1d1	0.472386	2.7e-06
ENSMUSG00000097842	9330104G04Rik	0.471983	0.000784
ENSMUSG00000030994	D7Ertd443e	0.4717	0.000117
ENSMUSG00000037995	Igsf9	0.471482	0.000355
ENSMUSG00000020891	Alox8	0.471413	2.28e-06
ENSMUSG00000097750	Gm4673	0.471397	0.00702283
ENSMUSG00000109008	Gm44899	0.47104	0.00399751
ENSMUSG00000028212	Ccne2	0.470905	4.73e-06
ENSMUSG00000020936	Nmt1	0.470467	6.5e-22
ENSMUSG00000031387	Renbp	0.470115	0.00163594
ENSMUSG00000057054	Inca1	0.469422	0.000696
ENSMUSG00000058454	Dhcr7	0.46899	1.72e-09
ENSMUSG00000066129	Kndc1	0.468165	9.07e-11
ENSMUSG00000045193	Cirbp	0.467169	0.00297247
ENSMUSG00000031875	Cmtm3	0.467147	0.0162427
ENSMUSG00000037151	Lrrc20	0.466604	5.41e-08
ENSMUSG00000030584	Dpf1	0.465772	0.000237
ENSMUSG00000048756	Foxo3	0.465503	4.16e-11
ENSMUSG00000015112	Slc25a13	0.465061	0.0284982
ENSMUSG00000072623	Zfp9	0.464768	7.71e-13
ENSMUSG00000042462	Dctpp1	0.464197	6.12e-06
ENSMUSG00000032338	Hcn4	0.463894	0.0238467
ENSMUSG00000028906	Epb41	0.463349	0.000699
ENSMUSG00000056917	Sipa1	0.463141	1.24e-05
ENSMUSG00000073791	Efcab7	0.463094	0.000126
ENSMUSG00000029716	Tfr2	0.462628	0.00038
ENSMUSG00000046607	Hrk	0.461089	9.74e-13
ENSMUSG00000001943	Vsig2	0.460177	0.0330751
ENSMUSG00000010044	Zmynd10	0.459832	0.0319057
ENSMUSG00000056493	Foxk1	0.459124	1.53e-17
ENSMUSG00000050105	Grrp1	0.459123	0.00910864
ENSMUSG00000028884	Rpa2	0.459046	2.28e-06
ENSMUSG00000033777	Tlr13	0.459032	0.00033
ENSMUSG00000029464	Gpn3	0.458579	5.08e-10
ENSMUSG00000032114	Slc37a4	0.457922	1.15e-05
ENSMUSG00000024118	1600002H07Rik	0.457651	1.08e-07
ENSMUSG00000084792	1700056N10Rik	0.457636	0.000119
ENSMUSG00000091177	Gm15494	0.45758	0.0210544
ENSMUSG00000056687	Gm11696	0.457202	0.00095
ENSMUSG00000092417	Gpank1	0.457156	4.73e-07
ENSMUSG00000109957	Gm45353	0.456052	0.0179663
ENSMUSG00000055172	C1ra	0.45598	0.00210494
ENSMUSG00000033595	Lgi3	0.455839	1.86e-09
ENSMUSG00000111092	AC114645.2	0.455646	0.0372311
ENSMUSG00000024424	Ttc39c	0.455593	9.2e-08
ENSMUSG00000035397	Klf16	0.45539	2.72e-06
ENSMUSG00000090673	Gm340	0.455082	0.00054
ENSMUSG00000037649	H2-DMa	0.454313	3.9e-06
ENSMUSG00000097062	Gm17586	0.454117	1.57e-05
ENSMUSG00000035172	Plekhh3	0.453273	0.000126
ENSMUSG00000038195	Rilp	0.453057	0.00530281
ENSMUSG00000036850	Mrpl41	0.452865	1.64e-08
ENSMUSG00000041417	Pik3r1	0.451724	9.15e-07
ENSMUSG00000040033	Stat2	0.451624	4.17e-08
ENSMUSG00000053964	Lgals4	0.450617	0.00274325
ENSMUSG00000030528	Blm	0.450509	4.93e-05
ENSMUSG00000001415	Smg5	0.450485	5.3e-14
ENSMUSG00000024142	Mlst8	0.450465	1.69e-12
ENSMUSG00000045777	Ifitm10	0.450153	3.27e-10
ENSMUSG00000036856	Wnt4	0.449804	0.000104
ENSMUSG00000097123	Gm6297	0.449738	0.00721382
ENSMUSG00000031167	Rbm3	0.449404	3.44e-09
ENSMUSG00000053475	Tnfaip6	0.448893	0.00925067
ENSMUSG00000110630	K230015D01Rik	0.448702	0.00029
ENSMUSG00000021559	Dapk1	0.447677	2.22e-09
ENSMUSG00000022500	Litaf	0.447077	0.000483
ENSMUSG00000031838	Ifi30	0.446027	0.00366296
ENSMUSG00000031207	Msn	0.445259	9.59e-08
ENSMUSG00000076434	Wfdc3	0.445063	0.00267772
ENSMUSG00000092536	Gm20501	0.444913	0.000158
ENSMUSG00000019726	Lyst	0.444478	0.000141
ENSMUSG00000022044	Stmn4	0.444395	1.85e-15
ENSMUSG00000063239	Grm4	0.443899	1.28e-05
ENSMUSG00000045912	C2cd4c	0.442552	8.53e-08
ENSMUSG00000040620	Dhx33	0.442544	8.47e-06
ENSMUSG00000042419	Nfkbil1	0.442437	2.62e-07
ENSMUSG00000021504	B4galt7	0.441686	2.29e-08
ENSMUSG00000061718	Ppp1r1b	0.441666	0.0104684
ENSMUSG00000042745	Id1	0.441257	0.000706
ENSMUSG00000059498	Fcgr3	0.441105	0.000133
ENSMUSG00000034936	Arl4d	0.441032	0.0208071
ENSMUSG00000023336	Wfdc1	0.44072	2.1e-05
ENSMUSG00000048965	Mrgpre	0.440249	0.000172
ENSMUSG00000020701	Tmem132e	0.440165	0.00370709
ENSMUSG00000032523	Hhatl	0.43978	3.88e-05
ENSMUSG00000033318	Gstt2	0.439637	0.00582577
ENSMUSG00000048794	Cfap100	0.439165	0.0138367
ENSMUSG00000031351	Zfp185	0.438608	0.0245547
ENSMUSG00000038451	Spsb2	0.438245	0.00325917
ENSMUSG00000026857	Ntmt1	0.437446	2.33e-08
ENSMUSG00000031860	Pbx4	0.437121	1.82e-05
ENSMUSG00000002633	Shh	0.436815	9.21e-05
ENSMUSG00000066687	Zbtb16	0.436479	0.0102801
ENSMUSG00000032733	Snx33	0.435919	0.000314
ENSMUSG00000036067	Slc2a6	0.435872	1.8e-05
ENSMUSG00000025971	Maip1	0.435613	1.43e-16
ENSMUSG00000019851	Perp	0.43561	0.00244697
ENSMUSG00000030213	Atf7ip	0.435563	1.15e-06
ENSMUSG00000030403	Vasp	0.434885	1.62e-07
ENSMUSG00000002233	Rhoc	0.434545	5.33e-05
ENSMUSG00000028337	Coro2a	0.433706	1.79e-06
ENSMUSG00000037419	Endod1	0.432483	2.49e-07
ENSMUSG00000040483	Xaf1	0.432001	0.000353
ENSMUSG00000005951	Shpk	0.43178	1.37e-05
ENSMUSG00000031871	Cdh5	0.431578	0.00152629
ENSMUSG00000033739	Fkbpl	0.431144	1.22e-08
ENSMUSG00000044197	Gpr146	0.430717	4.15e-12
ENSMUSG00000035314	Gdpd5	0.430421	2e-08
ENSMUSG00000113750	CT009754.6	0.43036	0.000982
ENSMUSG00000021069	Pygl	0.430073	0.0123031
ENSMUSG00000104279	Gm38300	0.429725	0.00163663
ENSMUSG00000045174	Amer3	0.429659	1.17e-07
ENSMUSG00000027217	Tspan18	0.429117	0.0315847
ENSMUSG00000007570	Fance	0.428372	4.87e-06
ENSMUSG00000005357	Slc1a6	0.428229	0.000364
ENSMUSG00000042641	Rgsl1	0.428033	0.0473326
ENSMUSG00000023079	Gtf2ird1	0.428006	1.07e-06
ENSMUSG00000058638	Zfp110	0.427874	1.22e-09
ENSMUSG00000020646	Mboat2	0.427401	0.000158
ENSMUSG00000055322	Tns1	0.426663	9.67e-06
ENSMUSG00000041025	Iffo2	0.426322	7.9e-05
ENSMUSG00000043298	Smco3	0.426278	5.06e-05
ENSMUSG00000044176	Spink10	0.42531	0.00162538
ENSMUSG00000108461	AV356131	0.424626	0.0158407
ENSMUSG00000000530	Acvrl1	0.424472	0.000462
ENSMUSG00000047030	Spata2	0.423528	1.13e-10
ENSMUSG00000056316	Gm9996	0.423065	0.000562
ENSMUSG00000038150	Ormdl3	0.422234	2.05e-14
ENSMUSG00000059013	Sh2d3c	0.421124	0.00463291
ENSMUSG00000044250	Pced1b	0.421035	0.00306842
ENSMUSG00000055003	Lrtm2	0.420993	4.63e-12
ENSMUSG00000027227	Sord	0.420849	2.82e-06
ENSMUSG00000026418	Tnni1	0.420578	0.000253
ENSMUSG00000032940	Rbm11	0.420474	0.00411489
ENSMUSG00000053861	Gm9925	0.420356	0.0117733
ENSMUSG00000060380	C030014I23Rik	0.420292	0.000325
ENSMUSG00000045259	Klhdc9	0.420203	0.0191862
ENSMUSG00000021752	Kctd6	0.42014	2.02e-07
ENSMUSG00000045294	Insig1	0.41941	6.48e-06
ENSMUSG00000103009	Gm4430	0.419167	6.99e-07
ENSMUSG00000051373	Plpp7	0.418419	6.33e-07
ENSMUSG00000040447	Spns2	0.417873	0.0064205
ENSMUSG00000055629	B4galnt4	0.417551	2.14e-08
ENSMUSG00000034006	Pqlc1	0.416978	2.34e-05
ENSMUSG00000050312	Nsun3	0.41692	6.35e-09
ENSMUSG00000042737	Dpm3	0.416874	0.000564
ENSMUSG00000078931	Pdf	0.416798	0.0168015
ENSMUSG00000025876	Unc5a	0.416509	2.51e-06
ENSMUSG00000035828	Pim3	0.416222	1.34e-10
ENSMUSG00000038319	Kcnh2	0.415571	6.02e-07
ENSMUSG00000052684	Jun	0.414988	0.00122715
ENSMUSG00000069814	Ccdc92b	0.414587	4.6e-09
ENSMUSG00000022003	Slc25a30	0.414508	0.000168
ENSMUSG00000053297	AI854703	0.414467	1.71e-14
ENSMUSG00000034000	Neu4	0.413445	0.00155351
ENSMUSG00000031971	Ccsap	0.412273	2.09e-15
ENSMUSG00000047415	Gpr68	0.412005	0.00532413
ENSMUSG00000029754	Dlx6	0.41158	0.0321636
ENSMUSG00000031770	Herpud1	0.41056	6.11e-06
ENSMUSG00000003153	Slc2a3	0.410534	4.36e-10
ENSMUSG00000047617	Paxx	0.410324	4.87e-06
ENSMUSG00000056735	A930024E05Rik	0.410057	5.1e-06
ENSMUSG00000003526	Prodh	0.409946	2.14e-05
ENSMUSG00000020866	Cacna1g	0.40975	0.000466
ENSMUSG00000030340	Scnn1a	0.409714	0.00310995
ENSMUSG00000015468	Notch4	0.409558	0.00172211
ENSMUSG00000113167	CT025710.1	0.409091	0.0131355
ENSMUSG00000015575	Atp6v0e	0.408887	1.52e-10
ENSMUSG00000022220	Adcy4	0.408676	0.0048721
ENSMUSG00000022947	Cbr3	0.408525	0.000459
ENSMUSG00000019338	Zfp687	0.408456	3.13e-07
ENSMUSG00000052135	Foxo6	0.408028	0.00400436
ENSMUSG00000037443	Cep85	0.407884	4.86e-08
ENSMUSG00000060572	Mfap2	0.407685	0.00195588
ENSMUSG00000020183	Cpm	0.407677	0.00199281
ENSMUSG00000022802	Lmln	0.407651	7.9e-06
ENSMUSG00000054659	Pm20d2	0.407522	0.00120999
ENSMUSG00000101856	1700096K18Rik	0.407233	0.00598895
ENSMUSG00000034845	Plvap	0.406997	0.00351405
ENSMUSG00000032898	Fbxo21	0.406969	4.77e-19
ENSMUSG00000036256	Igfbp7	0.40681	0.000122
ENSMUSG00000017943	Gdap1l1	0.406646	3.35e-11
ENSMUSG00000035769	Xylb	0.406355	5.76e-06
ENSMUSG00000028101	Pias3	0.40609	7.64e-09
ENSMUSG00000039989	Cbx4	0.405916	2.66e-13
ENSMUSG00000097494	4933406C10Rik	0.405352	0.0312627
ENSMUSG00000114210	AC131709.1	0.405257	0.0312184
ENSMUSG00000001520	Nrip2	0.404931	3.13e-05
ENSMUSG00000019487	Trip10	0.404445	7.15e-06
ENSMUSG00000021023	1110008L16Rik	0.404085	2.15e-08
ENSMUSG00000023935	Spats1	0.40356	0.0240074
ENSMUSG00000000486	Sep-01	0.403493	0.0163756
ENSMUSG00000091971	Hspa1a	0.403208	0.00158713
ENSMUSG00000045252	Zfp574	0.40312	1.02e-10
ENSMUSG00000041870	Ankrd13a	0.402901	2.62e-06
ENSMUSG00000048905	4930539E08Rik	0.4027	0.0159825
ENSMUSG00000044339	Alkbh2	0.402678	4e-06
ENSMUSG00000062619	2310039H08Rik	0.402609	0.00616361
ENSMUSG00000025478	Dpysl4	0.402601	1.83e-07
ENSMUSG00000063160	Numbl	0.402509	4.24e-08
ENSMUSG00000027408	Cpxm1	0.40203	0.00155422
ENSMUSG00000033906	Zdhhc15	0.40135	2.76e-09
ENSMUSG00000050973	Gdpgp1	0.401259	1.83e-06
ENSMUSG00000040428	Plekha4	0.401213	0.0310171
ENSMUSG00000079339	Ifit1bl1	0.401063	0.000288
ENSMUSG00000023015	Racgap1	0.400959	6.04e-05
ENSMUSG00000085782	Gm15624	0.400674	0.00967181
ENSMUSG00000055320	Tead1	0.399952	0.00678211
ENSMUSG00000108601	Gm44645	0.399344	0.0035354
ENSMUSG00000034586	Hid1	0.399243	4.28e-10
ENSMUSG00000112980	CT030173.1	0.399015	0.00264077
ENSMUSG00000060530	A930017M01Rik	0.398498	0.000415
ENSMUSG00000073771	Btbd19	0.397963	3.68e-06
ENSMUSG00000075256	Cerkl	0.397949	0.0210525
ENSMUSG00000004508	Gab2	0.397869	1.52e-07
ENSMUSG00000015980	Lrrc27	0.397552	2.83e-08
ENSMUSG00000020799	Tekt1	0.397515	0.0298025
ENSMUSG00000004609	Cd33	0.397308	0.00018
ENSMUSG00000038271	Iffo1	0.397292	7.09e-07
ENSMUSG00000002908	Kcnn1	0.397231	3.6e-05
ENSMUSG00000036833	Pnpla7	0.39666	2.95e-07
ENSMUSG00000040093	Bmf	0.396431	0.00375299
ENSMUSG00000045237	1110012L19Rik	0.396368	6.53e-05
ENSMUSG00000004040	Stat3	0.396256	5.93e-05
ENSMUSG00000028838	Extl1	0.395997	1.71e-06
ENSMUSG00000004530	Coro1c	0.395928	3.86e-11
ENSMUSG00000035735	Dagla	0.395584	0.0002
ENSMUSG00000023755	Rhebl1	0.39554	9.91e-05
ENSMUSG00000028747	Htr6	0.395002	0.000116
ENSMUSG00000086098	Gm14291	0.394993	0.0285152
ENSMUSG00000000532	Acvr1b	0.394949	2.56e-12
ENSMUSG00000020023	Tmcc3	0.394638	0.00638502
ENSMUSG00000051067	Lingo3	0.394229	0.000262
ENSMUSG00000036473	Tbc1d24	0.394197	2.57e-06
ENSMUSG00000057246	BC051142	0.394121	0.0136404
ENSMUSG00000001751	Naglu	0.394094	0.00802716
ENSMUSG00000051113	Fam71e1	0.393779	0.0193655
ENSMUSG00000015335	Zdhhc12	0.393682	0.000633
ENSMUSG00000035561	Aldh1b1	0.393573	0.000203
ENSMUSG00000038777	Sema6c	0.39355	0.000316
ENSMUSG00000100583	Gm29443	0.393333	0.0456528
ENSMUSG00000020639	Pfn4	0.393146	0.00478072
ENSMUSG00000035354	Uvrag	0.393015	1.39e-10
ENSMUSG00000037692	Ahdc1	0.392876	8.57e-06
ENSMUSG00000063430	Wscd2	0.392834	1.79e-10
ENSMUSG00000027845	Dclre1b	0.392823	0.000161
ENSMUSG00000039795	Zfand1	0.392206	1.88e-05
ENSMUSG00000024014	Pim1	0.391992	0.0070959
ENSMUSG00000028126	Pip5k1a	0.39168	9.72e-09
ENSMUSG00000078451	Ppil6	0.391538	0.00541115
ENSMUSG00000028619	Tceanc2	0.391368	1.32e-12
ENSMUSG00000023886	Smoc2	0.391038	6.1e-05
ENSMUSG00000033684	Qsox1	0.390822	8.71e-10
ENSMUSG00000098120	Gm5914	0.390516	0.0373719
ENSMUSG00000109780	Gm45447	0.390021	0.0210891
ENSMUSG00000030032	Wdr54	0.389704	0.00042
ENSMUSG00000028967	Errfi1	0.389496	0.0126685
ENSMUSG00000029049	Morn1	0.388892	0.00123568
ENSMUSG00000045333	Zfp423	0.388417	0.0121353
ENSMUSG00000025572	Tmc6	0.387899	0.00996063
ENSMUSG00000054499	Dedd2	0.387501	8.13e-07
ENSMUSG00000045691	Thtpa	0.387473	1.67e-07
ENSMUSG00000033105	Lss	0.387309	4.46e-06
ENSMUSG00000038524	Fchsd1	0.386827	0.000312
ENSMUSG00000043372	Hexim2	0.386817	4.77e-05
ENSMUSG00000037001	Zfp39	0.386766	2.81e-07
ENSMUSG00000024696	Lpxn	0.386243	0.00413082
ENSMUSG00000021770	Samd8	0.385937	3.44e-07
ENSMUSG00000040213	Kyat3	0.385788	0.000232
ENSMUSG00000096995	2810029C07Rik	0.38523	6.89e-05
ENSMUSG00000031210	Gpr165	0.385186	0.0267933
ENSMUSG00000034255	Arhgap27	0.384924	0.00683789
ENSMUSG00000032417	Rwdd2a	0.384185	0.000244
ENSMUSG00000031955	Bcar1	0.384165	1.44e-07
ENSMUSG00000025161	Slc16a3	0.384103	0.00637084
ENSMUSG00000043154	Ppp2r3a	0.384099	2.42e-09
ENSMUSG00000042195	Slc35f2	0.383906	0.00188831
ENSMUSG00000003752	Itpkc	0.383763	0.00147936
ENSMUSG00000028525	Pde4b	0.383755	1.05e-21
ENSMUSG00000061175	Fnip2	0.383602	7.59e-08
ENSMUSG00000039648	Kyat1	0.38293	2.34e-07
ENSMUSG00000048772	Tmem53	0.382641	0.0415229
ENSMUSG00000031026	Trim66	0.382579	0.00227303
ENSMUSG00000022022	Mtrf1	0.381642	8.62e-08
ENSMUSG00000028758	Kif17	0.38125	6.14e-06
ENSMUSG00000030757	Zkscan2	0.380929	0.0061318
ENSMUSG00000110980	AC122428.2	0.379433	0.0040409
ENSMUSG00000018537	Pcgf2	0.379353	4.91e-05
ENSMUSG00000043456	Zfp536	0.379228	1.65e-09
ENSMUSG00000021180	Rps6ka5	0.379072	0.000131
ENSMUSG00000114309	AC163038.1	0.3789	0.0298377
ENSMUSG00000024112	Cacna1h	0.378677	1.69e-13
ENSMUSG00000021371	Mcur1	-0.378598	4.13e-10
ENSMUSG00000064325	Hhip	-0.378624	9.17e-07
ENSMUSG00000018648	Dusp14	-0.37889	0.00126814
ENSMUSG00000055675	Kbtbd11	-0.378917	2.73e-08
ENSMUSG00000019647	Sema6a	-0.379509	1.04e-06
ENSMUSG00000087042	Gm11611	-0.379699	0.0153803
ENSMUSG00000028976	Slc2a5	-0.379717	6.26e-05
ENSMUSG00000036983	Tfb1m	-0.379853	0.000147
ENSMUSG00000020654	Adcy3	-0.379907	8.15e-08
ENSMUSG00000031570	Plpp5	-0.379922	9.27e-08
ENSMUSG00000018740	Slc25a35	-0.379973	6.47e-06
ENSMUSG00000038679	Trps1	-0.379995	0.000176
ENSMUSG00000039158	Akna	-0.380208	4.93e-05
ENSMUSG00000085527	Gm15535	-0.3803	0.00773941
ENSMUSG00000029701	Rbm28	-0.380315	8.36e-08
ENSMUSG00000033760	Rbm4b	-0.380788	1.89e-06
ENSMUSG00000042406	Atf4	-0.380872	2.23e-06
ENSMUSG00000072115	Ang	-0.382056	0.0489243
ENSMUSG00000028159	Dapp1	-0.382394	6.37e-05
ENSMUSG00000036676	Tmtc3	-0.382504	0.00236843
ENSMUSG00000032224	Fam81a	-0.38292	4.87e-06
ENSMUSG00000040929	Rfx3	-0.383019	8.03e-05
ENSMUSG00000021466	Ptch1	-0.383643	3.16e-06
ENSMUSG00000050530	Fam171a1	-0.383894	8.96e-06
ENSMUSG00000057469	E2f6	-0.384052	4.59e-05
ENSMUSG00000087574	C030037D09Rik	-0.384077	0.0104031
ENSMUSG00000063531	Sema3e	-0.38409	4.76e-06
ENSMUSG00000038299	Wdr36	-0.384128	3.13e-08
ENSMUSG00000024176	Sox8	-0.384488	0.000129
ENSMUSG00000011254	Thg1l	-0.384662	1.04e-05
ENSMUSG00000070372	Capza1	-0.384723	0.00404832
ENSMUSG00000038538	Ubn2	-0.384739	0.00754328
ENSMUSG00000084416	Rpl10a-ps1	-0.385048	0.0364063
ENSMUSG00000074925	Ptar1	-0.385208	0.00211826
ENSMUSG00000029817	Tra2a	-0.385309	0.00244042
ENSMUSG00000072893	4933439C10Rik	-0.385381	0.00980828
ENSMUSG00000054178	Gm9938	-0.385572	0.00413307
ENSMUSG00000019874	Fabp7	-0.385678	0.0421115
ENSMUSG00000027663	Zmat3	-0.385793	1.5e-06
ENSMUSG00000072582	Ptrh2	-0.386284	2.97e-08
ENSMUSG00000048911	Rnf24	-0.386934	3.34e-05
ENSMUSG00000039253	Fn3krp	-0.387506	9.58e-06
ENSMUSG00000020053	Igf1	-0.387523	0.00107811
ENSMUSG00000042599	Kdm7a	-0.38793	0.00178592
ENSMUSG00000087178	A230056P14Rik	-0.388	0.000153
ENSMUSG00000061086	Myl4	-0.388011	0.0449106
ENSMUSG00000071632	2510002D24Rik	-0.389193	3.28e-05
ENSMUSG00000040111	Gramd1b	-0.389305	0.000537
ENSMUSG00000044447	Dock5	-0.389609	0.000247
ENSMUSG00000029141	Slc4a1ap	-0.389676	3.95e-14
ENSMUSG00000030189	Ybx3	-0.389931	1.54e-06
ENSMUSG00000057378	Ryr3	-0.390088	0.00106276
ENSMUSG00000010097	Nxf1	-0.390094	1.04e-06
ENSMUSG00000054702	Ap1s3	-0.390126	0.00206103
ENSMUSG00000054115	Skp2	-0.390176	0.00037
ENSMUSG00000025047	Pdcd11	-0.390423	1.74e-05
ENSMUSG00000039178	Tbc1d19	-0.390777	2.32e-11
ENSMUSG00000074575	Kcng1	-0.390892	0.000989
ENSMUSG00000081225	Cyp2j12	-0.391116	0.000178
ENSMUSG00000025370	Cdh9	-0.391234	0.00354814
ENSMUSG00000039834	Zfp335	-0.392085	5.94e-07
ENSMUSG00000002458	Rgs19	-0.392518	1.17e-06
ENSMUSG00000052446	Zfp961	-0.392525	2.33e-08
ENSMUSG00000044125	9530080O11Rik	-0.392615	0.00380019
ENSMUSG00000034462	Pkd2	-0.392621	8.13e-06
ENSMUSG00000046962	Zbtb21	-0.392639	1.85e-09
ENSMUSG00000016921	Srsf6	-0.392768	1.36e-06
ENSMUSG00000025857	Dnaaf5	-0.392809	0.000109
ENSMUSG00000043131	Mob1a	-0.39302	3.9e-09
ENSMUSG00000010048	Ifrd2	-0.393403	0.00032
ENSMUSG00000043448	Gjc2	-0.393686	0.0129621
ENSMUSG00000021725	Parp8	-0.393778	8.07e-08
ENSMUSG00000026834	Acvr1c	-0.393782	0.000127
ENSMUSG00000113529	AC159649.3	-0.393875	0.00074
ENSMUSG00000074923	Pak6	-0.393893	6.54e-10
ENSMUSG00000012076	Brms1l	-0.39391	9.48e-15
ENSMUSG00000032570	Atp2c1	-0.394062	7.74e-08
ENSMUSG00000025602	Zfp202	-0.394111	0.000169
ENSMUSG00000032431	Crtap	-0.394598	0.00229192
ENSMUSG00000024097	Srsf7	-0.394649	1.03e-08
ENSMUSG00000030016	Zfp638	-0.394803	1.28e-05
ENSMUSG00000020928	Higd1b	-0.39515	0.00924387
ENSMUSG00000029569	Tmem168	-0.395178	4.14e-07
ENSMUSG00000025199	Chuk	-0.395365	0.000976
ENSMUSG00000045441	Gprin3	-0.39546	1.14e-05
ENSMUSG00000041112	Elmo1	-0.395587	5.15e-09
ENSMUSG00000048004	Tmem196	-0.396195	1.28e-05
ENSMUSG00000020074	Ccar1	-0.396258	0.000231
ENSMUSG00000019774	Mtrf1l	-0.396354	4.06e-06
ENSMUSG00000035109	Shc4	-0.396511	0.00377728
ENSMUSG00000097881	Celrr	-0.396816	0.0024847
ENSMUSG00000041193	Pla2g5	-0.397154	0.00693063
ENSMUSG00000024978	Gpam	-0.397594	3.37e-11
ENSMUSG00000020000	Moxd1	-0.398208	0.00012
ENSMUSG00000041075	Fzd7	-0.398409	0.00288459
ENSMUSG00000051855	Mest	-0.398716	9.51e-11
ENSMUSG00000030657	Xylt1	-0.398807	3.14e-09
ENSMUSG00000054408	Spcs3	-0.399366	2.74e-16
ENSMUSG00000024085	Man2a1	-0.399942	0.000203
ENSMUSG00000054675	Tmem119	-0.400027	0.000843
ENSMUSG00000092060	Bend4	-0.400183	1.69e-05
ENSMUSG00000057894	Zfp329	-0.40045	4.84e-06
ENSMUSG00000028483	Snapc3	-0.401302	7.62e-06
ENSMUSG00000020899	Pfas	-0.401355	8.69e-11
ENSMUSG00000033705	Stard9	-0.401562	0.000632
ENSMUSG00000033740	St18	-0.401915	0.00497436
ENSMUSG00000026109	Tmeff2	-0.40232	9.18e-06
ENSMUSG00000026848	Tor1b	-0.402675	6.33e-16
ENSMUSG00000027751	Supt20	-0.402822	1.22e-06
ENSMUSG00000080316	Spaca6	-0.403765	0.00932046
ENSMUSG00000047996	Prrg1	-0.403903	0.000107
ENSMUSG00000020063	Sirt1	-0.404048	1.76e-05
ENSMUSG00000005148	Klf5	-0.404065	0.000406
ENSMUSG00000050138	Kcnk12	-0.404083	0.00171744
ENSMUSG00000050619	Zscan29	-0.404214	2.15e-06
ENSMUSG00000110080	Gm6145	-0.404362	3.99e-06
ENSMUSG00000035413	Tmem98	-0.404437	0.00163696
ENSMUSG00000044715	Gskip	-0.404441	1.51e-09
ENSMUSG00000079110	Capn3	-0.405388	0.00177385
ENSMUSG00000028771	Ptpn12	-0.405427	2.84e-05
ENSMUSG00000103428	Gm20754	-0.406187	0.00872998
ENSMUSG00000026095	Asnsd1	-0.406221	0.00177237
ENSMUSG00000047227	Gm527	-0.406572	0.000888
ENSMUSG00000022587	Ly6e	-0.406833	1.64e-09
ENSMUSG00000035131	Brinp3	-0.407164	0.000769
ENSMUSG00000007850	Hnrnph1	-0.407228	8.37e-05
ENSMUSG00000031778	Cx3cl1	-0.407251	2.14e-05
ENSMUSG00000109321	A330076H08Rik	-0.407919	0.0150166
ENSMUSG00000019850	Tnfaip3	-0.408004	0.00248437
ENSMUSG00000028521	Slc35d1	-0.408085	2.27e-06
ENSMUSG00000038244	Mical2	-0.408487	0.00249291
ENSMUSG00000069763	Tmem100	-0.409558	0.00302681
ENSMUSG00000020359	Phykpl	-0.409558	0.000725
ENSMUSG00000086363	A330102I10Rik	-0.409639	0.00776387
ENSMUSG00000055723	Rras2	-0.410285	4.81e-05
ENSMUSG00000028992	Nmnat1	-0.410418	9.74e-07
ENSMUSG00000063275	Hacd1	-0.410422	3.77e-05
ENSMUSG00000038811	Gngt2	-0.410647	0.00467264
ENSMUSG00000111348	AC133947.2	-0.411321	8.03e-06
ENSMUSG00000031382	Asb11	-0.411781	0.00220645
ENSMUSG00000024776	Stambpl1	-0.411919	1.73e-06
ENSMUSG00000042460	C1galt1	-0.412105	1.76e-08
ENSMUSG00000028402	Mpdz	-0.412248	6.91e-06
ENSMUSG00000072572	Slc39a2	-0.412411	0.0460076
ENSMUSG00000056749	Nfil3	-0.41293	1.01e-05
ENSMUSG00000047904	Sstr2	-0.413195	0.00513317
ENSMUSG00000039385	Cdh6	-0.413488	0.00172388
ENSMUSG00000055480	Zfp458	-0.414387	3.69e-06
ENSMUSG00000037172	E330009J07Rik	-0.41484	0.000322
ENSMUSG00000026502	Desi2	-0.41508	1.04e-09
ENSMUSG00000038543	BC028528	-0.415092	0.00126539
ENSMUSG00000025962	Fastkd2	-0.415359	1.19e-13
ENSMUSG00000015484	Fam163a	-0.415493	0.011414
ENSMUSG00000073427	Gm4924	-0.415741	0.0142816
ENSMUSG00000020363	Gfpt2	-0.41603	0.0127416
ENSMUSG00000002111	Spi1	-0.41622	0.0249251
ENSMUSG00000024188	Luc7l	-0.41626	4.44e-08
ENSMUSG00000040852	Plekhh2	-0.416378	0.00144422
ENSMUSG00000031060	Rbm10	-0.416691	2.05e-11
ENSMUSG00000022556	Hsf1	-0.416765	3.13e-07
ENSMUSG00000020288	Ahsa2	-0.416791	7.78e-08
ENSMUSG00000020212	Mdm1	-0.416815	2.98e-05
ENSMUSG00000050783	Htr1f	-0.417111	0.00261867
ENSMUSG00000046230	Vps13a	-0.417165	0.000742
ENSMUSG00000032640	Chsy1	-0.417501	7.15e-10
ENSMUSG00000075020	Mir670hg	-0.417694	0.00208809
ENSMUSG00000087524	Gm14285	-0.417829	0.0193655
ENSMUSG00000069171	Nr2f1	-0.418231	1.01e-10
ENSMUSG00000044986	Tst	-0.418282	0.000136
ENSMUSG00000026872	Zeb2	-0.41858	1.36e-05
ENSMUSG00000046516	Cox17	-0.418732	2.31e-08
ENSMUSG00000065126	Snord104	-0.419002	0.0157332
ENSMUSG00000040738	Ints8	-0.419205	3.23e-05
ENSMUSG00000024560	Cxxc1	-0.419322	2.54e-06
ENSMUSG00000019256	Ahr	-0.419435	5.82e-05
ENSMUSG00000020733	Slc9a3r1	-0.419484	8.58e-05
ENSMUSG00000027188	Pamr1	-0.419763	0.00149519
ENSMUSG00000050840	Cdh20	-0.420195	1.29e-07
ENSMUSG00000031216	Stard8	-0.420385	0.000406
ENSMUSG00000074579	Lekr1	-0.421081	0.000866
ENSMUSG00000021692	Dimt1	-0.421803	4.72e-06
ENSMUSG00000031616	Ednra	-0.422037	0.000123
ENSMUSG00000036450	Hif1an	-0.422087	3.48e-07
ENSMUSG00000051510	Mafg	-0.422199	8.15e-06
ENSMUSG00000026784	Pdss1	-0.422472	0.000488
ENSMUSG00000032902	Slc16a1	-0.422489	1.05e-05
ENSMUSG00000028034	Fubp1	-0.422683	0.00201696
ENSMUSG00000029130	Rnf32	-0.423225	1.49e-07
ENSMUSG00000090386	Mir99ahg	-0.423796	0.00614195
ENSMUSG00000045314	Sowahb	-0.424096	0.0133306
ENSMUSG00000027977	Ndst3	-0.424107	0.00377051
ENSMUSG00000085566	A730017L22Rik	-0.424205	4.49e-09
ENSMUSG00000035329	Fbxo33	-0.424477	1.6e-14
ENSMUSG00000051705	Senp8	-0.424585	9.98e-06
ENSMUSG00000064065	Ipcef1	-0.425302	6.11e-05
ENSMUSG00000024245	Tmem178	-0.42539	0.000264
ENSMUSG00000021071	Trim9	-0.425696	7.22e-06
ENSMUSG00000033721	Vav3	-0.425702	0.0367837
ENSMUSG00000043671	Dpy19l3	-0.426601	5e-08
ENSMUSG00000040842	Szrd1	-0.427719	1.57e-07
ENSMUSG00000027552	E2f5	-0.427805	3.6e-09
ENSMUSG00000017754	Pltp	-0.428919	0.00156949
ENSMUSG00000030602	Pak4	-0.428989	1.42e-06
ENSMUSG00000029610	Aimp2	-0.429349	3.49e-08
ENSMUSG00000038457	Tmem255b	-0.429584	0.00384983
ENSMUSG00000060512	0610040J01Rik	-0.429683	0.000222
ENSMUSG00000030737	Slco2b1	-0.429774	2.52e-07
ENSMUSG00000024659	Anxa1	-0.430044	0.0255928
ENSMUSG00000091514	Gm17484	-0.43007	0.00729466
ENSMUSG00000093661	Eif4e3	-0.430769	4.85e-07
ENSMUSG00000002459	Rgs20	-0.430852	3.53e-06
ENSMUSG00000021013	Ttc8	-0.430874	4.09e-08
ENSMUSG00000024827	Gldc	-0.431247	0.0028052
ENSMUSG00000041633	Kctd12b	-0.431293	0.000344
ENSMUSG00000039910	Cited2	-0.43154	0.00187469
ENSMUSG00000097596	Gm26673	-0.431824	0.0227231
ENSMUSG00000032380	Dapk2	-0.431916	0.0174401
ENSMUSG00000064023	Klk8	-0.432028	0.00575201
ENSMUSG00000031953	Tmem170	-0.432336	0.00066
ENSMUSG00000046798	Cldn12	-0.432928	1.74e-10
ENSMUSG00000041360	Pum3	-0.433664	1.46e-14
ENSMUSG00000071860	2900055J20Rik	-0.433789	0.00390265
ENSMUSG00000087694	A530058N18Rik	-0.43434	9.82e-05
ENSMUSG00000033088	Triobp	-0.434662	2.14e-05
ENSMUSG00000074280	Gm6166	-0.435357	0.0338119
ENSMUSG00000070583	Fv1	-0.435763	1.17e-05
ENSMUSG00000042389	Tsen2	-0.436099	2.38e-12
ENSMUSG00000048285	Frmd6	-0.436451	0.0104462
ENSMUSG00000029290	Zfp326	-0.436532	1.85e-07
ENSMUSG00000026893	Gca	-0.437383	2.92e-06
ENSMUSG00000042369	Rbm45	-0.438073	6.53e-10
ENSMUSG00000025436	Atp23	-0.438114	6.08e-07
ENSMUSG00000046999	1110032F04Rik	-0.438831	0.0002
ENSMUSG00000020137	Thap2	-0.439037	1.16e-05
ENSMUSG00000041649	Klf8	-0.439652	9.16e-08
ENSMUSG00000039831	Arhgap29	-0.440191	1.25e-05
ENSMUSG00000070284	Gmppb	-0.441522	3.23e-05
ENSMUSG00000050064	Zfp697	-0.441844	2.89e-05
ENSMUSG00000035914	Cd276	-0.441977	1.58e-06
ENSMUSG00000040183	Ankrd6	-0.442105	0.000678
ENSMUSG00000007613	Tgfbr1	-0.442206	5.11e-13
ENSMUSG00000095139	Pou3f2	-0.442268	0.00262482
ENSMUSG00000075012	Fjx1	-0.442305	3.1e-06
ENSMUSG00000086693	A730081D07Rik	-0.442871	4.54e-05
ENSMUSG00000096847	Tmem151b	-0.443354	0.000863
ENSMUSG00000050663	Trhde	-0.443631	1.96e-06
ENSMUSG00000071369	Map3k5	-0.443858	5.09e-08
ENSMUSG00000042978	Sbk1	-0.443976	0.00200135
ENSMUSG00000000693	Loxl3	-0.445043	9.65e-06
ENSMUSG00000039210	Gpatch2	-0.445169	1.42e-12
ENSMUSG00000040280	Ndufa4l2	-0.445851	0.00825647
ENSMUSG00000107815	Gm44257	-0.446042	0.00243306
ENSMUSG00000034563	Ccpg1	-0.446113	3.33e-07
ENSMUSG00000008489	Elavl2	-0.446352	1.64e-12
ENSMUSG00000043673	Kcns3	-0.446879	0.00017
ENSMUSG00000032503	Arpp21	-0.447074	1.64e-09
ENSMUSG00000030615	Tmem126a	-0.447138	1.01e-07
ENSMUSG00000022012	Enox1	-0.44719	1.38e-09
ENSMUSG00000040229	Gpr34	-0.447567	0.00113825
ENSMUSG00000026088	Mitd1	-0.447631	0.00034
ENSMUSG00000097290	1300002E11Rik	-0.447811	0.00241868
ENSMUSG00000005225	Plekha8	-0.448826	4.79e-08
ENSMUSG00000002897	Il17ra	-0.449002	0.00300147
ENSMUSG00000010554	Mettl16	-0.449462	1.67e-08
ENSMUSG00000035000	Dpp4	-0.449719	0.0071484
ENSMUSG00000034538	Zfp418	-0.449917	2.7e-05
ENSMUSG00000043252	Tmem64	-0.450785	6.06e-08
ENSMUSG00000027177	Hipk3	-0.450886	4.37e-09
ENSMUSG00000060733	Ipmk	-0.451426	2.83e-07
ENSMUSG00000091764	Zfp964	-0.451687	3.83e-06
ENSMUSG00000098066	Gm26944	-0.451803	0.0223938
ENSMUSG00000085067	Gm15631	-0.452006	0.00116402
ENSMUSG00000083284	Gm13688	-0.452099	0.00219052
ENSMUSG00000043496	Tril	-0.452674	2.51e-09
ENSMUSG00000100213	Gm28151	-0.45275	0.00158899
ENSMUSG00000061143	Maml3	-0.4528	0.000165
ENSMUSG00000025332	Kdm5c	-0.452961	5.68e-05
ENSMUSG00000097545	Mir124a-1hg	-0.453024	0.00728396
ENSMUSG00000025425	St8sia5	-0.453504	0.00016
ENSMUSG00000033849	B3galt2	-0.454667	6.06e-06
ENSMUSG00000022372	Sla	-0.455582	6.86e-08
ENSMUSG00000050222	Il17d	-0.45747	6.68e-05
ENSMUSG00000036894	Rap2b	-0.457603	8.93e-08
ENSMUSG00000026768	Itga8	-0.457908	8.46e-05
ENSMUSG00000045464	2810002D19Rik	-0.458056	0.00110587
ENSMUSG00000003228	Grk5	-0.458216	1.79e-09
ENSMUSG00000032413	Rasa2	-0.458304	3.05e-07
ENSMUSG00000042608	Stk40	-0.458786	0.000554
ENSMUSG00000021624	Cd180	-0.45942	0.016164
ENSMUSG00000040270	Bach2	-0.459617	0.00158413
ENSMUSG00000024006	Stk38	-0.459806	1.18e-05
ENSMUSG00000045934	Mtmr11	-0.459925	3.03e-08
ENSMUSG00000062078	Qk	-0.460051	6e-11
ENSMUSG00000107096	Gm43597	-0.4615	2.49e-05
ENSMUSG00000022360	Atad2	-0.462722	0.00145303
ENSMUSG00000053846	Lipg	-0.462783	0.000515
ENSMUSG00000098183	Gm27010	-0.46375	0.0153947
ENSMUSG00000020773	Trim47	-0.464045	0.0159274
ENSMUSG00000000957	Mmp14	-0.465064	0.00148581
ENSMUSG00000060780	Lrrtm1	-0.465397	3.65e-07
ENSMUSG00000104833	Gm42489	-0.465496	0.0488811
ENSMUSG00000029832	Nfe2l3	-0.465507	0.00310349
ENSMUSG00000007656	Arpp19	-0.465564	4.37e-11
ENSMUSG00000109150	Gm45793	-0.465704	0.0237136
ENSMUSG00000043770	Gm12481	-0.466118	0.0337888
ENSMUSG00000044499	Hs3st5	-0.466793	0.000454
ENSMUSG00000019971	Cep290	-0.466922	0.000419
ENSMUSG00000028546	Elavl4	-0.466944	3.08e-10
ENSMUSG00000060771	Tsga10	-0.467214	5.04e-05
ENSMUSG00000005410	Mcm5	-0.467414	8.01e-07
ENSMUSG00000033377	Palmd	-0.467452	0.000346
ENSMUSG00000056220	Pla2g4a	-0.467886	0.00018
ENSMUSG00000063415	Cyp26b1	-0.468605	0.000567
ENSMUSG00000047842	Diras2	-0.46861	1.41e-12
ENSMUSG00000032580	Rbm5	-0.46882	1.87e-05
ENSMUSG00000033361	Prrg3	-0.470142	1.09e-10
ENSMUSG00000028086	Fbxw7	-0.471358	7.04e-09
ENSMUSG00000028456	Unc13b	-0.474394	0.00106057
ENSMUSG00000057315	Arhgap24	-0.475048	0.0100287
ENSMUSG00000107272	Gm34583	-0.475053	0.0047352
ENSMUSG00000022574	Naprt	-0.475149	3.84e-05
ENSMUSG00000040795	Iqcc	-0.475738	3.95e-09
ENSMUSG00000031381	Piga	-0.476101	8.8e-07
ENSMUSG00000019763	Rmnd1	-0.476321	2.6e-12
ENSMUSG00000035105	Egln3	-0.476551	1.18e-06
ENSMUSG00000096054	Syne1	-0.477638	0.000274
ENSMUSG00000051166	Eml5	-0.47764	0.00482947
ENSMUSG00000092229	Gm5977	-0.477651	0.00634878
ENSMUSG00000050666	Vstm4	-0.478761	0.000409
ENSMUSG00000022687	Boc	-0.479217	4.2e-06
ENSMUSG00000021224	Numb	-0.47961	1.96e-06
ENSMUSG00000024805	Pcgf5	-0.47968	5.45e-07
ENSMUSG00000026830	Ermn	-0.480258	4.54e-05
ENSMUSG00000045509	Gpr150	-0.480721	0.000485
ENSMUSG00000089774	Slc5a3	-0.481659	0.00276586
ENSMUSG00000102215	Gm2464	-0.482161	7.15e-05
ENSMUSG00000002108	Nr1h3	-0.48245	0.000169
ENSMUSG00000033763	Mtss1l	-0.482683	2.19e-07
ENSMUSG00000046269	Usp27x	-0.482799	0.00018
ENSMUSG00000035649	Zcchc7	-0.483011	0.00371542
ENSMUSG00000027274	Mkks	-0.483267	3.99e-10
ENSMUSG00000048939	Atp13a5	-0.483664	0.002491
ENSMUSG00000097967	Gm27002	-0.484125	0.0139361
ENSMUSG00000027560	Dok5	-0.484558	1.27e-05
ENSMUSG00000049184	Purg	-0.484788	1.75e-07
ENSMUSG00000046321	Hs3st2	-0.485196	0.000243
ENSMUSG00000020385	Clk4	-0.485899	1.15e-05
ENSMUSG00000042473	Tbc1d8b	-0.48594	1.53e-06
ENSMUSG00000032436	Cmtm7	-0.486339	0.000121
ENSMUSG00000027859	Ngf	-0.486751	0.00225897
ENSMUSG00000030031	Kbtbd8	-0.487433	0.000168
ENSMUSG00000069184	Zfp72	-0.487699	1.14e-07
ENSMUSG00000069844	Sco1	-0.487708	6.62e-09
ENSMUSG00000043461	Sptssb	-0.487767	0.000575
ENSMUSG00000024999	Noc3l	-0.489718	4.03e-07
ENSMUSG00000107008	Gm2762	-0.489827	1.15e-05
ENSMUSG00000028016	Ints12	-0.489858	7.1e-07
ENSMUSG00000051401	Kctd16	-0.489967	3.02e-05
ENSMUSG00000028990	Lzic	-0.490044	3.05e-15
ENSMUSG00000039934	Gsap	-0.490169	6.33e-06
ENSMUSG00000020102	Slc16a7	-0.490527	6.93e-06
ENSMUSG00000031647	Mfap3l	-0.490733	1.64e-28
ENSMUSG00000028312	Smc2	-0.490777	3.78e-05
ENSMUSG00000105736	Gm42456	-0.4913	0.00326991
ENSMUSG00000033579	Fa2h	-0.49283	0.000185
ENSMUSG00000035898	Uba6	-0.493074	3.47e-06
ENSMUSG00000015947	Fcgr1	-0.493197	5.44e-05
ENSMUSG00000110618	Gm39822	-0.493255	0.00157184
ENSMUSG00000028351	Brinp1	-0.493929	4e-16
ENSMUSG00000109901	Chmp1b	-0.494566	1.17e-14
ENSMUSG00000038175	Mylip	-0.494907	1.29e-09
ENSMUSG00000051184	Zfp524	-0.494914	0.001107
ENSMUSG00000037813	D630003M21Rik	-0.495216	8e-06
ENSMUSG00000036304	Zdhhc23	-0.495481	1.25e-05
ENSMUSG00000041378	Cldn5	-0.496584	0.000195
ENSMUSG00000102548	Gm16701	-0.496815	0.00119905
ENSMUSG00000084904	Gm14827	-0.496989	0.0176095
ENSMUSG00000031639	Tlr3	-0.497762	4.41e-08
ENSMUSG00000037999	Arap2	-0.498094	1.03e-07
ENSMUSG00000044014	Npy5r	-0.498264	1.83e-06
ENSMUSG00000000560	Gabra2	-0.498303	1.85e-07
ENSMUSG00000066406	Akap13	-0.498502	8.49e-06
ENSMUSG00000104969	Gm43445	-0.498843	0.0156253
ENSMUSG00000074664	A830092H15Rik	-0.498892	0.000235
ENSMUSG00000104154	Gm38104	-0.499289	0.020661
ENSMUSG00000061524	Zic2	-0.499665	0.00464859
ENSMUSG00000031520	Vegfc	-0.500685	8.68e-06
ENSMUSG00000031385	Plxnb3	-0.500794	2.4e-06
ENSMUSG00000024338	Psmb8	-0.50089	0.000182
ENSMUSG00000027001	Dusp19	-0.501131	5.47e-12
ENSMUSG00000107997	Gm44243	-0.501616	0.00907897
ENSMUSG00000039693	Msantd3	-0.501919	7.63e-09
ENSMUSG00000004677	Myo9b	-0.502413	6.96e-07
ENSMUSG00000067870	Rpl31-ps8	-0.502661	0.0228837
ENSMUSG00000086292	Gm16052	-0.503624	0.000965
ENSMUSG00000097616	1110019D14Rik	-0.503634	2.28e-06
ENSMUSG00000030047	Arhgap25	-0.504476	0.039794
ENSMUSG00000054690	Emcn	-0.504868	0.00126539
ENSMUSG00000099440	Gm29593	-0.504957	0.0152384
ENSMUSG00000040383	Aqr	-0.504999	2.62e-13
ENSMUSG00000034701	Neurod1	-0.50636	1.56e-06
ENSMUSG00000074591	Ankub1	-0.507417	9.16e-05
ENSMUSG00000042496	Prdm10	-0.507705	2.05e-11
ENSMUSG00000050730	Arhgap42	-0.50796	6.31e-06
ENSMUSG00000037060	Cavin3	-0.508139	8.01e-06
ENSMUSG00000106870	Gm43681	-0.50819	3.34e-05
ENSMUSG00000068566	Myadm	-0.508241	1.09e-09
ENSMUSG00000025083	Afap1l2	-0.50905	9.02e-08
ENSMUSG00000026516	Nvl	-0.509818	6.65e-06
ENSMUSG00000030247	Kcnj8	-0.509857	0.000619
ENSMUSG00000072591	5930412G12Rik	-0.510219	0.00110253
ENSMUSG00000051034	Zfp11	-0.510221	1.15e-07
ENSMUSG00000005958	Ephb3	-0.510637	0.00187079
ENSMUSG00000040721	Zfhx2	-0.510783	4.17e-08
ENSMUSG00000040584	Abcb1a	-0.51144	0.00512087
ENSMUSG00000021495	Fam193b	-0.512267	4.36e-10
ENSMUSG00000026014	Raph1	-0.51276	7.74e-07
ENSMUSG00000016179	Camk1g	-0.513969	0.0414406
ENSMUSG00000024174	Pot1b	-0.515053	3.72e-08
ENSMUSG00000021779	Thrb	-0.515218	2.3e-07
ENSMUSG00000000223	Drp2	-0.516026	1.72e-09
ENSMUSG00000078868	Gm14412	-0.516319	0.00192354
ENSMUSG00000096975	Gm16386	-0.517475	0.00432278
ENSMUSG00000032854	Ugt8a	-0.517643	0.000111
ENSMUSG00000060019	Gm10073	-0.517984	0.0245099
ENSMUSG00000032290	Ptpn9	-0.518533	1.35e-06
ENSMUSG00000041695	Kcnj2	-0.518796	0.00282612
ENSMUSG00000021835	Bmp4	-0.519369	0.00173682
ENSMUSG00000030315	Vgll4	-0.519446	8.15e-08
ENSMUSG00000072437	Nanos1	-0.519524	2.4e-14
ENSMUSG00000021638	Ocln	-0.520028	2.92e-06
ENSMUSG00000059588	Calcrl	-0.521004	8.33e-05
ENSMUSG00000007617	Homer1	-0.52125	0.0211271
ENSMUSG00000021366	Hivep1	-0.522	6.83e-05
ENSMUSG00000046753	Ccdc66	-0.522186	6.21e-15
ENSMUSG00000025352	Gdf11	-0.522552	4.29e-06
ENSMUSG00000026826	Nr4a2	-0.522859	0.000549
ENSMUSG00000031608	Galnt7	-0.523763	2.97e-07
ENSMUSG00000076492	Trbj2-1	-0.523825	0.0407351
ENSMUSG00000059708	Akap17b	-0.523947	2.88e-07
ENSMUSG00000103034	Gm8797	-0.524407	0.0238752
ENSMUSG00000003184	Irf3	-0.524504	9.88e-09
ENSMUSG00000105135	Gm43667	-0.524757	1.91e-06
ENSMUSG00000035357	Pdzrn3	-0.525318	9.48e-06
ENSMUSG00000052848	C130026L21Rik	-0.525407	2.78e-07
ENSMUSG00000020644	Id2	-0.525555	1.84e-10
ENSMUSG00000027276	Jag1	-0.526236	0.000523
ENSMUSG00000103831	Gm37608	-0.526312	0.0285523
ENSMUSG00000027263	Tubgcp4	-0.527277	7.52e-08
ENSMUSG00000004056	Akt2	-0.527822	3.32e-08
ENSMUSG00000085069	Gm13111	-0.52799	2.8e-07
ENSMUSG00000043629	1700019D03Rik	-0.528673	7.91e-08
ENSMUSG00000017376	Nlk	-0.529199	1.78e-09
ENSMUSG00000027351	Spred1	-0.529764	2.43e-05
ENSMUSG00000039620	6430573F11Rik	-0.530026	2.14e-13
ENSMUSG00000102854	C130023A14Rik	-0.530126	0.00415857
ENSMUSG00000025353	Ormdl2	-0.531675	2.13e-07
ENSMUSG00000083674	Zfp133-ps	-0.532617	8.1e-08
ENSMUSG00000032265	Fam46a	-0.53267	0.0071539
ENSMUSG00000102602	A930004J17Rik	-0.534053	0.00998594
ENSMUSG00000027848	Olfml3	-0.534091	5.04e-06
ENSMUSG00000023994	Nfya	-0.534618	2.37e-15
ENSMUSG00000042106	Fam212a	-0.534842	0.00177385
ENSMUSG00000049420	Tmem200a	-0.534891	1.61e-07
ENSMUSG00000050549	5730508B09Rik	-0.535431	8.01e-07
ENSMUSG00000045659	Plekha7	-0.535622	2.08e-10
ENSMUSG00000027875	Hmgcs2	-0.53582	0.0315148
ENSMUSG00000036295	Lrrn3	-0.537639	1.96e-06
ENSMUSG00000092375	A730060N03Rik	-0.537967	2.82e-06
ENSMUSG00000018008	Cyth4	-0.538989	1.22e-05
ENSMUSG00000027200	Sema6d	-0.539173	1.63e-10
ENSMUSG00000055660	Mettl4	-0.539481	4.04e-09
ENSMUSG00000019794	Katna1	-0.539591	1.93e-06
ENSMUSG00000060594	Layn	-0.539811	0.00119776
ENSMUSG00000050244	Heatr1	-0.541157	3.61e-06
ENSMUSG00000030303	Far2	-0.54132	2.22e-18
ENSMUSG00000043259	Fam13c	-0.542048	1.22e-16
ENSMUSG00000032812	Arap1	-0.542688	3.47e-08
ENSMUSG00000109814	Gm45847	-0.542689	0.000454
ENSMUSG00000034765	Dusp5	-0.542866	0.0299064
ENSMUSG00000090053	Palm2	-0.543005	3.54e-06
ENSMUSG00000035621	Midn	-0.543649	0.00174132
ENSMUSG00000110444	Gm10033	-0.543688	1.68e-06
ENSMUSG00000090622	A930033H14Rik	-0.543931	2.07e-07
ENSMUSG00000040253	Gbp7	-0.544194	3.05e-08
ENSMUSG00000087249	Gm16062	-0.544417	0.00287779
ENSMUSG00000036931	Nfkbid	-0.544488	8.45e-05
ENSMUSG00000087620	5330434G04Rik	-0.544802	1.64e-09
ENSMUSG00000087368	BC065397	-0.545055	5.41e-05
ENSMUSG00000022503	Nubp1	-0.545481	3.6e-15
ENSMUSG00000056854	Pou3f4	-0.545857	0.00589033
ENSMUSG00000086920	Gm12207	-0.546042	0.0343994
ENSMUSG00000022844	Pdia5	-0.546473	2.38e-05
ENSMUSG00000060548	Tnfrsf19	-0.546754	5.11e-09
ENSMUSG00000040749	Siah1b	-0.547355	2.17e-06
ENSMUSG00000109536	9330162G02Rik	-0.548476	0.0346618
ENSMUSG00000024642	Tle4	-0.54915	1.23e-10
ENSMUSG00000048450	Msx1	-0.550076	0.0119509
ENSMUSG00000106651	Gm42608	-0.550096	0.00149708
ENSMUSG00000024136	Dnase1l2	-0.551074	0.00845744
ENSMUSG00000097487	Ptges3l	-0.551272	0.00215204
ENSMUSG00000031143	Ccdc22	-0.55179	4.53e-05
ENSMUSG00000042834	Nrep	-0.552347	1.62e-05
ENSMUSG00000035275	Raver2	-0.552815	5.29e-12
ENSMUSG00000092558	Med20	-0.553092	4.29e-19
ENSMUSG00000075555	Gm10863	-0.553617	0.00557195
ENSMUSG00000052957	Gas1	-0.554461	1.21e-06
ENSMUSG00000036273	Lrrk2	-0.555695	1.96e-05
ENSMUSG00000112358	AC108802.1	-0.555758	0.00841507
ENSMUSG00000038866	Zcchc2	-0.556248	8.39e-12
ENSMUSG00000023805	Synj2	-0.556519	3.14e-05
ENSMUSG00000036192	Rorb	-0.556812	3.22e-11
ENSMUSG00000089809	Rasgef1b	-0.556849	8.54e-11
ENSMUSG00000030002	Dusp11	-0.557514	1.08e-06
ENSMUSG00000025269	Apex2	-0.558407	1.44e-07
ENSMUSG00000026360	Rgs2	-0.558465	2.34e-07
ENSMUSG00000022160	Mettl3	-0.558603	2.13e-08
ENSMUSG00000014907	Naf1	-0.558755	3.23e-11
ENSMUSG00000033316	Galnt9	-0.560129	0.000626
ENSMUSG00000039194	Rlbp1	-0.560389	3.43e-13
ENSMUSG00000024431	Nr3c1	-0.561292	5.39e-07
ENSMUSG00000029334	Prkg2	-0.561401	9.62e-08
ENSMUSG00000104727	Gm42500	-0.561663	0.0181669
ENSMUSG00000019814	Ltv1	-0.561795	1.76e-15
ENSMUSG00000110124	Gm4247	-0.562231	0.000538
ENSMUSG00000055805	Fmnl1	-0.562927	0.000279
ENSMUSG00000070436	Serpinh1	-0.562954	3.09e-06
ENSMUSG00000036902	Neto2	-0.563222	7.3e-11
ENSMUSG00000097730	Gm26588	-0.564418	4.68e-07
ENSMUSG00000030469	Zfp719	-0.565121	3.43e-08
ENSMUSG00000091405	Hist2h4	-0.565168	0.00100645
ENSMUSG00000090659	Zfp493	-0.565349	6.05e-07
ENSMUSG00000114469	AC152162.1	-0.56582	0.000439
ENSMUSG00000107747	Gm5881	-0.566245	0.00146328
ENSMUSG00000071291	Zfp58	-0.567993	4.71e-08
ENSMUSG00000030237	Slco1a4	-0.569064	0.0352198
ENSMUSG00000022272	Myo10	-0.569542	4.76e-10
ENSMUSG00000091931	Gon7	-0.570639	1.54e-09
ENSMUSG00000021613	Hapln1	-0.570909	1.37e-16
ENSMUSG00000054409	Tmem74	-0.571518	7.75e-09
ENSMUSG00000078870	Gm14410	-0.571758	3.32e-07
ENSMUSG00000028693	Nasp	-0.573173	2.66e-11
ENSMUSG00000056209	Npm3	-0.574106	5.95e-10
ENSMUSG00000020607	Fam84a	-0.574939	3.94e-11
ENSMUSG00000044364	Tmem74b	-0.575298	0.00158713
ENSMUSG00000097428	AW047730	-0.575488	4.1e-07
ENSMUSG00000037990	Sh3rf3	-0.57584	1.97e-06
ENSMUSG00000024539	Ptpn2	-0.57594	8.78e-09
ENSMUSG00000059839	Zfp874b	-0.575989	5.73e-10
ENSMUSG00000004356	Utp20	-0.576131	3.37e-06
ENSMUSG00000043290	Zfp784	-0.576233	2.82e-06
ENSMUSG00000070080	Mir431	-0.576381	0.0420601
ENSMUSG00000052137	Rbm12b2	-0.577753	3.18e-10
ENSMUSG00000038366	Lasp1	-0.577968	9.07e-11
ENSMUSG00000042439	Zfp532	-0.579388	7.36e-31
ENSMUSG00000073073	Gm8098	-0.579708	4.36e-05
ENSMUSG00000086502	B130055M24Rik	-0.580608	1.21e-05
ENSMUSG00000018849	Wwc1	-0.58194	3.89e-08
ENSMUSG00000008398	Elk3	-0.582305	5.74e-05
ENSMUSG00000064288	Hist1h4k	-0.582776	0.00667653
ENSMUSG00000056211	R3hdm1	-0.582831	1.28e-05
ENSMUSG00000105352	C030018K13Rik	-0.583503	0.00139727
ENSMUSG00000074800	Gm4149	-0.583855	0.00621866
ENSMUSG00000026315	Serpinb8	-0.585031	0.0162478
ENSMUSG00000020189	Osbpl8	-0.585362	8.46e-13
ENSMUSG00000001700	Gramd3	-0.585557	3.33e-07
ENSMUSG00000041598	Cdc42ep4	-0.586108	5.27e-10
ENSMUSG00000054196	Cthrc1	-0.586715	1.64e-10
ENSMUSG00000106275	Gm42495	-0.586839	0.0175974
ENSMUSG00000017724	Etv4	-0.58705	1.13e-12
ENSMUSG00000000202	Btbd17	-0.587114	2.75e-05
ENSMUSG00000019846	Lama4	-0.588085	0.000178
ENSMUSG00000097452	Gm2824	-0.588291	2.28e-05
ENSMUSG00000032355	Mlip	-0.590133	1.98e-14
ENSMUSG00000092644	Gm23564	-0.590279	0.0425315
ENSMUSG00000050714	Zbtb26	-0.590552	1.08e-08
ENSMUSG00000032841	Prr5l	-0.590661	7.52e-10
ENSMUSG00000058006	Mdn1	-0.591471	7.56e-05
ENSMUSG00000050271	Prag1	-0.592387	1.68e-05
ENSMUSG00000048782	Insc	-0.592452	0.00262367
ENSMUSG00000052504	Epha3	-0.592668	7.48e-08
ENSMUSG00000030157	Clec2d	-0.592716	0.000191
ENSMUSG00000065336	Snora34	-0.593689	0.0406501
ENSMUSG00000019997	Ctgf	-0.593912	4.91e-05
ENSMUSG00000021871	Pnp	-0.594687	2.42e-13
ENSMUSG00000020441	2310033P09Rik	-0.594897	2.49e-10
ENSMUSG00000047414	Flrt2	-0.594965	3.14e-10
ENSMUSG00000020513	Tubd1	-0.595686	2.31e-07
ENSMUSG00000092867	Mir3058	-0.596086	0.0236728
ENSMUSG00000035033	Tbr1	-0.596151	3.89e-11
ENSMUSG00000107620	Gm44256	-0.597056	0.00891892
ENSMUSG00000106019	Gm43672	-0.597178	4.33e-05
ENSMUSG00000033949	Trim36	-0.598051	1.6e-07
ENSMUSG00000000126	Wnt9a	-0.598122	2.36e-06
ENSMUSG00000027335	Adra1d	-0.598301	1.06e-07
ENSMUSG00000025776	Crispld1	-0.598859	9.18e-06
ENSMUSG00000031285	Dcx	-0.600459	9.85e-05
ENSMUSG00000049001	Ndnf	-0.601138	1.37e-07
ENSMUSG00000020538	Srebf1	-0.604794	1.55e-09
ENSMUSG00000004415	Col26a1	-0.60484	0.000276
ENSMUSG00000001870	Ltbp1	-0.60632	3.14e-08
ENSMUSG00000041220	Elovl6	-0.606554	1.88e-09
ENSMUSG00000024349	Tmem173	-0.608505	7.71e-07
ENSMUSG00000037997	Parp11	-0.609061	1.99e-18
ENSMUSG00000066189	Cacng3	-0.609072	2.3e-12
ENSMUSG00000090093	Gm14399	-0.609076	4.97e-07
ENSMUSG00000064452	Gm24564	-0.609294	0.0118048
ENSMUSG00000047735	Samd9l	-0.609585	7.99e-08
ENSMUSG00000076052	Mir541	-0.609766	0.0349786
ENSMUSG00000037474	Dtl	-0.609911	3.69e-10
ENSMUSG00000023951	Vegfa	-0.609983	1.1e-05
ENSMUSG00000044933	Sstr3	-0.6119	4.19e-09
ENSMUSG00000102496	Gm36989	-0.613326	0.0106886
ENSMUSG00000039328	Rnf122	-0.613837	1.16e-05
ENSMUSG00000021277	Traf3	-0.614093	4.33e-07
ENSMUSG00000045625	Pigz	-0.614476	1.54e-07
ENSMUSG00000032766	Gng11	-0.614712	1.34e-05
ENSMUSG00000029283	Cdc7	-0.616122	8.53e-08
ENSMUSG00000048215	A630023P12Rik	-0.617046	0.000583
ENSMUSG00000102995	A330074H02Rik	-0.617761	0.015714
ENSMUSG00000007655	Cav1	-0.617817	9.7e-13
ENSMUSG00000078453	Abracl	-0.619842	8.67e-06
ENSMUSG00000070072	Mir433	-0.620244	0.0153059
ENSMUSG00000038530	Rgs4	-0.620682	2.05e-27
ENSMUSG00000049097	Ankrd34a	-0.621449	1.31e-19
ENSMUSG00000012296	Tjap1	-0.623203	9.8e-09
ENSMUSG00000085894	Gm15832	-0.624239	0.000389
ENSMUSG00000100158	Gm28119	-0.625072	0.00375299
ENSMUSG00000022321	Cdh10	-0.625373	2.53e-11
ENSMUSG00000079043	Fastkd5	-0.625558	7.33e-08
ENSMUSG00000034687	Fras1	-0.628733	2.35e-08
ENSMUSG00000004837	Grap	-0.628807	1.38e-05
ENSMUSG00000087819	Gm25117	-0.629457	0.00151793
ENSMUSG00000106493	Mir9-1	-0.630383	0.0282717
ENSMUSG00000008855	Hdac5	-0.630976	1.64e-11
ENSMUSG00000053965	Pde5a	-0.631677	3.68e-09
ENSMUSG00000062098	Btbd3	-0.631731	4.04e-23
ENSMUSG00000083353	Gm12540	-0.632995	0.017205
ENSMUSG00000029335	Bmp3	-0.635086	8.77e-15
ENSMUSG00000033033	Calhm2	-0.635322	3.23e-05
ENSMUSG00000014039	Prdm15	-0.636199	5.16e-10
ENSMUSG00000061013	Mkx	-0.636324	2.32e-08
ENSMUSG00000021431	Snrnp48	-0.639754	9.23e-08
ENSMUSG00000044847	Lsm11	-0.63988	8.91e-06
ENSMUSG00000002007	Srpk3	-0.640045	2.99e-06
ENSMUSG00000028883	Sema3a	-0.641417	1.16e-14
ENSMUSG00000002308	Cd320	-0.6417	1.09e-20
ENSMUSG00000033053	1700028P14Rik	-0.642318	4.89e-05
ENSMUSG00000029135	Fosl2	-0.642502	9.69e-05
ENSMUSG00000051022	Hs3st1	-0.642591	9.36e-09
ENSMUSG00000003746	Man1a	-0.643468	5.71e-17
ENSMUSG00000048485	Zbtb8b	-0.645579	6e-06
ENSMUSG00000096221	1500002C15Rik	-0.647182	3.5e-07
ENSMUSG00000026923	Notch1	-0.647341	6.22e-13
ENSMUSG00000097649	Gm10561	-0.651151	2.05e-08
ENSMUSG00000069874	Irgm2	-0.651871	3.87e-07
ENSMUSG00000045671	Spred2	-0.652609	1.81e-05
ENSMUSG00000037279	Ovol2	-0.653125	0.000837
ENSMUSG00000000416	Cttnbp2	-0.653816	1.17e-12
ENSMUSG00000058152	Chsy3	-0.65422	7.19e-09
ENSMUSG00000001774	Chordc1	-0.654536	5.37e-11
ENSMUSG00000065147	Snora31	-0.655939	0.00890313
ENSMUSG00000051920	Rspo2	-0.65764	1.26e-22
ENSMUSG00000060862	Zbtb40	-0.657959	4.83e-05
ENSMUSG00000098061	Gm26945	-0.658398	0.0162708
ENSMUSG00000043090	Zfp866	-0.659186	1.14e-08
ENSMUSG00000019966	Kitl	-0.659672	3.27e-10
ENSMUSG00000026447	Pik3c2b	-0.659966	2.83e-10
ENSMUSG00000037892	Pcdh18	-0.660527	8.32e-07
ENSMUSG00000107937	Gm44200	-0.661874	0.00377438
ENSMUSG00000018500	Adora2b	-0.662736	0.000159
ENSMUSG00000008090	Fgfrl1	-0.663989	6.22e-12
ENSMUSG00000032035	Ets1	-0.664825	6.8e-05
ENSMUSG00000107219	Gm42738	-0.666157	7.22e-06
ENSMUSG00000037428	Vgf	-0.667109	2.76e-06
ENSMUSG00000037035	Inhbb	-0.66754	1.85e-06
ENSMUSG00000046667	Rbm12b1	-0.66756	4.36e-09
ENSMUSG00000109812	Gm45640	-0.66978	1.42e-05
ENSMUSG00000054944	5330416C01Rik	-0.6702	0.00135032
ENSMUSG00000007872	Id3	-0.670429	4.07e-10
ENSMUSG00000006386	Tek	-0.670452	0.01099
ENSMUSG00000029878	Dbpht2	-0.670552	4.11e-09
ENSMUSG00000070532	Ccdc190	-0.672135	1.33e-07
ENSMUSG00000022325	Pop1	-0.672839	6.85e-09
ENSMUSG00000058400	Qrfpr	-0.675138	8.93e-06
ENSMUSG00000103928	Gm37893	-0.675465	0.000367
ENSMUSG00000064342	mt-Ti	-0.676072	0.000364
ENSMUSG00000057706	Mex3b	-0.676141	0.00350485
ENSMUSG00000063796	Slc22a8	-0.677652	2.88e-10
ENSMUSG00000097496	Gm26653	-0.678607	6.21e-05
ENSMUSG00000021384	Susd3	-0.678774	0.000598
ENSMUSG00000016624	Phf21b	-0.680074	3.07e-06
ENSMUSG00000078307	AI593442	-0.681136	2.94e-30
ENSMUSG00000078185	Chml	-0.682474	2.58e-11
ENSMUSG00000075010	AW112010	-0.684331	0.001107
ENSMUSG00000050721	Plekho2	-0.684549	1.67e-08
ENSMUSG00000019944	Rhobtb1	-0.686652	1.03e-08
ENSMUSG00000104399	Gm37963	-0.68691	3.27e-05
ENSMUSG00000086181	C230034O21Rik	-0.687704	1.59e-08
ENSMUSG00000067279	Ppp1r3c	-0.687714	2.36e-07
ENSMUSG00000045414	1190002N15Rik	-0.687955	2.25e-10
ENSMUSG00000070101	Mir341	-0.688439	0.0104518
ENSMUSG00000108228	6430584L05Rik	-0.688719	5.15e-09
ENSMUSG00000032332	Col12a1	-0.688967	7.72e-07
ENSMUSG00000059423	Zfp933	-0.689106	3.86e-17
ENSMUSG00000097140	Gm26779	-0.68965	0.00039
ENSMUSG00000079330	Lemd1	-0.690709	1.47e-07
ENSMUSG00000026354	Lct	-0.693959	3.84e-05
ENSMUSG00000097589	Dleu2	-0.695576	1.58e-08
ENSMUSG00000103967	Gm38214	-0.695818	0.000508
ENSMUSG00000044881	Coa4	-0.696197	3.85e-08
ENSMUSG00000097102	2310069G16Rik	-0.69675	1.44e-10
ENSMUSG00000074733	Zfp950	-0.700539	3.26e-09
ENSMUSG00000039114	Nrn1	-0.700986	3.57e-18
ENSMUSG00000032014	Oaf	-0.701254	2.77e-08
ENSMUSG00000048022	Tmem229a	-0.705572	7.38e-31
ENSMUSG00000040710	St8sia4	-0.706635	1.39e-07
ENSMUSG00000110924	AC165261.1	-0.706796	4.11e-06
ENSMUSG00000026205	Slc23a3	-0.707678	0.00238965
ENSMUSG00000048776	Pthlh	-0.707752	5.13e-06
ENSMUSG00000099760	Gm28800	-0.70801	1.53e-05
ENSMUSG00000085028	Slc2a4rg-ps	-0.708014	1.6e-09
ENSMUSG00000070871	Ccnyl1	-0.709468	5.09e-10
ENSMUSG00000113450	Zfp935	-0.712816	1.31e-09
ENSMUSG00000042846	Lrrtm3	-0.712879	3.94e-15
ENSMUSG00000026034	Clk1	-0.717416	1.13e-12
ENSMUSG00000097063	Pantr2	-0.71845	1.16e-05
ENSMUSG00000065448	Mir154	-0.718846	0.00482947
ENSMUSG00000034911	Ushbp1	-0.720577	0.000124
ENSMUSG00000053414	Hunk	-0.720884	2.94e-05
ENSMUSG00000105849	Mir409	-0.722643	0.00984156
ENSMUSG00000112466	AC140338.1	-0.722792	0.00380342
ENSMUSG00000026586	Prrx1	-0.723695	1.8e-11
ENSMUSG00000053164	Gpr21	-0.725673	3.03e-08
ENSMUSG00000047793	Sned1	-0.727333	2.09e-08
ENSMUSG00000041731	Pgm5	-0.728066	6.35e-09
ENSMUSG00000090935	Synj2bp	-0.729079	1.95e-22
ENSMUSG00000004661	Arid3b	-0.729423	8.9e-07
ENSMUSG00000046997	Spsb4	-0.729725	3.45e-07
ENSMUSG00000044224	Dnajc21	-0.733567	1.55e-05
ENSMUSG00000105265	Sox2ot	-0.733883	7.77e-16
ENSMUSG00000038702	Dsel	-0.734476	1.51e-18
ENSMUSG00000021448	Shc3	-0.735088	7.19e-22
ENSMUSG00000046743	Fat4	-0.735166	7.66e-11
ENSMUSG00000004865	Srpk1	-0.736268	1.05e-19
ENSMUSG00000068037	Mas1	-0.736527	4.89e-13
ENSMUSG00000076497	Trbj2-7	-0.740074	0.00680974
ENSMUSG00000045608	Dbx2	-0.741718	5.5e-10
ENSMUSG00000049225	Pdp1	-0.743122	2.36e-07
ENSMUSG00000063049	Ing2	-0.743622	5.63e-26
ENSMUSG00000107892	Gm44524	-0.745309	0.00143005
ENSMUSG00000051444	Bbs12	-0.748655	1.19e-13
ENSMUSG00000031673	Cdh11	-0.749653	2.13e-11
ENSMUSG00000089824	Rbm12	-0.753684	7.76e-12
ENSMUSG00000077222	Gm22270	-0.754662	0.00424109
ENSMUSG00000052229	Gpr17	-0.754836	1.21e-07
ENSMUSG00000028578	Caap1	-0.756119	2.37e-24
ENSMUSG00000084946	Dlx1as	-0.756169	1.54e-13
ENSMUSG00000019803	Nr2e1	-0.757188	4.85e-13
ENSMUSG00000097789	Gm2115	-0.758148	3.69e-13
ENSMUSG00000050334	C130071C03Rik	-0.759988	1.45e-17
ENSMUSG00000030235	Slco1c1	-0.760703	1.26e-12
ENSMUSG00000036790	Slitrk2	-0.762485	4.51e-17
ENSMUSG00000037735	2810032G03Rik	-0.763985	1.05e-36
ENSMUSG00000085549	1700047F07Rik	-0.764955	0.000252
ENSMUSG00000067578	Cbln4	-0.766624	5.45e-07
ENSMUSG00000098112	Bin2	-0.768519	7.71e-09
ENSMUSG00000079737	3110001I22Rik	-0.769477	1.11e-06
ENSMUSG00000087467	Gm13601	-0.769566	0.000139
ENSMUSG00000072647	Adam1a	-0.770326	4.41e-06
ENSMUSG00000089706	B230216N24Rik	-0.773101	1.58e-09
ENSMUSG00000062561	Gm10118	-0.773271	3.78e-09
ENSMUSG00000021250	Fos	-0.773883	0.00433288
ENSMUSG00000032267	Usp28	-0.775578	4.45e-16
ENSMUSG00000048001	Hes5	-0.776204	7.79e-05
ENSMUSG00000004698	Hdac9	-0.776518	3.63e-24
ENSMUSG00000098731	Mir7027	-0.776792	0.00249403
ENSMUSG00000051515	Fam181b	-0.780417	9.98e-13
ENSMUSG00000070136	Mir496a	-0.782317	0.00462559
ENSMUSG00000035692	Isg15	-0.782398	3.13e-07
ENSMUSG00000049796	Crh	-0.786939	4.91e-11
ENSMUSG00000056592	Zfp658	-0.787958	2.42e-13
ENSMUSG00000099964	Gm29514	-0.788899	1.53e-12
ENSMUSG00000033191	Tie1	-0.789844	2.82e-06
ENSMUSG00000105340	Gm42878	-0.790434	3.58e-07
ENSMUSG00000042604	Kcna4	-0.79087	1.03e-08
ENSMUSG00000031665	Sall1	-0.791576	1.29e-09
ENSMUSG00000028820	Sfpq	-0.792808	7.39e-16
ENSMUSG00000041180	Hectd2	-0.795344	1.22e-08
ENSMUSG00000031994	Adamts8	-0.796436	2.21e-12
ENSMUSG00000022335	Zfat	-0.800596	9.34e-22
ENSMUSG00000044576	Garem2	-0.809183	4.96e-13
ENSMUSG00000022656	Nectin3	-0.809236	4.77e-19
ENSMUSG00000024647	Cbln2	-0.809312	6.15e-09
ENSMUSG00000051669	AU021092	-0.811917	4.65e-06
ENSMUSG00000036052	Dnajb5	-0.812975	8.59e-08
ENSMUSG00000022376	Adcy8	-0.813128	2.62e-16
ENSMUSG00000064344	mt-Tm	-0.814162	0.00037
ENSMUSG00000053004	Hrh1	-0.814769	3.24e-08
ENSMUSG00000086600	C030005K06Rik	-0.814998	1.31e-08
ENSMUSG00000052479	A330008L17Rik	-0.81638	8.3e-10
ENSMUSG00000032487	Ptgs2	-0.819526	5.22e-09
ENSMUSG00000072568	Fam84b	-0.819813	1.67e-10
ENSMUSG00000021318	Gli3	-0.820042	8.05e-10
ENSMUSG00000001864	Aif1l	-0.821403	1.36e-11
ENSMUSG00000033960	Jcad	-0.821837	4.89e-24
ENSMUSG00000091534	Gm17195	-0.823249	3.02e-05
ENSMUSG00000079304	4933413G19Rik	-0.826276	2.24e-09
ENSMUSG00000096929	A330023F24Rik	-0.826351	0.00139864
ENSMUSG00000049511	Htr1b	-0.826598	7.09e-07
ENSMUSG00000052336	Cx3cr1	-0.834288	1.15e-07
ENSMUSG00000037014	Sstr4	-0.8361	6.91e-11
ENSMUSG00000102555	6430511E19Rik	-0.838198	1.09e-08
ENSMUSG00000098128	Gm3693	-0.843847	3.88e-10
ENSMUSG00000105152	Gm42864	-0.845912	1.17e-09
ENSMUSG00000028919	Arhgef19	-0.847346	2.68e-11
ENSMUSG00000042256	Ptchd4	-0.850251	9.64e-11
ENSMUSG00000031997	Trpc6	-0.85366	4.37e-16
ENSMUSG00000073179	Gm10478	-0.855184	0.00124757
ENSMUSG00000097156	Gm3764	-0.85587	1.24e-11
ENSMUSG00000065537	Mir132	-0.856946	0.000881
ENSMUSG00000020411	Nipal4	-0.859211	2.88e-05
ENSMUSG00000050505	Pcdh20	-0.859471	4.73e-07
ENSMUSG00000085207	Gm11767	-0.860661	3e-11
ENSMUSG00000028270	Gbp2	-0.872582	6.71e-10
ENSMUSG00000071265	1700086L19Rik	-0.873332	3.9e-21
ENSMUSG00000090061	Nwd2	-0.876198	4.88e-14
ENSMUSG00000021765	Fst	-0.881077	1.09e-07
ENSMUSG00000020052	Ascl1	-0.884689	5.56e-10
ENSMUSG00000030093	Wnt7a	-0.886044	8.48e-14
ENSMUSG00000061654	Spry3	-0.886408	2.29e-12
ENSMUSG00000006456	Rbm14	-0.895966	1.21e-23
ENSMUSG00000031530	Dusp4	-0.899698	0.000145
ENSMUSG00000032501	Trib1	-0.901527	0.000205
ENSMUSG00000050914	Ankrd37	-0.901534	3.11e-18
ENSMUSG00000028268	Gbp3	-0.904725	3.69e-13
ENSMUSG00000013089	Etv5	-0.905459	1.21e-09
ENSMUSG00000043415	Otud1	-0.915287	9.74e-14
ENSMUSG00000075224	Lrrc55	-0.917996	7.22e-11
ENSMUSG00000050534	Htr5b	-0.918861	4.25e-07
ENSMUSG00000109890	AU023762	-0.919962	6.22e-12
ENSMUSG00000106139	Gm30648	-0.920155	2.94e-07
ENSMUSG00000037239	Spred3	-0.924314	6.86e-12
ENSMUSG00000020205	Phlda1	-0.925926	2.98e-11
ENSMUSG00000049649	Gpr3	-0.927848	9.56e-05
ENSMUSG00000084898	Gm12371	-0.928072	2.89e-10
ENSMUSG00000090063	Dlx6os1	-0.930914	4.81e-37
ENSMUSG00000023034	Nr4a1	-0.932636	0.000371
ENSMUSG00000037010	Apln	-0.933482	7.33e-12
ENSMUSG00000021587	Pcsk1	-0.933519	7.21e-10
ENSMUSG00000025993	Slc40a1	-0.937719	1.4e-12
ENSMUSG00000041324	Inhba	-0.939954	1.92e-05
ENSMUSG00000035283	Adrb1	-0.942921	9.79e-26
ENSMUSG00000085334	Gm12940	-0.943923	3.79e-09
ENSMUSG00000011256	Adam19	-0.952172	1.24e-16
ENSMUSG00000103887	Gm37008	-0.964122	7.19e-06
ENSMUSG00000114025	AC154636.3	-0.964176	1.3e-12
ENSMUSG00000034584	Exph5	-0.966444	7.85e-11
ENSMUSG00000097814	Panct2	-0.969111	2.1e-28
ENSMUSG00000030048	Gkn3	-0.972729	0.00012
ENSMUSG00000057329	Bcl2	-0.983759	8.26e-19
ENSMUSG00000110458	Gm21769	-0.990312	2.18e-05
ENSMUSG00000089857	Zfp882	-0.993402	3.17e-17
ENSMUSG00000027955	Fam198b	-0.993756	5.95e-06
ENSMUSG00000059991	Nptx2	-0.995855	1.23e-27
ENSMUSG00000029822	Osbpl3	-0.996909	1.15e-10
ENSMUSG00000040138	Ndp	-0.998972	1.69e-19
ENSMUSG00000020522	Mfap3	-0.999537	1.02e-21
ENSMUSG00000103509	Gm38372	-1.00659	2.83e-08
ENSMUSG00000084088	Gm12941	-1.00837	7.38e-05
ENSMUSG00000104586	4921539H07Rik	-1.01909	1.66e-10
ENSMUSG00000022602	Arc	-1.02193	0.000105
ENSMUSG00000098589	Gm27353	-1.03083	6.79e-08
ENSMUSG00000065590	Mir212	-1.03319	7.13e-05
ENSMUSG00000027776	Il12a	-1.03912	8.8e-07
ENSMUSG00000027737	Slc7a11	-1.04516	1.83e-37
ENSMUSG00000051456	Hspb3	-1.04715	1.1e-09
ENSMUSG00000021822	Plau	-1.04722	4.02e-10
ENSMUSG00000025810	Nrp1	-1.04848	2.29e-19
ENSMUSG00000106944	Gm43843	-1.05843	3.1e-09
ENSMUSG00000074637	Sox2	-1.06957	6.66e-29
ENSMUSG00000036437	Npy1r	-1.08008	6.49e-30
ENSMUSG00000080406	Mir1188	-1.09905	6.65e-07
ENSMUSG00000076494	Trbj2-3	-1.09908	2.14e-05
ENSMUSG00000037984	Neurod6	-1.10704	1.39e-15
ENSMUSG00000114771	AC163667.1	-1.11082	3.48e-22
ENSMUSG00000007877	Tcap	-1.12447	7.3e-12
ENSMUSG00000024256	Adcyap1	-1.13217	2.14e-16
ENSMUSG00000071341	Egr4	-1.14556	1.3e-06
ENSMUSG00000010529	Gm266	-1.14734	3.85e-17
ENSMUSG00000026227	2810459M11Rik	-1.15345	2.18e-26
ENSMUSG00000031170	Slc38a5	-1.154	8.79e-15
ENSMUSG00000028341	Nr4a3	-1.15789	1.51e-12
ENSMUSG00000055866	Per2	-1.16061	2.78e-07
ENSMUSG00000044017	Adgrd1	-1.16511	6.15e-15
ENSMUSG00000109460	Gm45591	-1.16539	9.3e-11
ENSMUSG00000022114	Spry2	-1.1747	3.81e-18
ENSMUSG00000024427	Spry4	-1.19088	3.33e-12
ENSMUSG00000079645	Gm17193	-1.1946	9.3e-11
ENSMUSG00000104814	Gm42979	-1.20049	2.45e-18
ENSMUSG00000085609	1700016P03Rik	-1.21251	2.85e-06
ENSMUSG00000091387	Gcnt4	-1.21438	1.11e-12
ENSMUSG00000110279	Gm45552	-1.22557	3e-11
ENSMUSG00000085565	Gm15721	-1.22621	3.01e-14
ENSMUSG00000098247	Mir7220	-1.24354	5.01e-09
ENSMUSG00000026525	Opn3	-1.24956	1.09e-16
ENSMUSG00000030898	Cckbr	-1.25898	1.8e-19
ENSMUSG00000019916	P4ha1	-1.26846	7.24e-20
ENSMUSG00000037868	Egr2	-1.28758	2.82e-07
ENSMUSG00000027896	Slc16a4	-1.28936	6.35e-13
ENSMUSG00000047606	Ankrd34c	-1.30252	2.51e-29
ENSMUSG00000037169	Mycn	-1.33209	4.48e-16
ENSMUSG00000019960	Dusp6	-1.36706	2.75e-09
ENSMUSG00000017144	Rnd3	-1.42957	3.47e-24
ENSMUSG00000018166	Erbb3	-1.44917	8.76e-23
ENSMUSG00000047420	Fam180a	-1.46875	2.19e-15
ENSMUSG00000020601	Trib2	-1.47962	8.18e-20
ENSMUSG00000076498	Trbc2	-1.48194	4.45e-25
ENSMUSG00000061517	Sox21	-1.48889	3.46e-30
ENSMUSG00000048482	Bdnf	-1.52727	2.03e-37
ENSMUSG00000038418	Egr1	-1.53816	5.89e-10
ENSMUSG00000022342	Kcnv1	-1.55494	4.06e-75
ENSMUSG00000054204	Alkal2	-1.64444	1.5e-16
ENSMUSG00000046818	Ddit4l	-1.7133	1.35e-27
ENSMUSG00000045903	Npas4	-2.78635	2.22e-42

## Sheet: Sup 2-2
CNS Genes Changed by Dark Exposure
gene	gene_name	L2FC Normal Light vs Dark	padj
ENSMUSG00000087528	9830144P21Rik	2.20865	2.61885e-18
ENSMUSG00000045104	Gm5514	2.2013	1.90768e-32
ENSMUSG00000035545	Leng8	2.10751	9.33059e-19
ENSMUSG00000037868	Egr2	2.09383	1.05741e-19
ENSMUSG00000097496	Gm26653	1.76367	2.00592e-14
ENSMUSG00000045903	Npas4	1.62887	4.07275e-08
ENSMUSG00000113328	AC154347.1	1.62231	1.91999e-08
ENSMUSG00000111394	AC160637.1	1.59678	1.52e-07
ENSMUSG00000001119	Col6a1	1.55391	3.92461e-08
ENSMUSG00000073643	Wdfy1	1.51307	1.57943e-19
ENSMUSG00000061808	Ttr	1.48875	2.11781e-05
ENSMUSG00000020423	Btg2	1.45415	4.67584e-09
ENSMUSG00000003545	Fosb	1.44068	4.97484e-08
ENSMUSG00000096929	A330023F24Rik	1.43592	9.64215e-08
ENSMUSG00000085396	Firre	1.42499	2.6235e-06
ENSMUSG00000082879	Gm13525	1.42255	0.000161216
ENSMUSG00000021250	Fos	1.42073	1.81436e-08
ENSMUSG00000037593	BC030499	1.41134	4.08932e-07
ENSMUSG00000102413	Gm36937	1.38328	0.000227255
ENSMUSG00000105802	Gm43012	1.38027	0.000201352
ENSMUSG00000032128	Robo3	1.37503	1.06953e-12
ENSMUSG00000091712	Sec14l5	1.37066	0.000169013
ENSMUSG00000097961	Gm27000	1.34192	0.000161372
ENSMUSG00000042770	Hebp1	1.32598	4.32375e-11
ENSMUSG00000092526	Gm17907	1.32031	0.000703472
ENSMUSG00000027582	Zgpat	1.31854	1.2085e-12
ENSMUSG00000113600	AC099934.6	1.31824	0.000551575
ENSMUSG00000042408	Zmym6	1.30583	1.03652e-07
ENSMUSG00000021098	4930447C04Rik	1.29626	1.04706e-06
ENSMUSG00000040565	Btaf1	1.29325	3.05238e-08
ENSMUSG00000038244	Mical2	1.28671	2.35091e-14
ENSMUSG00000045282	Tmem86b	1.27508	3.26132e-05
ENSMUSG00000021866	Anxa11	1.27389	1.86232e-06
ENSMUSG00000044349	Snhg11	1.26167	2.01393e-05
ENSMUSG00000087644	Gm14703	1.2541	0.000617276
ENSMUSG00000032487	Ptgs2	1.25126	5.55619e-06
ENSMUSG00000106849	Gm43418	1.24968	0.00145746
ENSMUSG00000030525	Chrna7	1.22919	9.05436e-05
ENSMUSG00000026034	Clk1	1.2247	1.00937e-15
ENSMUSG00000039834	Zfp335	1.22391	4.88455e-07
ENSMUSG00000023067	Cdkn1a	1.21348	3.12008e-21
ENSMUSG00000060534	Dcc	1.20804	0.000213553
ENSMUSG00000031328	Flna	1.20757	9.07938e-05
ENSMUSG00000041324	Inhba	1.20253	2.50134e-10
ENSMUSG00000106841	Gm42656	1.19864	0.000842656
ENSMUSG00000017677	Wsb1	1.19458	4.55562e-09
ENSMUSG00000086502	B130055M24Rik	1.19393	1.48015e-06
ENSMUSG00000085767	Gm13563	1.18242	0.00171681
ENSMUSG00000034771	Tle2	1.18189	2.82983e-06
ENSMUSG00000110689	Gm45731	1.17937	0.0027617
ENSMUSG00000036264	Fstl4	1.16969	3.09784e-13
ENSMUSG00000028869	Gnl2	1.16633	1.65471e-05
ENSMUSG00000102543	Pcdhgc5	1.16625	5.59199e-08
ENSMUSG00000044017	Adgrd1	1.16605	3.50231e-06
ENSMUSG00000044471	Lncpint	1.15969	0.00108341
ENSMUSG00000104761	Gm43511	1.1588	0.00135463
ENSMUSG00000027777	Schip1	1.1569	4.28496e-09
ENSMUSG00000002625	Akap8l	1.15175	1.91924e-09
ENSMUSG00000021556	Golm1	1.1445	1.65308e-05
ENSMUSG00000059991	Nptx2	1.1363	1.06344e-07
ENSMUSG00000037243	Zfp692	1.13073	1.54174e-05
ENSMUSG00000040852	Plekhh2	1.12908	5.99736e-06
ENSMUSG00000114448	AC159195.3	1.12621	0.00473459
ENSMUSG00000071669	Snx29	1.12604	0.00117822
ENSMUSG00000054204	Alkal2	1.12506	0.000519193
ENSMUSG00000022602	Arc	1.12473	0.00432393
ENSMUSG00000104586	4921539H07Rik	1.12421	5.29859e-05
ENSMUSG00000004815	Dgkq	1.12414	3.2619e-07
ENSMUSG00000031503	Col4a2	1.12172	0.000192107
ENSMUSG00000102224	4930447F24Rik	1.11467	0.0024692
ENSMUSG00000089706	B230216N24Rik	1.11114	2.4744e-09
ENSMUSG00000017144	Rnd3	1.10182	2.05791e-07
ENSMUSG00000036931	Nfkbid	1.10158	3.52914e-05
ENSMUSG00000035597	Prpf39	1.09961	8.72345e-11
ENSMUSG00000065537	Mir132	1.09858	0.00627874
ENSMUSG00000039205	Ciz1	1.09533	2.57764e-10
ENSMUSG00000074489	Bglap3	1.09495	0.00485231
ENSMUSG00000028195	Cyr61	1.09495	0.00668158
ENSMUSG00000024186	Rgs11	1.09445	1.72262e-05
ENSMUSG00000055540	Epha6	1.09313	2.15322e-05
ENSMUSG00000105322	Gm43751	1.08636	0.00542869
ENSMUSG00000051166	Eml5	1.08298	0.000222432
ENSMUSG00000114708	AC156802.1	1.08059	0.00616304
ENSMUSG00000024299	Adamts10	1.07528	0.000753479
ENSMUSG00000027751	Supt20	1.07415	6.51446e-09
ENSMUSG00000084159	Gm12696	1.06998	0.00120818
ENSMUSG00000100629	Gm28192	1.06949	0.00739841
ENSMUSG00000022098	Bmp1	1.06715	9.38622e-05
ENSMUSG00000031864	Ints10	1.06668	3.53538e-10
ENSMUSG00000109321	A330076H08Rik	1.06354	0.000710549
ENSMUSG00000029283	Cdc7	1.05992	0.000118679
ENSMUSG00000106375	Gm43361	1.05953	0.00459545
ENSMUSG00000033458	Fan1	1.05211	0.000962615
ENSMUSG00000089103	Gm23114	1.05164	0.00896183
ENSMUSG00000008200	Fnbp4	1.05099	4.27318e-05
ENSMUSG00000027263	Tubgcp4	1.0508	3.05238e-08
ENSMUSG00000107997	Gm44243	1.04792	0.00788217
ENSMUSG00000025437	Usp33	1.04717	1.84945e-06
ENSMUSG00000030929	Eri2	1.04139	0.00014654
ENSMUSG00000025240	Sacm1l	1.03571	5.58928e-05
ENSMUSG00000037341	Slc9a7	1.03362	0.000814956
ENSMUSG00000108042	B130021K23Rik	1.0335	0.00183939
ENSMUSG00000104231	Gm37592	1.03336	0.0108812
ENSMUSG00000032705	Exd2	1.03288	3.23241e-10
ENSMUSG00000036036	Zfp57	1.03221	0.00053779
ENSMUSG00000113852	AC159193.5	1.03043	0.00752578
ENSMUSG00000045813	Gm9801	1.02908	0.00929036
ENSMUSG00000004677	Myo9b	1.02838	0.000279086
ENSMUSG00000027677	Ttc14	1.02832	1.73006e-06
ENSMUSG00000070427	Il18bp	1.02732	0.00584929
ENSMUSG00000085565	Gm15721	1.02479	9.88745e-05
ENSMUSG00000067578	Cbln4	1.02375	0.000578791
ENSMUSG00000087557	Gm15869	1.02308	0.00946842
ENSMUSG00000036052	Dnajb5	1.02063	3.59684e-06
ENSMUSG00000035711	Dok3	1.02041	0.00377209
ENSMUSG00000037112	Sik2	1.01969	2.99813e-05
ENSMUSG00000020697	Lig3	1.01698	8.01031e-06
ENSMUSG00000027359	Slc27a2	1.0135	0.000268189
ENSMUSG00000107000	Gm43481	1.00987	0.00378405
ENSMUSG00000094441	Zfp955a	1.00952	7.20222e-05
ENSMUSG00000109708	Gm45809	1.00899	0.0128217
ENSMUSG00000091952	Gm17709	1.00453	0.011763
ENSMUSG00000104963	Gm42974	1.0035	0.00781116
ENSMUSG00000057421	Las1l	1.00157	5.64588e-06
ENSMUSG00000105395	Gm42672	0.999082	0.00124677
ENSMUSG00000025199	Chuk	0.998698	9.07938e-05
ENSMUSG00000061816	Myl1	0.996907	0.0114957
ENSMUSG00000035125	Gcfc2	0.996378	0.000753479
ENSMUSG00000087153	Gm6483	0.995864	0.00791121
ENSMUSG00000028248	Pnisr	0.99554	0.000118007
ENSMUSG00000085609	1700016P03Rik	0.989282	0.00039691
ENSMUSG00000023072	Cep89	0.984475	3.20133e-06
ENSMUSG00000039233	Tbce	0.980817	2.61054e-08
ENSMUSG00000024830	Rps6kb2	0.979365	5.15132e-06
ENSMUSG00000044795	Cyb5d1	0.977812	0.00144596
ENSMUSG00000033730	Egr3	0.976347	0.000169013
ENSMUSG00000048445	Ccdc57	0.973718	0.00014719
ENSMUSG00000039531	Zufsp	0.972263	4.39173e-05
ENSMUSG00000022621	Rabl2	0.970701	2.54061e-08
ENSMUSG00000097344	Gm26732	0.970538	0.00832326
ENSMUSG00000097736	9530059O14Rik	0.970345	0.000930106
ENSMUSG00000068130	Zfp442	0.969007	0.00405893
ENSMUSG00000097699	5430400D12Rik	0.96573	0.00278737
ENSMUSG00000087424	5730405O15Rik	0.964184	0.0134844
ENSMUSG00000030534	Vps33b	0.963032	1.40993e-06
ENSMUSG00000096910	Zfp955b	0.961999	2.03061e-07
ENSMUSG00000020654	Adcy3	0.960171	0.000379092
ENSMUSG00000021948	Prkcd	0.957706	0.000572057
ENSMUSG00000029068	Ccnl2	0.956576	1.51186e-07
ENSMUSG00000068117	Mei1	0.954462	0.00586678
ENSMUSG00000087526	Gm15738	0.954126	0.0174958
ENSMUSG00000022974	Paxbp1	0.951392	2.18963e-05
ENSMUSG00000047909	Ankrd16	0.947755	5.60069e-07
ENSMUSG00000001065	Zfp276	0.947674	0.000353666
ENSMUSG00000027405	Nop56	0.946451	1.52023e-05
ENSMUSG00000086602	Gm15609	0.941939	0.0121809
ENSMUSG00000003437	Paf1	0.941685	0.000234038
ENSMUSG00000035967	Ints6l	0.940968	0.00014719
ENSMUSG00000085779	Atcayos	0.940063	0.0120872
ENSMUSG00000097839	Gm26909	0.939749	0.01433
ENSMUSG00000052488	Cherp	0.93866	1.44963e-06
ENSMUSG00000041216	Clvs1	0.937221	0.000556293
ENSMUSG00000061143	Maml3	0.932921	1.20966e-05
ENSMUSG00000114094	AC124732.4	0.931061	0.0253497
ENSMUSG00000074024	4632427E13Rik	0.929374	0.00942809
ENSMUSG00000000441	Raf1	0.924695	7.38515e-07
ENSMUSG00000091825	Gm5778	0.922143	0.0222014
ENSMUSG00000025816	Sec61a2	0.918231	2.97133e-07
ENSMUSG00000038418	Egr1	0.916751	1.05377e-06
ENSMUSG00000097242	Gm16907	0.916255	0.0110071
ENSMUSG00000032383	Ppib	0.915276	8.70527e-06
ENSMUSG00000024370	Cdc23	0.914019	2.04674e-08
ENSMUSG00000037266	Rsrp1	0.913815	1.2933e-05
ENSMUSG00000097732	D930048G16Rik	0.912888	0.0030789
ENSMUSG00000028876	Epha10	0.912823	4.99569e-06
ENSMUSG00000106181	Gm9523	0.912404	0.0162677
ENSMUSG00000005505	Kbtbd4	0.909623	0.00014654
ENSMUSG00000034987	Hrh2	0.908742	1.72119e-05
ENSMUSG00000056167	Cnot10	0.907874	3.59817e-06
ENSMUSG00000019762	Iyd	0.907019	0.0259196
ENSMUSG00000055116	Arntl	0.905571	1.16858e-05
ENSMUSG00000032360	Hcrtr2	0.905028	0.00127466
ENSMUSG00000023034	Nr4a1	0.904837	0.0233353
ENSMUSG00000036760	Kcnk9	0.902305	0.0161939
ENSMUSG00000020464	Pnpt1	0.898046	2.13197e-05
ENSMUSG00000025278	Flnb	0.897829	0.00328749
ENSMUSG00000071103	1700029J07Rik	0.896837	0.0190438
ENSMUSG00000057060	Slc35f3	0.894954	3.02982e-05
ENSMUSG00000096458	Moap1	0.893128	0.0228714
ENSMUSG00000021692	Dimt1	0.892712	2.96186e-07
ENSMUSG00000035266	Helq	0.892688	1.01798e-05
ENSMUSG00000053113	Socs3	0.892456	0.00699339
ENSMUSG00000114579	AC160980.1	0.890049	0.00987391
ENSMUSG00000015659	Serac1	0.889115	5.56457e-05
ENSMUSG00000020994	Pnn	0.889112	9.07938e-05
ENSMUSG00000001248	Gramd1a	0.888263	2.87153e-06
ENSMUSG00000031862	Atp13a1	0.885897	2.58059e-05
ENSMUSG00000096954	Gdap10	0.884973	0.00407273
ENSMUSG00000032285	Dnaja4	0.884767	2.20589e-05
ENSMUSG00000041544	Disp3	0.883709	8.68626e-06
ENSMUSG00000023232	Serinc2	0.882884	0.000169762
ENSMUSG00000110277	Gm45871	0.880852	0.000294508
ENSMUSG00000015312	Gadd45b	0.878254	0.000143674
ENSMUSG00000028060	2810403A07Rik	0.873439	1.03652e-07
ENSMUSG00000109243	Gm45867	0.87268	0.00858719
ENSMUSG00000010086	Rnf112	0.871986	4.99569e-06
ENSMUSG00000029028	Lrrc47	0.870727	3.36684e-05
ENSMUSG00000021587	Pcsk1	0.870333	0.000333208
ENSMUSG00000026098	Pms1	0.869864	0.00188907
ENSMUSG00000063511	Snrnp70	0.868211	0.00291514
ENSMUSG00000107128	Gm42867	0.867446	0.0381245
ENSMUSG00000024137	E4f1	0.867423	0.000507728
ENSMUSG00000070583	Fv1	0.866399	0.03079
ENSMUSG00000072770	Acrbp	0.866361	0.0225098
ENSMUSG00000015377	Dennd6b	0.864797	0.000297341
ENSMUSG00000075040	Zfp408	0.863018	0.000628019
ENSMUSG00000022822	Abcc5	0.860798	3.50231e-06
ENSMUSG00000061028	Clasrp	0.860332	0.00132235
ENSMUSG00000111594	AC166750.1	0.859535	0.0106137
ENSMUSG00000027981	Rnpc3	0.857909	0.00473016
ENSMUSG00000034796	Cpne7	0.856933	0.00507898
ENSMUSG00000033377	Palmd	0.856679	0.000379092
ENSMUSG00000100572	2410021H03Rik	0.855344	0.0424677
ENSMUSG00000108808	Gm45204	0.853018	0.0381563
ENSMUSG00000102555	6430511E19Rik	0.852452	0.0130704
ENSMUSG00000032289	Thsd4	0.847323	0.00322131
ENSMUSG00000056749	Nfil3	0.847128	0.000541536
ENSMUSG00000031758	Cdyl2	0.846149	3.17497e-07
ENSMUSG00000034160	Ogt	0.845049	0.00014654
ENSMUSG00000021134	Srsf5	0.844443	4.66216e-07
ENSMUSG00000102976	Zc3h11a	0.84424	0.00958349
ENSMUSG00000097637	4933417D19Rik	0.843828	0.0287345
ENSMUSG00000101122	Gm17971	0.843271	0.04573
ENSMUSG00000065147	Snora31	0.839655	0.042154
ENSMUSG00000024477	Pggt1b	0.838333	0.00122631
ENSMUSG00000079038	D130040H23Rik	0.837	0.00660482
ENSMUSG00000031502	Col4a1	0.836359	0.0100367
ENSMUSG00000097156	Gm3764	0.836185	0.00933683
ENSMUSG00000082286	Pisd-ps1	0.8357	0.000773839
ENSMUSG00000030424	Zfp939	0.835534	0.00022418
ENSMUSG00000096996	Gm26792	0.835319	0.0169216
ENSMUSG00000036304	Zdhhc23	0.834445	0.000431963
ENSMUSG00000023868	Pde10a	0.833938	0.000723135
ENSMUSG00000103482	Gm37999	0.833457	0.046234
ENSMUSG00000024647	Cbln2	0.832632	0.000894223
ENSMUSG00000049488	Tmem67	0.829347	0.00127363
ENSMUSG00000045409	Trim39	0.82585	1.73997e-05
ENSMUSG00000026141	Col19a1	0.82556	0.0023601
ENSMUSG00000022212	Cpne6	0.823656	0.00120818
ENSMUSG00000026768	Itga8	0.823442	0.0070138
ENSMUSG00000079104	Prps1l3	0.820854	0.00147323
ENSMUSG00000021428	Riok1	0.819355	0.00114885
ENSMUSG00000022176	Rem2	0.818794	0.0160304
ENSMUSG00000022724	Riox2	0.818462	0.00497602
ENSMUSG00000043301	Kcnj6	0.817721	0.00119259
ENSMUSG00000029127	Zbtb49	0.81709	9.54496e-05
ENSMUSG00000019814	Ltv1	0.816177	0.00459545
ENSMUSG00000025348	Itga7	0.814719	0.0126549
ENSMUSG00000041180	Hectd2	0.814593	0.000602593
ENSMUSG00000026047	Kdelc1	0.813518	0.0106621
ENSMUSG00000037014	Sstr4	0.813127	0.0013312
ENSMUSG00000071753	C230004F18Rik	0.809953	3.15006e-05
ENSMUSG00000004415	Col26a1	0.808353	0.00121946
ENSMUSG00000005267	Zfp287	0.802479	6.39973e-05
ENSMUSG00000037400	Atp11b	0.800925	0.000646964
ENSMUSG00000032373	Car12	0.80046	0.0012461
ENSMUSG00000037325	Bbs7	0.798876	0.000333621
ENSMUSG00000053861	Gm9925	0.798205	0.0393152
ENSMUSG00000022194	Pabpn1	0.797397	0.00429413
ENSMUSG00000085782	Gm15624	0.794748	0.0202043
ENSMUSG00000020385	Clk4	0.794629	3.00543e-06
ENSMUSG00000021823	Vcl	0.793533	0.0143253
ENSMUSG00000053693	Mast1	0.793273	0.000108046
ENSMUSG00000036281	Snapc4	0.792201	8.73711e-05
ENSMUSG00000029056	Pank4	0.792148	3.98842e-05
ENSMUSG00000048776	Pthlh	0.790597	0.00896183
ENSMUSG00000040250	Ints13	0.789695	1.70685e-06
ENSMUSG00000022829	Stxbp5l	0.789627	0.000954284
ENSMUSG00000035126	Wdr78	0.787204	0.000517641
ENSMUSG00000041653	Pnpla3	0.786189	0.00728882
ENSMUSG00000035047	Kri1	0.785088	0.00626448
ENSMUSG00000033308	Dpyd	0.782431	0.0365476
ENSMUSG00000046854	Pip5kl1	0.781987	0.0284992
ENSMUSG00000052837	Junb	0.780672	0.0143253
ENSMUSG00000031538	Plat	0.778725	0.00121667
ENSMUSG00000097718	Gm26896	0.778592	0.0267434
ENSMUSG00000017831	Rab5a	0.778347	0.00079112
ENSMUSG00000030766	Arhgap17	0.77271	0.0169075
ENSMUSG00000029208	Guf1	0.772323	0.000271332
ENSMUSG00000034674	Tdg	0.772013	0.0235655
ENSMUSG00000031060	Rbm10	0.766831	2.79096e-05
ENSMUSG00000019960	Dusp6	0.766307	0.00163473
ENSMUSG00000044433	Camsap3	0.765642	0.000746281
ENSMUSG00000025077	Dclre1a	0.762903	0.00469813
ENSMUSG00000108520	Gm44684	0.762393	0.0496193
ENSMUSG00000025810	Nrp1	0.761903	0.00114484
ENSMUSG00000038569	Rad9b	0.761117	0.00838901
ENSMUSG00000051786	Tubgcp6	0.761094	0.00538877
ENSMUSG00000081113	Gm7308	0.756557	0.0169216
ENSMUSG00000078868	Gm14412	0.754863	0.0487742
ENSMUSG00000087249	Gm16062	0.752771	0.00993695
ENSMUSG00000037761	Actr5	0.751421	0.00636341
ENSMUSG00000073647	Gm10557	0.749847	0.027114
ENSMUSG00000057409	Zfp53	0.749678	0.00244488
ENSMUSG00000028467	Gba2	0.749212	6.96313e-06
ENSMUSG00000036273	Lrrk2	0.748499	0.00028576
ENSMUSG00000042369	Rbm45	0.745458	0.0306611
ENSMUSG00000041671	Pyroxd1	0.742791	0.0121387
ENSMUSG00000029135	Fosl2	0.742098	0.000204899
ENSMUSG00000072258	Taf1a	0.741925	0.000852642
ENSMUSG00000001128	Cfp	0.740451	0.0491138
ENSMUSG00000051396	Gm45902	0.740221	0.0159535
ENSMUSG00000082120	Gm15720	0.739785	0.0283469
ENSMUSG00000027709	Mccc1	0.739416	0.00146989
ENSMUSG00000071341	Egr4	0.739293	0.0173868
ENSMUSG00000025020	Slit1	0.737791	0.00527117
ENSMUSG00000029822	Osbpl3	0.737582	1.68452e-05
ENSMUSG00000018661	Cog1	0.73628	0.000590911
ENSMUSG00000027829	Ccnl1	0.735949	0.000543207
ENSMUSG00000031530	Dusp4	0.735089	0.0204025
ENSMUSG00000056131	Pgm3	0.734825	0.00219166
ENSMUSG00000022054	Nefm	0.734471	2.77145e-05
ENSMUSG00000087620	5330434G04Rik	0.734444	1.73997e-05
ENSMUSG00000027350	Chgb	0.732687	0.00767058
ENSMUSG00000048218	Amigo2	0.732293	0.0136562
ENSMUSG00000042581	Thsd7b	0.73187	0.0118921
ENSMUSG00000059866	Tnip2	0.730661	0.0097184
ENSMUSG00000063884	Ptcd3	0.728975	1.80563e-05
ENSMUSG00000026864	Hspa5	0.728905	0.0121148
ENSMUSG00000033697	Arhgap39	0.728759	0.00133664
ENSMUSG00000015748	Prpf3	0.728473	0.0023601
ENSMUSG00000028911	Srsf4	0.728088	0.0013312
ENSMUSG00000030486	Zfp108	0.727757	0.0008526
ENSMUSG00000056476	Med12l	0.727463	0.0171248
ENSMUSG00000070284	Gmppb	0.727417	0.0112094
ENSMUSG00000112828	AC151828.1	0.727143	0.0444738
ENSMUSG00000048482	Bdnf	0.727135	3.13271e-05
ENSMUSG00000024045	Akap8	0.724656	1.39956e-05
ENSMUSG00000066191	Anks6	0.722935	0.00331514
ENSMUSG00000017999	Ddx27	0.718659	0.000841371
ENSMUSG00000040463	Mybbp1a	0.717885	0.00200392
ENSMUSG00000070729	Gm12966	0.717322	0.0487925
ENSMUSG00000012296	Tjap1	0.716646	0.000987958
ENSMUSG00000037984	Neurod6	0.716288	0.000878026
ENSMUSG00000024764	Naa40	0.716142	5.56457e-05
ENSMUSG00000055805	Fmnl1	0.715706	0.000775755
ENSMUSG00000007653	Gabrb2	0.714957	0.0107944
ENSMUSG00000038344	Txlng	0.714056	0.000433385
ENSMUSG00000025188	Hps1	0.712727	0.0053044
ENSMUSG00000063902	Gm7964	0.711563	0.0365476
ENSMUSG00000055923	Aasdh	0.711544	0.00117822
ENSMUSG00000025982	Sf3b1	0.711284	0.000507728
ENSMUSG00000047959	Kcna3	0.710589	0.000163392
ENSMUSG00000032637	Atxn2l	0.710324	0.000322005
ENSMUSG00000040356	Skiv2l	0.708968	8.62771e-05
ENSMUSG00000022160	Mettl3	0.70896	0.00143684
ENSMUSG00000043923	Ccdc84	0.706427	0.0483887
ENSMUSG00000072915	Gm12258	0.706283	0.00322131
ENSMUSG00000026516	Nvl	0.705475	0.0147187
ENSMUSG00000035873	Pawr	0.705166	0.0374093
ENSMUSG00000027676	Ccdc39	0.704193	0.0107433
ENSMUSG00000097292	A230107N01Rik	0.703707	0.0226603
ENSMUSG00000025145	Lrrc45	0.703338	0.00482814
ENSMUSG00000062372	Otof	0.702818	0.0311681
ENSMUSG00000053907	Mat2a	0.702489	6.64087e-05
ENSMUSG00000038876	Rnf146	0.702114	0.0006647
ENSMUSG00000027714	Exosc9	0.700647	0.0068697
ENSMUSG00000052920	Prkg1	0.699422	0.0461993
ENSMUSG00000040187	Arntl2	0.698171	0.0346235
ENSMUSG00000033589	Reep4	0.697341	0.0483639
ENSMUSG00000037730	Mynn	0.697308	0.000273134
ENSMUSG00000050954	Zfp169	0.696837	0.00459837
ENSMUSG00000030752	Kdm8	0.695967	0.00990873
ENSMUSG00000073434	Wdr90	0.6953	0.0222593
ENSMUSG00000040136	Abcc8	0.694879	0.0180765
ENSMUSG00000026121	Sema4c	0.69458	0.0157066
ENSMUSG00000027255	Arfgap2	0.694077	0.00706784
ENSMUSG00000007617	Homer1	0.691396	0.000739023
ENSMUSG00000022718	Dgcr8	0.690563	0.00397938
ENSMUSG00000050248	Evc2	0.690428	0.00237456
ENSMUSG00000021116	Eif2s1	0.690413	0.00886018
ENSMUSG00000018372	Cep95	0.690051	0.0149714
ENSMUSG00000000600	Krit1	0.689926	0.000235142
ENSMUSG00000024042	Sik1	0.689719	0.0120362
ENSMUSG00000090063	Dlx6os1	0.689669	0.000610106
ENSMUSG00000054808	Actn4	0.687366	0.000152159
ENSMUSG00000028409	Smu1	0.686056	0.00275533
ENSMUSG00000060924	Csmd1	0.686014	0.0308778
ENSMUSG00000040940	Arhgef1	0.683718	0.000989456
ENSMUSG00000060962	Dmkn	0.682538	0.0173827
ENSMUSG00000108456	4732496C06Rik	0.681849	0.0235655
ENSMUSG00000050271	Prag1	0.679697	0.000753479
ENSMUSG00000032806	Slc10a3	0.679408	0.0186044
ENSMUSG00000028572	Hook1	0.678307	0.00252588
ENSMUSG00000041921	Metap1d	0.678039	0.00306883
ENSMUSG00000000531	Grasp	0.677953	0.000278229
ENSMUSG00000025747	Tyms	0.67766	0.0222593
ENSMUSG00000022012	Enox1	0.676719	0.000400802
ENSMUSG00000021991	Cacna2d3	0.675994	9.30548e-05
ENSMUSG00000091764	Zfp964	0.675867	0.0380333
ENSMUSG00000024410	3110002H16Rik	0.671748	0.00129973
ENSMUSG00000020599	Rgs9	0.671344	0.0112045
ENSMUSG00000034121	Mks1	0.670092	0.0301472
ENSMUSG00000025823	Pdia4	0.670051	0.0169216
ENSMUSG00000022847	Thpo	0.669856	0.0233353
ENSMUSG00000057193	Slc44a2	0.669789	0.00464106
ENSMUSG00000035495	Tstd2	0.669258	0.00516821
ENSMUSG00000025413	Ttc4	0.66925	9.38622e-05
ENSMUSG00000059602	Syn3	0.668939	0.0242675
ENSMUSG00000032264	Zw10	0.668257	0.00958668
ENSMUSG00000032582	Rbm6	0.667799	0.00804128
ENSMUSG00000026740	Dnajc1	0.667673	0.0377447
ENSMUSG00000019916	P4ha1	0.667519	0.000184998
ENSMUSG00000053460	Ggcx	0.667098	0.00514132
ENSMUSG00000044906	4930503L19Rik	0.667003	0.0107398
ENSMUSG00000029504	Ddx51	0.666476	0.00322131
ENSMUSG00000071337	Tia1	0.666084	0.00535945
ENSMUSG00000025008	Tctn3	0.665186	0.00112314
ENSMUSG00000041771	Slc24a4	0.664783	0.0121148
ENSMUSG00000031337	Mtm1	0.663935	0.0107433
ENSMUSG00000047466	8030462N17Rik	0.663786	0.0292402
ENSMUSG00000068037	Mas1	0.663019	0.000992085
ENSMUSG00000052296	Ppp6r1	0.662784	1.73997e-05
ENSMUSG00000030872	Gga2	0.661574	0.00192539
ENSMUSG00000097183	Gm17501	0.661373	0.0333894
ENSMUSG00000030621	Me3	0.660556	8.2697e-05
ENSMUSG00000055069	Rab39	0.660252	0.0497507
ENSMUSG00000035673	Sbno2	0.660237	0.0250449
ENSMUSG00000042063	Zfp386	0.658987	6.66904e-06
ENSMUSG00000021725	Parp8	0.658631	0.00473864
ENSMUSG00000051341	Zfp52	0.658258	0.032012
ENSMUSG00000070372	Capza1	0.657629	0.000691045
ENSMUSG00000004661	Arid3b	0.656213	0.00192539
ENSMUSG00000022983	Scaf4	0.655328	0.000753479
ENSMUSG00000026563	Tada1	0.655222	0.00370106
ENSMUSG00000063108	Zfp26	0.654694	0.0371033
ENSMUSG00000097466	D430036J16Rik	0.654355	0.0394439
ENSMUSG00000042082	Arsb	0.654048	0.0392183
ENSMUSG00000032501	Trib1	0.65401	0.0399485
ENSMUSG00000043557	Mdga1	0.653751	0.00936468
ENSMUSG00000042216	Sgsm1	0.650491	0.0164488
ENSMUSG00000038884	A230050P20Rik	0.650417	0.0021556
ENSMUSG00000061079	Zfp143	0.649315	0.00497933
ENSMUSG00000024901	Peli3	0.647543	0.00141241
ENSMUSG00000014786	Slc9a5	0.647514	0.0161464
ENSMUSG00000022514	Il1rap	0.647078	0.0084263
ENSMUSG00000062590	Armc9	0.64689	0.00101661
ENSMUSG00000020070	Rufy2	0.646202	3.95194e-05
ENSMUSG00000040738	Ints8	0.645357	0.000350792
ENSMUSG00000056234	Ncoa4	0.644837	0.0149792
ENSMUSG00000027881	Prpf38b	0.644071	0.00984583
ENSMUSG00000042508	Dmtf1	0.64289	0.000102958
ENSMUSG00000041343	Ankrd42	0.642866	0.00290478
ENSMUSG00000044452	Zfp507	0.641511	0.00931386
ENSMUSG00000056427	Slit3	0.641354	0.0271712
ENSMUSG00000036555	Iqce	0.640948	0.00414314
ENSMUSG00000019373	Cops3	0.640499	0.00497602
ENSMUSG00000032512	Wdr48	0.640278	0.00804128
ENSMUSG00000035900	Gramd4	0.63898	0.000628019
ENSMUSG00000020212	Mdm1	0.637863	0.0441895
ENSMUSG00000026648	Dclre1c	0.636903	0.0269702
ENSMUSG00000032115	Hyou1	0.636701	0.00567352
ENSMUSG00000086725	A630052C17Rik	0.63658	0.0340706
ENSMUSG00000026925	Inpp5e	0.636387	0.00746757
ENSMUSG00000031134	Rbmx	0.635541	0.00126908
ENSMUSG00000019470	Xab2	0.634875	0.000863014
ENSMUSG00000001082	Mfsd10	0.634664	0.00375269
ENSMUSG00000022529	Zfp263	0.634424	0.00527117
ENSMUSG00000038022	Mindy4	0.634254	0.0378065
ENSMUSG00000074794	Arrdc3	0.634186	0.00248015
ENSMUSG00000022849	Hspbap1	0.634006	0.0183514
ENSMUSG00000015127	Unkl	0.633941	0.00861245
ENSMUSG00000021432	Slc35b3	0.633343	0.000695932
ENSMUSG00000036270	Edc4	0.63305	0.00718523
ENSMUSG00000029701	Rbm28	0.632866	0.0247419
ENSMUSG00000102697	Pcdhac2	0.632616	0.0418465
ENSMUSG00000003814	Calr	0.631381	0.0450759
ENSMUSG00000022386	Trmu	0.631339	0.0136335
ENSMUSG00000048478	Spata33	0.631202	0.00369126
ENSMUSG00000024735	Prpf19	0.629872	0.00978554
ENSMUSG00000054409	Tmem74	0.629482	0.0433901
ENSMUSG00000022771	Ppil2	0.629115	4.33636e-05
ENSMUSG00000029156	Sgcb	0.628372	5.30415e-05
ENSMUSG00000031878	Nae1	0.628278	0.00210917
ENSMUSG00000050605	Zfp61	0.626779	0.00230051
ENSMUSG00000028328	Tmod1	0.62634	0.0106474
ENSMUSG00000032087	Dscaml1	0.626132	0.00208565
ENSMUSG00000058152	Chsy3	0.625982	0.0206753
ENSMUSG00000066438	Plekhd1	0.625236	0.0396066
ENSMUSG00000046753	Ccdc66	0.624835	0.0415455
ENSMUSG00000044072	Eml6	0.624657	0.04821
ENSMUSG00000031442	Mcf2l	0.623296	0.00199842
ENSMUSG00000021676	Iqgap2	0.622925	0.0441895
ENSMUSG00000051586	Mical3	0.622464	0.00696983
ENSMUSG00000009995	Taz	0.622105	0.00238646
ENSMUSG00000084799	Ino80dos	0.620352	0.0220866
ENSMUSG00000037300	Ttc13	0.620083	0.00147466
ENSMUSG00000058740	Kcnt1	0.619825	0.00238646
ENSMUSG00000054434	Tmem120b	0.619573	0.00950092
ENSMUSG00000022721	Trmt2a	0.619339	0.000145307
ENSMUSG00000022471	Xrcc6	0.619281	0.0210604
ENSMUSG00000006471	Ndor1	0.618929	0.00117822
ENSMUSG00000037965	Zc3h7a	0.617938	0.00434093
ENSMUSG00000027411	Vps16	0.61754	0.000767101
ENSMUSG00000035757	Selenoo	0.617353	0.0206997
ENSMUSG00000005362	Crbn	0.616364	0.000108046
ENSMUSG00000054115	Skp2	0.616272	0.0208793
ENSMUSG00000037572	Wdhd1	0.615596	0.0304847
ENSMUSG00000028696	Ipp	0.614956	0.0367176
ENSMUSG00000035248	Zcchc6	0.614364	0.00141241
ENSMUSG00000026349	Ccnt2	0.613481	0.00984731
ENSMUSG00000022935	Grik1	0.612653	0.0121809
ENSMUSG00000023805	Synj2	0.611634	0.0222593
ENSMUSG00000052593	Adam17	0.611003	0.0319794
ENSMUSG00000015291	Gdi1	0.610851	0.000417739
ENSMUSG00000044763	Trmt10c	0.610432	0.00195031
ENSMUSG00000023764	Sfi1	0.610126	0.0456617
ENSMUSG00000029916	Agk	0.609446	0.00206246
ENSMUSG00000005682	Pan2	0.609155	0.04573
ENSMUSG00000027977	Ndst3	0.607878	0.00326017
ENSMUSG00000019826	Zbtb24	0.607871	0.0118654
ENSMUSG00000032580	Rbm5	0.607865	0.0125028
ENSMUSG00000027748	Trpc4	0.607754	0.00298343
ENSMUSG00000029009	Mthfr	0.607376	0.013445
ENSMUSG00000068917	Clk2	0.607177	0.000751044
ENSMUSG00000071267	Zfp942	0.60696	0.00556298
ENSMUSG00000040220	Gas8	0.606652	0.0350262
ENSMUSG00000034022	Cpsf1	0.604821	0.00194672
ENSMUSG00000029576	Radil	0.604585	0.0205349
ENSMUSG00000026107	Nabp1	0.603157	0.0296996
ENSMUSG00000004626	Stxbp2	0.602936	0.0163113
ENSMUSG00000035835	Plppr3	0.602485	0.00590914
ENSMUSG00000043843	Tmem145	0.602196	0.0330324
ENSMUSG00000054737	Zfp182	0.601304	0.00785697
ENSMUSG00000024104	Washc2	0.600976	0.000600864
ENSMUSG00000038279	Nop2	0.599478	0.00990873
ENSMUSG00000058013	Sept11	0.599339	1.10597e-05
ENSMUSG00000022843	Clcn2	0.598679	0.00160654
ENSMUSG00000021013	Ttc8	0.597737	0.00510524
ENSMUSG00000033740	St18	0.597499	0.0456617
ENSMUSG00000010755	Cars	0.597425	0.00551028
ENSMUSG00000005899	Smpd4	0.597377	0.0316348
ENSMUSG00000033068	Entpd6	0.596884	0.000422319
ENSMUSG00000038894	Irs2	0.594783	0.0045247
ENSMUSG00000051855	Mest	0.594572	0.0250449
ENSMUSG00000030279	C2cd5	0.593777	0.00361601
ENSMUSG00000027395	Polr1b	0.593598	0.0408927
ENSMUSG00000021338	Carmil1	0.593348	0.00472016
ENSMUSG00000063455	D630045J12Rik	0.592886	0.00232196
ENSMUSG00000022324	Matn2	0.592638	0.0165861
ENSMUSG00000055305	Zfp93	0.591751	0.00539778
ENSMUSG00000026305	Lrrfip1	0.591321	0.0113865
ENSMUSG00000006958	Chrd	0.590327	0.03032
ENSMUSG00000001150	Mcm3ap	0.588894	0.00195031
ENSMUSG00000026082	Rev1	0.588073	0.00536199
ENSMUSG00000020521	Rnft1	0.588056	0.00166698
ENSMUSG00000035351	Nup37	0.587904	0.0204788
ENSMUSG00000022861	Dgkg	0.587643	0.00772704
ENSMUSG00000041491	Cep78	0.58745	0.0169216
ENSMUSG00000029524	Sirt4	0.587444	0.0139704
ENSMUSG00000020412	Ascc2	0.58738	0.011481
ENSMUSG00000004561	Mettl17	0.587297	0.0097184
ENSMUSG00000022801	Lrch3	0.586156	0.0262353
ENSMUSG00000026058	Khdrbs2	0.584495	0.0173023
ENSMUSG00000059208	Hnrnpm	0.583671	0.00528875
ENSMUSG00000063430	Wscd2	0.58367	0.0132918
ENSMUSG00000020696	Rffl	0.583018	0.0267987
ENSMUSG00000049504	Proser1	0.582431	0.00199842
ENSMUSG00000021182	Ccdc88c	0.580584	0.0279209
ENSMUSG00000021495	Fam193b	0.579741	0.0222593
ENSMUSG00000039987	Phtf2	0.579144	0.0106877
ENSMUSG00000040033	Stat2	0.579093	0.0486866
ENSMUSG00000037851	Iars	0.578755	0.00134296
ENSMUSG00000060301	2610008E11Rik	0.577868	0.0206242
ENSMUSG00000035954	Dock4	0.577517	0.0176327
ENSMUSG00000026773	Pfkfb3	0.576895	0.0289985
ENSMUSG00000092492	B230208B08Rik	0.576531	0.0292344
ENSMUSG00000024966	Stip1	0.57571	0.00238646
ENSMUSG00000016179	Camk1g	0.57568	0.00591161
ENSMUSG00000021701	Plk2	0.575646	0.00971978
ENSMUSG00000034640	Tiparp	0.575192	0.0350209
ENSMUSG00000009079	Ewsr1	0.573283	0.00773498
ENSMUSG00000020069	Hnrnph3	0.572456	0.0301472
ENSMUSG00000030082	Sec61a1	0.572301	0.00324083
ENSMUSG00000020792	Exoc7	0.571859	0.0144506
ENSMUSG00000019487	Trip10	0.5718	0.0393183
ENSMUSG00000017264	Exosc10	0.571679	0.00549403
ENSMUSG00000048495	Tyw5	0.571516	0.00218789
ENSMUSG00000023007	Prpf40b	0.569562	0.00687045
ENSMUSG00000021810	Ecd	0.568557	0.000631888
ENSMUSG00000047495	Dlgap2	0.568376	0.00132133
ENSMUSG00000023150	Ivns1abp	0.568128	0.0200509
ENSMUSG00000020184	Mdm2	0.567651	0.0017345
ENSMUSG00000026135	Zfp142	0.567198	0.0162677
ENSMUSG00000048603	Gm9828	0.566703	0.0203476
ENSMUSG00000004565	Pnpla6	0.566062	0.00307904
ENSMUSG00000058440	Nrf1	0.565987	0.00660482
ENSMUSG00000027710	Acad9	0.565565	0.00482814
ENSMUSG00000039178	Tbc1d19	0.564643	0.0035695
ENSMUSG00000053137	Mapk11	0.564317	0.00257875
ENSMUSG00000026199	Ankzf1	0.563129	0.0304793
ENSMUSG00000021039	Snw1	0.56302	0.028603
ENSMUSG00000027804	Ppid	0.562687	0.000705661
ENSMUSG00000033790	Tubgcp5	0.5623	0.0155787
ENSMUSG00000054477	Kcnn2	0.562071	0.00456648
ENSMUSG00000003808	Farsa	0.561963	0.0020113
ENSMUSG00000028454	Pigo	0.561365	0.035871
ENSMUSG00000026576	Atp1b1	0.561133	0.0134494
ENSMUSG00000037363	Letm2	0.559811	0.0371953
ENSMUSG00000050530	Fam171a1	0.559017	0.0189129
ENSMUSG00000025613	Cct8	0.558862	0.0124662
ENSMUSG00000031575	Ash2l	0.558741	0.0017049
ENSMUSG00000027695	Pld1	0.558042	0.0298933
ENSMUSG00000024170	Telo2	0.558	0.0097184
ENSMUSG00000072946	Ptgr2	0.556788	0.0342459
ENSMUSG00000020571	Pdia6	0.55671	0.0408383
ENSMUSG00000022159	Rab2b	0.556094	0.0237677
ENSMUSG00000039164	Naif1	0.555789	0.0143253
ENSMUSG00000008206	Cers4	0.553566	0.0450234
ENSMUSG00000031438	Rnf128	0.553532	0.00669596
ENSMUSG00000019763	Rmnd1	0.553356	0.00483924
ENSMUSG00000032096	Arcn1	0.552323	0.0156125
ENSMUSG00000028176	Lrrc7	0.551641	0.00820587
ENSMUSG00000042104	Uggt2	0.550474	0.0349276
ENSMUSG00000012640	Zfp715	0.550309	0.0467257
ENSMUSG00000031311	Nono	0.549279	0.0036957
ENSMUSG00000053286	Trmt1l	0.548491	0.00373834
ENSMUSG00000022020	Naa16	0.548419	0.0340026
ENSMUSG00000044224	Dnajc21	0.548126	0.00143468
ENSMUSG00000039220	Ppp1r10	0.547837	0.00320141
ENSMUSG00000020752	Recql5	0.547745	0.021788
ENSMUSG00000021666	Gfm2	0.547077	0.0331292
ENSMUSG00000034570	Inpp5j	0.546731	0.0146394
ENSMUSG00000017210	Med24	0.546698	0.00473711
ENSMUSG00000037134	Prmt9	0.546212	0.00375718
ENSMUSG00000021738	Atxn7	0.545824	0.0148829
ENSMUSG00000016664	Pacsin2	0.544901	0.000592612
ENSMUSG00000039713	Plekhg5	0.544057	0.0163191
ENSMUSG00000014763	Fam120b	0.543698	0.00182858
ENSMUSG00000069135	Fgfr1op	0.543324	0.0101945
ENSMUSG00000052373	Mpp3	0.54237	0.0355568
ENSMUSG00000031428	Zcchc18	0.542023	0.00190742
ENSMUSG00000024422	Dhx16	0.541791	0.00429413
ENSMUSG00000024789	Jak2	0.541255	0.00408586
ENSMUSG00000045795	Whamm	0.541071	0.0261094
ENSMUSG00000052798	Nup107	0.540609	0.0223112
ENSMUSG00000068206	Pick1	0.539727	0.00175905
ENSMUSG00000002109	Ddb2	0.539718	0.0409869
ENSMUSG00000027300	Ubox5	0.539707	0.00812384
ENSMUSG00000063145	Bbs5	0.539602	0.011944
ENSMUSG00000034265	Zdhhc14	0.538554	0.00562087
ENSMUSG00000053702	Nebl	0.538333	0.0129999
ENSMUSG00000061898	Rbak	0.5383	0.036658
ENSMUSG00000069089	Cdk7	0.53801	0.00741978
ENSMUSG00000021120	Pigh	0.537931	0.0332358
ENSMUSG00000027936	Crtc2	0.537715	0.00620811
ENSMUSG00000012609	Ttll5	0.537167	0.005846
ENSMUSG00000040836	Gpr161	0.537013	0.035871
ENSMUSG00000006676	Usp19	0.536621	0.00110117
ENSMUSG00000043183	Simc1	0.53617	0.0419723
ENSMUSG00000046793	Gpr61	0.534943	0.0295972
ENSMUSG00000031299	Pdha1	0.5348	0.0295786
ENSMUSG00000019518	Ap4m1	0.534245	0.035871
ENSMUSG00000071646	Mta2	0.533917	0.0115645
ENSMUSG00000032621	Srek1	0.533892	0.0173892
ENSMUSG00000032498	Mlh1	0.533448	0.0306611
ENSMUSG00000024097	Srsf7	0.533001	0.00190908
ENSMUSG00000057649	Brd9	0.532948	0.0144506
ENSMUSG00000032469	Dbr1	0.531671	0.0223084
ENSMUSG00000066613	Zfp932	0.531363	0.0288107
ENSMUSG00000061950	Ppp4r1	0.530809	0.0399338
ENSMUSG00000019432	Ddx39b	0.530503	0.00980587
ENSMUSG00000027716	Trpc3	0.53033	0.0283469
ENSMUSG00000027287	Snap23	0.530292	0.0206175
ENSMUSG00000036817	Sun1	0.530129	0.00446912
ENSMUSG00000068114	Ccdc134	0.529893	0.0235863
ENSMUSG00000033335	Dnm2	0.529242	0.00860315
ENSMUSG00000040451	Sgms1	0.528987	0.0144696
ENSMUSG00000030826	Bcat2	0.528204	0.0231115
ENSMUSG00000021203	Otub2	0.528036	0.0195689
ENSMUSG00000030303	Far2	0.52757	0.00430411
ENSMUSG00000004567	Mcoln1	0.527367	0.0201349
ENSMUSG00000029209	Gnpda2	0.526644	0.021752
ENSMUSG00000032356	Rasgrf1	0.52591	0.00737172
ENSMUSG00000027998	Plrg1	0.525394	0.020384
ENSMUSG00000019777	Hdac2	0.525358	0.0187712
ENSMUSG00000040667	Nup88	0.524868	0.0012807
ENSMUSG00000034675	Dbn1	0.524649	0.00108341
ENSMUSG00000020277	Pfkl	0.524429	0.0106265
ENSMUSG00000033972	Zfp944	0.52424	0.00311574
ENSMUSG00000030002	Dusp11	0.524196	0.0154334
ENSMUSG00000030854	Ptpn5	0.524003	0.01433
ENSMUSG00000004896	Rrnad1	0.520738	0.0168541
ENSMUSG00000052681	Rap1b	0.520555	0.037016
ENSMUSG00000044730	9930104L06Rik	0.519502	0.0186425
ENSMUSG00000015357	Clpx	0.519356	0.00456761
ENSMUSG00000070814	6330408A02Rik	0.518444	0.0446498
ENSMUSG00000024276	Zfp397	0.517635	0.0143253
ENSMUSG00000027397	Slc20a1	0.516643	0.00497602
ENSMUSG00000020888	Dvl2	0.516078	0.0315685
ENSMUSG00000049047	Armcx3	0.516062	0.0135681
ENSMUSG00000011427	Zfp790	0.515723	0.0150591
ENSMUSG00000021000	Ctage5	0.515549	0.00452451
ENSMUSG00000001415	Smg5	0.51478	0.0346226
ENSMUSG00000019854	Reps1	0.514754	0.00472245
ENSMUSG00000035840	Lysmd3	0.514317	0.0444238
ENSMUSG00000060216	Arrb2	0.514267	0.00483149
ENSMUSG00000035382	Pcsk7	0.514133	0.0224465
ENSMUSG00000037847	Nmrk1	0.513799	0.0381563
ENSMUSG00000048550	Thnsl1	0.512324	0.037016
ENSMUSG00000006763	Saal1	0.512042	0.0222593
ENSMUSG00000024566	Atp9b	0.511949	0.00752578
ENSMUSG00000021458	2010111I01Rik	0.51167	0.00356785
ENSMUSG00000027787	Nmd3	0.51133	0.00747875
ENSMUSG00000018820	Zfyve27	0.511134	0.00820512
ENSMUSG00000034731	Dgkh	0.509614	0.0220505
ENSMUSG00000021224	Numb	0.50926	0.0100304
ENSMUSG00000040354	Mars	0.50917	0.0232807
ENSMUSG00000003527	Dgcr14	0.509063	0.012604
ENSMUSG00000024130	Abca3	0.507854	0.0183514
ENSMUSG00000022515	Anks3	0.506927	0.0270899
ENSMUSG00000063808	Gpatch1	0.505862	0.0159162
ENSMUSG00000002320	Tm9sf1	0.505802	0.0332358
ENSMUSG00000015697	Setdb1	0.505798	0.00707194
ENSMUSG00000037443	Cep85	0.505701	0.0471696
ENSMUSG00000079179	Rab10os	0.505547	0.0414802
ENSMUSG00000018995	Nars2	0.504753	0.00990873
ENSMUSG00000038296	Galnt18	0.504571	0.0134805
ENSMUSG00000037617	Spag1	0.504137	0.0489454
ENSMUSG00000035357	Pdzrn3	0.503979	0.0284095
ENSMUSG00000011256	Adam19	0.503838	0.0116406
ENSMUSG00000028578	Caap1	0.503831	0.00472245
ENSMUSG00000036291	Ap5m1	0.503767	0.0380487
ENSMUSG00000034949	Zfr2	0.503325	0.00123232
ENSMUSG00000020952	Scfd1	0.503089	0.0109188
ENSMUSG00000041238	Rbbp8	0.502349	0.0448254
ENSMUSG00000027883	Gpsm2	0.502074	0.0369813
ENSMUSG00000020280	Pus10	0.501155	0.0136684
ENSMUSG00000041528	Rnf123	0.500486	0.0186048
ENSMUSG00000025793	Hgs	0.500344	0.0319794
ENSMUSG00000000416	Cttnbp2	0.500157	0.0464448
ENSMUSG00000021071	Trim9	0.499601	0.00508892
ENSMUSG00000044150	A830080D01Rik	0.499503	0.0115487
ENSMUSG00000014195	Dnajc7	0.49907	0.0240042
ENSMUSG00000027176	Cstf3	0.499019	0.00274983
ENSMUSG00000000560	Gabra2	0.498524	0.0460125
ENSMUSG00000024169	Ift140	0.497503	0.0450234
ENSMUSG00000041096	Tspyl2	0.496693	0.000860446
ENSMUSG00000059939	9430015G10Rik	0.496182	0.020839
ENSMUSG00000037747	Phyhipl	0.496054	0.0375552
ENSMUSG00000025790	Slco3a1	0.494804	0.0331459
ENSMUSG00000034403	Pja1	0.494797	0.0383082
ENSMUSG00000038346	Zfp384	0.494498	0.0346235
ENSMUSG00000024457	Trim26	0.494463	0.0222593
ENSMUSG00000041119	Pde9a	0.494366	0.0236523
ENSMUSG00000036980	Taf6	0.49411	0.0304847
ENSMUSG00000058402	Zfp420	0.493997	0.00672313
ENSMUSG00000021036	Sptlc2	0.493344	0.0314338
ENSMUSG00000029634	Rnf6	0.492635	0.002642
ENSMUSG00000060012	Kif13b	0.490824	0.0480236
ENSMUSG00000030718	Ppme1	0.490382	0.0287766
ENSMUSG00000028246	Faxc	0.489745	0.0365102
ENSMUSG00000000325	Arvcf	0.48955	0.0156125
ENSMUSG00000031256	Cstf2	0.489271	0.0191071
ENSMUSG00000039156	Stim2	0.489147	0.0248916
ENSMUSG00000011306	Sugp1	0.488785	0.0155196
ENSMUSG00000034274	Thoc5	0.488592	0.0241958
ENSMUSG00000026843	Fubp3	0.488213	0.00779871
ENSMUSG00000003200	Sh3gl1	0.487331	0.00990873
ENSMUSG00000020074	Ccar1	0.487174	0.00304324
ENSMUSG00000025766	D3Ertd751e	0.487058	0.0256631
ENSMUSG00000024807	Syvn1	0.48704	0.0230871
ENSMUSG00000021728	Emb	0.486846	0.0248193
ENSMUSG00000028180	Zranb2	0.4868	0.00443855
ENSMUSG00000037857	Nufip2	0.486366	0.00442905
ENSMUSG00000022960	Donson	0.486222	0.0257302
ENSMUSG00000022064	Pibf1	0.485603	0.0344604
ENSMUSG00000036955	Kif1bp	0.485358	0.035871
ENSMUSG00000037957	Wdr20	0.485153	0.01433
ENSMUSG00000047976	Kcna1	0.485098	0.00760229
ENSMUSG00000053841	Txlna	0.484809	0.0112477
ENSMUSG00000030298	Sec13	0.483622	0.0171248
ENSMUSG00000028423	Nfx1	0.482871	0.0004505
ENSMUSG00000012076	Brms1l	0.481021	0.0241958
ENSMUSG00000018848	Rars	0.480471	0.0176596
ENSMUSG00000025137	Pcyt2	0.480314	0.0332483
ENSMUSG00000021007	Spata7	0.480097	0.02597
ENSMUSG00000023960	Enpp5	0.479739	0.00785697
ENSMUSG00000022089	Bin3	0.478734	0.0179374
ENSMUSG00000021327	Zkscan3	0.478581	0.0135942
ENSMUSG00000029345	Tfip11	0.478543	0.0261094
ENSMUSG00000025027	Xpnpep1	0.478433	0.0169575
ENSMUSG00000095567	Noc2l	0.477694	0.0263395
ENSMUSG00000025217	Btrc	0.477426	0.0261224
ENSMUSG00000070000	Fcho1	0.476325	0.037016
ENSMUSG00000064289	Tank	0.476203	0.0100577
ENSMUSG00000032612	Usp4	0.475733	0.00913909
ENSMUSG00000025817	Nudt5	0.47555	0.00502275
ENSMUSG00000021027	Ralgapa1	0.475311	0.0365476
ENSMUSG00000059326	Csf2ra	0.473847	0.03312
ENSMUSG00000025759	Mfsd8	0.473287	0.0239835
ENSMUSG00000009292	Trpm2	0.473135	0.0140083
ENSMUSG00000030707	Coro1a	0.47313	0.0410008
ENSMUSG00000019143	Hars2	0.471574	0.0117106
ENSMUSG00000028351	Brinp1	0.471495	0.0123102
ENSMUSG00000024120	Lrpprc	0.471226	0.027325
ENSMUSG00000022779	Top3b	0.470241	0.00778992
ENSMUSG00000038611	Phrf1	0.469117	0.0143253
ENSMUSG00000030204	Ddx47	0.468927	0.0195539
ENSMUSG00000032316	Clk3	0.468861	0.0125028
ENSMUSG00000060780	Lrrtm1	0.467681	0.034427
ENSMUSG00000024502	Jakmip2	0.46708	0.00183342
ENSMUSG00000031657	Heatr3	0.46707	0.0116786
ENSMUSG00000025184	R3hcc1l	0.466893	0.0446381
ENSMUSG00000022556	Hsf1	0.466712	0.021465
ENSMUSG00000028289	Epha7	0.466568	0.0307605
ENSMUSG00000056211	R3hdm1	0.464596	0.048917
ENSMUSG00000035517	Tdrd7	0.464281	0.0381245
ENSMUSG00000020166	Cnot2	0.46359	0.0140083
ENSMUSG00000024539	Ptpn2	0.463217	0.0239835
ENSMUSG00000031537	Ikbkb	0.462957	0.0125042
ENSMUSG00000021028	Mbip	0.462508	0.0280303
ENSMUSG00000036699	Zcchc12	0.462498	0.0440521
ENSMUSG00000026188	Tmem169	0.462324	0.0402548
ENSMUSG00000028249	Sdcbp	0.461517	0.0187017
ENSMUSG00000010057	Nprl2	0.46074	0.0317115
ENSMUSG00000038914	Dido1	0.459567	0.0425633
ENSMUSG00000021012	Zc3h14	0.459432	0.0212725
ENSMUSG00000030816	Rnf40	0.458255	0.0149714
ENSMUSG00000038181	Chpf2	0.456521	0.0486866
ENSMUSG00000021975	Ints9	0.456302	0.0490831
ENSMUSG00000020364	Zfp354a	0.455032	0.0418465
ENSMUSG00000031078	Cttn	0.454887	0.0130754
ENSMUSG00000035762	Tmem161b	0.454865	0.0419435
ENSMUSG00000033159	Cnppd1	0.454519	0.00744022
ENSMUSG00000055725	Paqr3	0.45415	0.0439924
ENSMUSG00000071037	Camkmt	0.453587	0.0438186
ENSMUSG00000058291	Zfp68	0.452793	0.0389013
ENSMUSG00000023938	Aars2	0.452675	0.0200509
ENSMUSG00000046269	Usp27x	0.451566	0.0491138
ENSMUSG00000043411	Usp48	0.451313	0.0328045
ENSMUSG00000040242	Fgfr1op2	0.451158	0.00435166
ENSMUSG00000090015	Gm15446	0.450838	0.00858777
ENSMUSG00000030801	Kat8	0.449773	0.010484
ENSMUSG00000060373	Hnrnpc	0.449602	0.03032
ENSMUSG00000015971	Actr8	0.449247	0.011944
ENSMUSG00000049038	Mterf2	0.44919	0.0332424
ENSMUSG00000025873	Faf2	0.449102	0.0149792
ENSMUSG00000033960	Jcad	0.449047	0.0349608
ENSMUSG00000034656	Cacna1a	0.448779	0.0490235
ENSMUSG00000010067	Rassf1	0.448299	0.0424599
ENSMUSG00000022656	Nectin3	0.448293	0.0486868
ENSMUSG00000007783	Cpt1c	0.448234	0.00790061
ENSMUSG00000029095	Ablim2	0.447208	0.0036957
ENSMUSG00000029676	Pot1a	0.447171	0.0444238
ENSMUSG00000041926	Rnpep	0.446893	0.0330756
ENSMUSG00000026761	Orc4	0.44579	0.032883
ENSMUSG00000070730	Rmdn3	0.445023	0.0117106
ENSMUSG00000016933	Plcg1	0.444718	0.0292028
ENSMUSG00000035007	Rundc1	0.444639	0.0239221
ENSMUSG00000027198	Ext2	0.444639	0.0251929
ENSMUSG00000003033	Ap1m1	0.443841	0.0239221
ENSMUSG00000043153	Ispd	0.443757	0.0222593
ENSMUSG00000026577	Blzf1	0.443673	0.0181815
ENSMUSG00000028657	Ppt1	0.44305	0.00739841
ENSMUSG00000051451	Crebzf	0.441926	0.0201646
ENSMUSG00000035164	Zc3h12c	0.441659	0.0381245
ENSMUSG00000034075	Zdhhc5	0.441225	0.0378566
ENSMUSG00000037573	Tob1	0.44017	0.0375552
ENSMUSG00000024325	Ring1	0.439875	0.0471415
ENSMUSG00000053510	Nrd1	0.438921	0.00404821
ENSMUSG00000027303	Ptpra	0.43877	0.046234
ENSMUSG00000020541	Tom1l1	0.438755	0.0239221
ENSMUSG00000035275	Raver2	0.438588	0.0409943
ENSMUSG00000062761	Zfp512	0.43738	0.00646394
ENSMUSG00000029427	Zcchc8	0.437206	0.0359306
ENSMUSG00000032570	Atp2c1	0.436855	0.0171248
ENSMUSG00000074579	Lekr1	0.436488	0.0430915
ENSMUSG00000020640	Itsn2	0.436204	0.0330724
ENSMUSG00000030815	Phkg2	0.435115	0.0295617
ENSMUSG00000038705	Gmeb2	0.434468	0.0461589
ENSMUSG00000001774	Chordc1	0.434396	0.003951
ENSMUSG00000021913	Ogdhl	0.434249	0.0318369
ENSMUSG00000038831	Ralgps1	0.432433	0.0245944
ENSMUSG00000030216	Wbp11	0.432284	0.012604
ENSMUSG00000018965	Ywhah	0.431177	0.0474534
ENSMUSG00000022711	Pmm2	0.430364	0.0466052
ENSMUSG00000028676	Srsf10	0.430115	0.011481
ENSMUSG00000050855	Zfp940	0.428957	0.0378065
ENSMUSG00000025340	Rabgef1	0.428894	0.0405714
ENSMUSG00000026927	Sdccag3	0.428808	0.0120154
ENSMUSG00000033769	Exoc6b	0.427975	0.0399204
ENSMUSG00000029036	Atad3a	0.427842	0.0456663
ENSMUSG00000020175	Rab36	0.427017	0.00826946
ENSMUSG00000007038	Neu1	0.42667	0.00801499
ENSMUSG00000010110	Stx5a	0.424656	0.0491075
ENSMUSG00000022837	Iqcb1	0.4238	0.0396066
ENSMUSG00000007603	Dus3l	0.423656	0.0104222
ENSMUSG00000016018	Skiv2l2	0.423569	0.0496193
ENSMUSG00000002812	Flii	0.423233	0.0169287
ENSMUSG00000020868	Xylt2	0.423007	0.0233353
ENSMUSG00000014767	Tbp	0.422805	0.0311681
ENSMUSG00000020739	Nup85	0.422454	0.0314338
ENSMUSG00000075415	Fnbp1	0.422096	0.0208793
ENSMUSG00000066150	Slc31a1	0.421163	0.0479437
ENSMUSG00000022680	Pdxdc1	0.421154	0.0384628
ENSMUSG00000050272	Dscam	0.420296	0.0191071
ENSMUSG00000020329	Polrmt	0.420053	0.0452172
ENSMUSG00000024561	Mbd1	0.418688	0.00994903
ENSMUSG00000041638	Gcn1l1	0.418449	0.0466971
ENSMUSG00000036435	Exoc1	0.417979	0.0478067
ENSMUSG00000030956	Fam53b	0.416137	0.0421035
ENSMUSG00000078485	Plekhn1	0.415449	0.0396066
ENSMUSG00000036422	Pcdh8	0.413731	0.029546
ENSMUSG00000031485	Prosc	0.411476	0.0201755
ENSMUSG00000014850	Msh3	0.410358	0.0333148
ENSMUSG00000069631	Strada	0.409795	0.035871
ENSMUSG00000010453	Kansl3	0.409514	0.0296256
ENSMUSG00000067931	Zfp948	0.409095	0.0473143
ENSMUSG00000042757	Tmem108	0.408012	0.0384946
ENSMUSG00000029071	Dvl1	0.407816	0.0424619
ENSMUSG00000037461	Ints7	0.407563	0.0132918
ENSMUSG00000036138	Acaa1a	0.406674	0.0496126
ENSMUSG00000032503	Arpp21	0.404316	0.0194606
ENSMUSG00000025138	Sirt7	0.404308	0.0287345
ENSMUSG00000036469	March1	0.403329	0.0327294
ENSMUSG00000007411	Mark3	0.402322	0.00897482
ENSMUSG00000027238	Frmd5	0.40104	0.0195689
ENSMUSG00000066571	4931406P16Rik	0.400641	0.0362703
ENSMUSG00000050088	1600012H06Rik	0.399396	0.0456663
ENSMUSG00000021196	Pfkp	0.398712	0.0227349
ENSMUSG00000029392	Rilpl1	0.398683	0.0490235
ENSMUSG00000005069	Pex5	0.397252	0.0290629
ENSMUSG00000031422	Morf4l2	0.396807	0.0472335
ENSMUSG00000028059	Arhgef2	0.395361	0.014275
ENSMUSG00000005907	Pex1	0.39521	0.047397
ENSMUSG00000027427	Polr3f	0.394643	0.0350262
ENSMUSG00000029089	5730480H06Rik	0.392726	0.0268654
ENSMUSG00000034171	Faah	0.390559	0.0269088
ENSMUSG00000072964	Bhlhb9	0.389996	0.0335803
ENSMUSG00000019969	Psen1	0.389747	0.0235655
ENSMUSG00000031673	Cdh11	0.387772	0.032439
ENSMUSG00000002342	Tmem161a	0.386158	0.0408057
ENSMUSG00000031729	Ist1	0.385749	0.0496193
ENSMUSG00000042670	Immp1l	-0.379075	0.0298933
ENSMUSG00000042873	Lhfpl4	-0.379838	0.0486497
ENSMUSG00000028070	Naxe	-0.381087	0.035871
ENSMUSG00000035078	Mtmr9	-0.382033	0.0297426
ENSMUSG00000039515	Ptpa	-0.382492	0.0220395
ENSMUSG00000047786	Lix1	-0.383103	0.032087
ENSMUSG00000022577	Ly6h	-0.383509	0.043347
ENSMUSG00000090125	Pou3f1	-0.383552	0.0441537
ENSMUSG00000024911	Fibp	-0.384282	0.0405714
ENSMUSG00000035278	Plekhj1	-0.385465	0.0268894
ENSMUSG00000039016	Timm8b	-0.386511	0.0475074
ENSMUSG00000028898	Trnau1ap	-0.387433	0.0275965
ENSMUSG00000020948	Klhl28	-0.387442	0.0330756
ENSMUSG00000027679	Dnajc19	-0.387729	0.0303532
ENSMUSG00000041203	Trir	-0.389672	0.0440174
ENSMUSG00000020955	Ap4s1	-0.389992	0.0360082
ENSMUSG00000055022	Cntn1	-0.390143	0.0337742
ENSMUSG00000064284	Cdpf1	-0.39037	0.0496193
ENSMUSG00000021928	Ebpl	-0.390414	0.044288
ENSMUSG00000031158	Timm17b	-0.390947	0.0307605
ENSMUSG00000023967	Mrps18a	-0.391649	0.0383082
ENSMUSG00000020895	Tmem107	-0.392239	0.0253497
ENSMUSG00000021607	Mrpl36	-0.392532	0.04948
ENSMUSG00000005354	Txn2	-0.393601	0.0158922
ENSMUSG00000040549	Ckap5	-0.394072	0.0344215
ENSMUSG00000058966	Fam57b	-0.394689	0.0150947
ENSMUSG00000024695	Zfp91	-0.395114	0.00811218
ENSMUSG00000037905	Bri3bp	-0.396938	0.0283469
ENSMUSG00000037287	Tbcel	-0.397243	0.018285
ENSMUSG00000075585	6330403L08Rik	-0.397429	0.0491002
ENSMUSG00000061461	Smim20	-0.397592	0.0140529
ENSMUSG00000068391	Chrac1	-0.397595	0.0179587
ENSMUSG00000048644	Ctxn1	-0.398509	0.0467714
ENSMUSG00000056692	D17Wsu92e	-0.400105	0.0250507
ENSMUSG00000047473	Zfp30	-0.400167	0.037016
ENSMUSG00000108348	Gm42372	-0.400399	0.041944
ENSMUSG00000001524	Gtf2h4	-0.400409	0.0386049
ENSMUSG00000034818	Celf5	-0.401151	0.0409167
ENSMUSG00000029461	Fam168a	-0.402783	0.0399485
ENSMUSG00000054091	1810037I17Rik	-0.403181	0.0300805
ENSMUSG00000002580	Mien1	-0.403651	0.0492048
ENSMUSG00000047409	Ctdspl	-0.403938	0.0267627
ENSMUSG00000079598	Clec2l	-0.404157	0.0134494
ENSMUSG00000040964	Arhgef10l	-0.40425	0.0425101
ENSMUSG00000093803	Ppp2r3d	-0.404512	0.0097184
ENSMUSG00000027525	Phactr3	-0.404732	0.0355212
ENSMUSG00000073295	Nudt11	-0.405192	0.0492948
ENSMUSG00000018821	Avpi1	-0.405456	0.0370686
ENSMUSG00000031851	Ntpcr	-0.405807	0.00653332
ENSMUSG00000004473	Clec11a	-0.406572	0.0402372
ENSMUSG00000056596	Trnp1	-0.406887	0.00653757
ENSMUSG00000049489	Fam58b	-0.407085	0.0189109
ENSMUSG00000024847	Aip	-0.407778	0.00886018
ENSMUSG00000025731	Mettl26	-0.408685	0.0169216
ENSMUSG00000033862	Cdk10	-0.408755	0.00626448
ENSMUSG00000003873	Bax	-0.408994	0.0275769
ENSMUSG00000060261	Gtf2i	-0.409521	0.01433
ENSMUSG00000030662	Ipo5	-0.409813	0.0106427
ENSMUSG00000078591	Hs3st4	-0.410263	0.0181381
ENSMUSG00000020253	Ppm1m	-0.410293	0.0326715
ENSMUSG00000021838	Samd4	-0.411757	0.036551
ENSMUSG00000030509	Asb7	-0.412262	0.0386347
ENSMUSG00000023004	Tuba1b	-0.412432	0.0241573
ENSMUSG00000022897	Dyrk1a	-0.412818	0.0257521
ENSMUSG00000022681	Ntan1	-0.4136	0.0479843
ENSMUSG00000029101	Rgs12	-0.413863	0.0359306
ENSMUSG00000062184	Hs6st2	-0.414788	0.0481569
ENSMUSG00000029223	Uchl1	-0.414886	0.0460125
ENSMUSG00000039715	Wdr34	-0.416194	0.0460125
ENSMUSG00000055553	Kxd1	-0.416202	0.00464771
ENSMUSG00000007950	Abhd8	-0.416991	0.0491079
ENSMUSG00000026154	Sdhaf4	-0.417065	0.0369813
ENSMUSG00000020611	Gna13	-0.417341	0.0358021
ENSMUSG00000025208	Mrpl43	-0.417469	0.0118947
ENSMUSG00000052915	Msl1	-0.417879	0.0428021
ENSMUSG00000065990	Aurkaip1	-0.419722	0.0306611
ENSMUSG00000008489	Elavl2	-0.42057	0.0478067
ENSMUSG00000022840	Adcy5	-0.420995	0.0414802
ENSMUSG00000046792	Zfp787	-0.421195	0.0289352
ENSMUSG00000038502	Ptov1	-0.421308	0.0167529
ENSMUSG00000063065	Mapk3	-0.421465	0.0139899
ENSMUSG00000075467	Dnlz	-0.421627	0.0259196
ENSMUSG00000028426	Rad23b	-0.421657	0.00480846
ENSMUSG00000001440	Kpnb1	-0.422731	0.0240042
ENSMUSG00000018427	Ypel2	-0.42363	0.0421035
ENSMUSG00000101892	9130401M01Rik	-0.424187	0.00882666
ENSMUSG00000034673	Pbx2	-0.424836	0.0240042
ENSMUSG00000037894	H2afz	-0.424936	0.0231677
ENSMUSG00000058709	Egln2	-0.426668	0.0155787
ENSMUSG00000100164	2610306M01Rik	-0.42836	0.0450234
ENSMUSG00000078695	Cisd3	-0.431808	0.0322404
ENSMUSG00000004383	Large1	-0.432052	0.0268654
ENSMUSG00000008036	Ap2s1	-0.432256	0.0214494
ENSMUSG00000018509	Cenpv	-0.432447	0.0121978
ENSMUSG00000004151	Etv1	-0.432723	0.0328801
ENSMUSG00000046215	Rprml	-0.432841	0.0206823
ENSMUSG00000049086	Bmyc	-0.432984	0.00582518
ENSMUSG00000043991	Pura	-0.433341	0.0198618
ENSMUSG00000052698	Tln2	-0.433408	0.0393252
ENSMUSG00000037060	Cavin3	-0.434124	0.0408927
ENSMUSG00000015745	Plekho1	-0.434978	0.0237802
ENSMUSG00000045503	Sys1	-0.435461	0.00141241
ENSMUSG00000034744	Nagk	-0.435553	0.0119152
ENSMUSG00000025135	Anapc11	-0.436042	0.0155472
ENSMUSG00000025762	Larp1b	-0.436635	0.0371033
ENSMUSG00000056342	Usp34	-0.437425	0.0290629
ENSMUSG00000110344	Gm45716	-0.437549	0.0462203
ENSMUSG00000029713	Gnb2	-0.437591	0.011479
ENSMUSG00000042210	Abhd14a	-0.437922	0.012715
ENSMUSG00000027404	Snrpb	-0.438061	0.00400917
ENSMUSG00000039849	Pcif1	-0.438421	0.0184722
ENSMUSG00000042682	Selenok	-0.439162	0.0277684
ENSMUSG00000058761	Rnf169	-0.439657	0.0430915
ENSMUSG00000038803	Ost4	-0.439762	0.0257521
ENSMUSG00000024181	Mrpl28	-0.439817	0.0143253
ENSMUSG00000038486	Sv2a	-0.440452	0.0206175
ENSMUSG00000024261	Syt4	-0.440792	0.0314338
ENSMUSG00000002341	Ncan	-0.440896	0.0221596
ENSMUSG00000038982	Bloc1s5	-0.441934	0.0393152
ENSMUSG00000044876	Zfp444	-0.442072	0.0185539
ENSMUSG00000021361	Tmem14c	-0.442082	0.0184434
ENSMUSG00000035864	Syt1	-0.44283	0.0143253
ENSMUSG00000052040	Klf13	-0.442919	0.0444738
ENSMUSG00000025931	Paqr8	-0.443749	0.0214314
ENSMUSG00000016344	Ppdpf	-0.444868	0.0303573
ENSMUSG00000002661	Alkbh7	-0.445272	0.0310557
ENSMUSG00000003429	Rps11	-0.44556	0.0331072
ENSMUSG00000028743	Akr7a5	-0.446018	0.0257586
ENSMUSG00000027163	Commd9	-0.446247	0.0224639
ENSMUSG00000002804	Nudt14	-0.446702	0.0451741
ENSMUSG00000020083	2010107G23Rik	-0.447166	0.0209817
ENSMUSG00000018770	Atp5g3	-0.448096	0.0457621
ENSMUSG00000024875	Yif1a	-0.44853	0.0371727
ENSMUSG00000021417	Eci2	-0.448911	0.0423538
ENSMUSG00000036114	Rpp25l	-0.449022	0.0117218
ENSMUSG00000032239	Rp9	-0.449414	0.0366505
ENSMUSG00000020075	Ddx21	-0.44969	0.0235655
ENSMUSG00000022820	Ndufb4	-0.449761	0.0352853
ENSMUSG00000018451	6330403K07Rik	-0.449902	0.0256232
ENSMUSG00000061286	Exosc5	-0.450162	0.0166782
ENSMUSG00000027222	Pex16	-0.450643	0.0066081
ENSMUSG00000028565	Nfia	-0.450966	0.0131725
ENSMUSG00000030683	Sez6l2	-0.451217	0.0233353
ENSMUSG00000030035	Wbp1	-0.451226	0.0206175
ENSMUSG00000097006	9530082P21Rik	-0.451263	0.0122864
ENSMUSG00000022956	Atp5o	-0.452239	0.0311061
ENSMUSG00000013858	Tmem259	-0.453597	0.0142621
ENSMUSG00000021693	Kif2a	-0.45507	0.0307072
ENSMUSG00000071662	Polr2g	-0.455753	0.0208882
ENSMUSG00000027316	Gfra4	-0.455949	0.0313153
ENSMUSG00000047423	AI837181	-0.456261	0.0253497
ENSMUSG00000038143	Stox2	-0.456305	0.0357644
ENSMUSG00000071014	Ndufb6	-0.456324	0.0257765
ENSMUSG00000022296	Baalc	-0.457562	0.0176596
ENSMUSG00000071860	2900055J20Rik	-0.458611	0.0123639
ENSMUSG00000012405	Rpl15	-0.458626	0.0108243
ENSMUSG00000036106	Prr5	-0.459156	0.038121
ENSMUSG00000031921	Terf2	-0.459822	0.00514132
ENSMUSG00000040022	Rab11fip2	-0.460023	0.032087
ENSMUSG00000003949	Hlf	-0.460137	0.036471
ENSMUSG00000043614	Vps37d	-0.46026	0.0124945
ENSMUSG00000022973	Synj1	-0.460497	0.0230048
ENSMUSG00000031813	Mvb12a	-0.460579	0.00687045
ENSMUSG00000020519	Sap30l	-0.460781	0.024499
ENSMUSG00000029064	Gnb1	-0.46134	0.0105434
ENSMUSG00000027133	Nop10	-0.461898	0.0161464
ENSMUSG00000026956	Uap1l1	-0.461979	0.0335803
ENSMUSG00000030811	Fbxl19	-0.462256	0.0234196
ENSMUSG00000048814	Lonrf2	-0.462921	0.0479141
ENSMUSG00000053199	Arhgap20	-0.462972	0.0161464
ENSMUSG00000036053	Fmnl2	-0.463062	0.0161393
ENSMUSG00000067924	Cxx1b	-0.463302	0.00237144
ENSMUSG00000041801	Phlda3	-0.463485	0.0256789
ENSMUSG00000024194	Cuta	-0.46352	0.00569422
ENSMUSG00000089682	Bcl2l2	-0.463799	0.0296595
ENSMUSG00000020267	Hint1	-0.464337	0.0139137
ENSMUSG00000089762	Ier5l	-0.464792	0.0263283
ENSMUSG00000016427	Ndufa1	-0.465173	0.0491075
ENSMUSG00000037493	Cib2	-0.465405	0.00750388
ENSMUSG00000026895	Ndufa8	-0.465496	0.0113181
ENSMUSG00000020257	Wdr82	-0.465622	0.00497487
ENSMUSG00000037235	Mxd4	-0.465694	0.00715361
ENSMUSG00000029632	Ndufa4	-0.465799	0.0279784
ENSMUSG00000037236	Matr3	-0.46581	0.0214016
ENSMUSG00000025144	Cenpx	-0.46621	0.0394685
ENSMUSG00000078794	Dact3	-0.466278	0.0142693
ENSMUSG00000045160	Bola3	-0.466427	0.00238646
ENSMUSG00000035390	Brsk1	-0.466506	0.044576
ENSMUSG00000056258	Kcnq3	-0.466642	0.0235655
ENSMUSG00000037126	Psd	-0.466794	0.021367
ENSMUSG00000063172	Hspb11	-0.467534	0.0241958
ENSMUSG00000038602	Slc35f1	-0.468037	0.0084263
ENSMUSG00000019738	Polr2i	-0.46815	0.0286085
ENSMUSG00000041035	Gm17018	-0.468396	0.0343968
ENSMUSG00000021508	Cxcl14	-0.468613	0.011933
ENSMUSG00000015013	Trappc2l	-0.469066	0.0131725
ENSMUSG00000039195	1110008P14Rik	-0.469162	0.0161464
ENSMUSG00000000374	Trappc10	-0.469483	0.012604
ENSMUSG00000054000	Tusc1	-0.46958	0.035871
ENSMUSG00000046573	Lyrm4	-0.47008	0.00789613
ENSMUSG00000031099	Smarca1	-0.470772	0.0096029
ENSMUSG00000025792	Slc25a10	-0.470864	0.0311061
ENSMUSG00000071649	B3gat3	-0.472172	0.00699339
ENSMUSG00000041598	Cdc42ep4	-0.472178	0.0220395
ENSMUSG00000032330	Cox7a2	-0.472492	0.0222593
ENSMUSG00000038489	Polr2l	-0.472603	0.0270485
ENSMUSG00000039100	March6	-0.472699	0.0303573
ENSMUSG00000022476	Polr3h	-0.472989	0.00852414
ENSMUSG00000021846	Peli2	-0.473031	0.0301936
ENSMUSG00000023904	Hcfc1r1	-0.473413	0.00586093
ENSMUSG00000106918	Mrpl33	-0.47411	0.0317283
ENSMUSG00000001056	Nhp2	-0.474305	0.0418465
ENSMUSG00000037339	Fam53a	-0.476028	0.0100462
ENSMUSG00000084786	Ubl5	-0.476254	0.0267906
ENSMUSG00000030842	Lamtor1	-0.476334	0.00844904
ENSMUSG00000020114	Cand1	-0.476633	0.0132918
ENSMUSG00000023495	Pcbp4	-0.477056	0.00819718
ENSMUSG00000020912	Krt12	-0.477571	0.044393
ENSMUSG00000061207	Stk19	-0.477591	0.00216699
ENSMUSG00000019173	Rab5c	-0.47762	0.0479843
ENSMUSG00000059363	Fxn	-0.47861	0.0270485
ENSMUSG00000070283	Ndufaf3	-0.478861	0.00322131
ENSMUSG00000050188	Lsm10	-0.478944	0.0181381
ENSMUSG00000096146	Kcnj11	-0.479157	0.0439911
ENSMUSG00000096472	Cdkn2d	-0.479191	0.0232268
ENSMUSG00000049285	Mblac1	-0.479244	0.0124945
ENSMUSG00000020440	Arf5	-0.479676	0.00773883
ENSMUSG00000021124	Vti1b	-0.479893	0.00408586
ENSMUSG00000029557	Mrm2	-0.480114	0.012819
ENSMUSG00000002660	Clpp	-0.480173	0.00568257
ENSMUSG00000043496	Tril	-0.480469	0.0466923
ENSMUSG00000048406	B330016D10Rik	-0.480741	0.0486501
ENSMUSG00000041852	Tcf20	-0.480948	0.0444738
ENSMUSG00000071265	1700086L19Rik	-0.48129	0.0277022
ENSMUSG00000044197	Gpr146	-0.481959	0.0393037
ENSMUSG00000037740	Mrps26	-0.482171	0.00861437
ENSMUSG00000045777	Ifitm10	-0.482649	0.00996239
ENSMUSG00000038742	Angptl6	-0.482831	0.0196785
ENSMUSG00000042901	Aida	-0.482969	0.0150947
ENSMUSG00000031490	Eif4ebp1	-0.483754	0.036475
ENSMUSG00000001260	Gabrg1	-0.484135	0.0441246
ENSMUSG00000021242	Npc2	-0.484567	0.0292173
ENSMUSG00000048895	Cdk5r1	-0.485066	0.00663831
ENSMUSG00000030077	Chl1	-0.485759	0.0234812
ENSMUSG00000023755	Rhebl1	-0.485873	0.0222593
ENSMUSG00000079283	2310009B15Rik	-0.486462	0.0176596
ENSMUSG00000021597	Slf1	-0.487194	0.00670477
ENSMUSG00000048163	Selplg	-0.487391	0.0339606
ENSMUSG00000041530	Ago1	-0.487838	0.0417886
ENSMUSG00000042747	Krtcap2	-0.487914	0.0044118
ENSMUSG00000014243	Zswim7	-0.488048	0.00536927
ENSMUSG00000015289	Lage3	-0.488193	0.00997356
ENSMUSG00000051319	1500011K16Rik	-0.488666	0.00604769
ENSMUSG00000021680	Crhbp	-0.48878	0.0239221
ENSMUSG00000036820	Amdhd2	-0.489059	0.0209817
ENSMUSG00000079557	March2	-0.489199	0.000878026
ENSMUSG00000013033	Adgrl1	-0.489323	0.0113865
ENSMUSG00000022450	Ndufa6	-0.489408	0.0112094
ENSMUSG00000021770	Samd8	-0.489446	0.00804976
ENSMUSG00000046034	Otulin	-0.489753	0.00604771
ENSMUSG00000045509	Gpr150	-0.490255	0.0184354
ENSMUSG00000058886	Deaf1	-0.490847	0.00950092
ENSMUSG00000033763	Mtss1l	-0.490893	0.0108253
ENSMUSG00000005360	Slc1a3	-0.491301	0.0486866
ENSMUSG00000035936	Aldh5a1	-0.491302	0.00846799
ENSMUSG00000005054	Cstb	-0.491307	0.0294356
ENSMUSG00000033940	Brk1	-0.492749	0.00586678
ENSMUSG00000059005	Hnrnpa3	-0.49285	0.0113937
ENSMUSG00000027673	Ndufb5	-0.49288	0.00357016
ENSMUSG00000042308	Setd1a	-0.493412	0.0314338
ENSMUSG00000051790	Nlgn2	-0.49342	0.0237078
ENSMUSG00000064373	Selenop	-0.49458	0.0296394
ENSMUSG00000031534	Smim19	-0.494806	0.00243463
ENSMUSG00000028936	Rpl22	-0.494937	0.0172901
ENSMUSG00000025204	Ndufb8	-0.495648	0.00658502
ENSMUSG00000021709	Erbin	-0.495713	0.015548
ENSMUSG00000058076	Sdhc	-0.495902	0.000822509
ENSMUSG00000000594	Gm2a	-0.496253	0.0364797
ENSMUSG00000058655	Eif4b	-0.496309	0.0047182
ENSMUSG00000022174	Dad1	-0.496808	0.00244864
ENSMUSG00000059355	Wdr83os	-0.496869	0.0106277
ENSMUSG00000020153	Ndufs7	-0.496897	0.00493554
ENSMUSG00000026014	Raph1	-0.497104	0.0332358
ENSMUSG00000043421	Hilpda	-0.497211	0.0209813
ENSMUSG00000008682	Rpl10	-0.498209	0.0191071
ENSMUSG00000031278	Acsl4	-0.498402	0.0176684
ENSMUSG00000079478	Sssca1	-0.498496	0.00811218
ENSMUSG00000004667	Polr2e	-0.498714	0.0149158
ENSMUSG00000024914	Drap1	-0.498878	0.032883
ENSMUSG00000022995	Enah	-0.499398	0.0475984
ENSMUSG00000038077	Kcna6	-0.499779	0.00611228
ENSMUSG00000031059	Ndufb11	-0.499803	0.0268894
ENSMUSG00000023020	Cox14	-0.500193	0.0140823
ENSMUSG00000030647	Ndufc2	-0.501033	0.00122506
ENSMUSG00000094500	Smim18	-0.501048	0.0105849
ENSMUSG00000041313	Slc7a1	-0.50116	0.0120619
ENSMUSG00000015092	Edf1	-0.502261	0.0446381
ENSMUSG00000021102	Glrx5	-0.502344	0.00846395
ENSMUSG00000022048	Dpysl2	-0.502405	0.0171248
ENSMUSG00000024132	Eci1	-0.502813	0.0295331
ENSMUSG00000037348	Paqr7	-0.503004	0.0331459
ENSMUSG00000028452	Vcp	-0.504253	0.0331459
ENSMUSG00000045608	Dbx2	-0.504674	0.0181381
ENSMUSG00000009076	Zmat5	-0.504933	0.0157215
ENSMUSG00000058600	Rpl30	-0.506691	0.0487742
ENSMUSG00000015337	Endog	-0.506832	0.0104272
ENSMUSG00000005575	Ube2m	-0.507066	0.00141529
ENSMUSG00000024248	Cox7a2l	-0.50729	0.00701137
ENSMUSG00000026585	Kifap3	-0.507381	0.0035695
ENSMUSG00000025203	Scd2	-0.507795	0.0223112
ENSMUSG00000053317	Sec61b	-0.507954	0.0244512
ENSMUSG00000039262	Prrc2b	-0.508929	0.0355568
ENSMUSG00000097080	1700086O06Rik	-0.509038	0.0225875
ENSMUSG00000047284	Neurl4	-0.509286	0.0110384
ENSMUSG00000023571	C1qtnf12	-0.509331	0.0190438
ENSMUSG00000020734	Grin2c	-0.509447	0.0479437
ENSMUSG00000063802	Hspbp1	-0.509832	0.0209687
ENSMUSG00000022010	Tsc22d1	-0.509863	0.0498313
ENSMUSG00000023939	Mrpl14	-0.509874	0.0170778
ENSMUSG00000039960	Rhou	-0.510701	0.0252938
ENSMUSG00000058351	Smim4	-0.510947	0.0389013
ENSMUSG00000020843	Timm22	-0.511225	0.00200409
ENSMUSG00000021496	Pcbd2	-0.511422	0.0367176
ENSMUSG00000074649	BC029722	-0.511544	0.0075957
ENSMUSG00000028977	Casz1	-0.511861	0.0179587
ENSMUSG00000024096	Ralbp1	-0.512115	0.00131015
ENSMUSG00000084289	Gm6977	-0.512948	0.040488
ENSMUSG00000022702	Hira	-0.514688	0.0169174
ENSMUSG00000028541	B4galt2	-0.514844	0.0339645
ENSMUSG00000030744	Rps3	-0.515062	0.0212627
ENSMUSG00000027602	Map1lc3a	-0.515202	0.00232196
ENSMUSG00000061518	Cox5b	-0.515609	0.0481569
ENSMUSG00000041881	Ndufa7	-0.51566	0.00861245
ENSMUSG00000039221	Rpl22l1	-0.515907	0.00826946
ENSMUSG00000018750	Zbtb4	-0.515988	0.0225162
ENSMUSG00000042606	Hirip3	-0.516436	0.0296826
ENSMUSG00000018761	Mpdu1	-0.516482	0.00493539
ENSMUSG00000034353	Ramp1	-0.516701	0.000691997
ENSMUSG00000023031	Cela1	-0.516813	0.0204788
ENSMUSG00000045211	Nudt18	-0.516898	0.00231332
ENSMUSG00000060600	Eno3	-0.516988	0.0359306
ENSMUSG00000046997	Spsb4	-0.517091	0.0177037
ENSMUSG00000026764	Kif5c	-0.517297	0.0134609
ENSMUSG00000055633	Zfp580	-0.517574	0.00337492
ENSMUSG00000091735	Gpr62	-0.517721	0.016633
ENSMUSG00000069769	Msi2	-0.517945	0.0268547
ENSMUSG00000045176	Borcs6	-0.517966	0.00864078
ENSMUSG00000025499	Hras	-0.51822	0.00129973
ENSMUSG00000044709	Gemin7	-0.518491	0.00250338
ENSMUSG00000070476	Fam217b	-0.51875	0.00846395
ENSMUSG00000036880	Acaa2	-0.519064	0.0456617
ENSMUSG00000067274	Rplp0	-0.51917	0.0155787
ENSMUSG00000019558	Slc6a8	-0.519355	0.0233353
ENSMUSG00000035478	Mbd3	-0.5207	0.00852414
ENSMUSG00000003072	Atp5d	-0.520771	0.00415006
ENSMUSG00000033020	Polr2f	-0.520773	0.0301834
ENSMUSG00000003872	Lin7b	-0.521849	0.00864078
ENSMUSG00000054057	A930004D18Rik	-0.52211	0.0363872
ENSMUSG00000086606	Gm13205	-0.522365	0.0233353
ENSMUSG00000032532	Cck	-0.522366	0.00775741
ENSMUSG00000040658	Dnph1	-0.522466	0.0170101
ENSMUSG00000079641	Rpl39	-0.522472	0.0302335
ENSMUSG00000036192	Rorb	-0.522516	0.0363872
ENSMUSG00000006356	Crip2	-0.522562	0.0036236
ENSMUSG00000031458	Coprs	-0.523031	0.00514132
ENSMUSG00000021967	Mrpl57	-0.523134	0.00173675
ENSMUSG00000045519	Zfp560	-0.524032	0.00352082
ENSMUSG00000032216	Nedd4	-0.52422	0.00864078
ENSMUSG00000018677	Slc25a39	-0.524891	0.00465337
ENSMUSG00000027254	Map1a	-0.525327	0.0408927
ENSMUSG00000029426	Scarb2	-0.525484	0.0169575
ENSMUSG00000049760	2410015M20Rik	-0.525614	0.022257
ENSMUSG00000027894	Slc6a17	-0.52575	0.0168759
ENSMUSG00000038900	Rpl12	-0.526157	0.0498117
ENSMUSG00000020591	Ntsr2	-0.526168	0.0252938
ENSMUSG00000029778	Adcyap1r1	-0.527867	0.00230307
ENSMUSG00000062963	Ufc1	-0.527963	0.00278737
ENSMUSG00000024925	Rnaseh2c	-0.52822	0.0384628
ENSMUSG00000031723	Txnl4b	-0.528434	0.0239221
ENSMUSG00000003380	Rabac1	-0.528984	0.00318922
ENSMUSG00000073155	1810058I24Rik	-0.529372	0.00329977
ENSMUSG00000003378	Grik5	-0.529474	0.00459545
ENSMUSG00000036199	Ndufa13	-0.529522	0.037016
ENSMUSG00000046449	C77370	-0.530214	0.0128747
ENSMUSG00000070493	Chchd2	-0.53065	0.0112236
ENSMUSG00000038740	Mvb12b	-0.532083	0.00791121
ENSMUSG00000064302	Clasp1	-0.532454	0.0473143
ENSMUSG00000029725	Ppp1r35	-0.532552	0.0106183
ENSMUSG00000040037	Negr1	-0.532847	0.0163672
ENSMUSG00000031292	Cdkl5	-0.533071	0.0139899
ENSMUSG00000094483	Purb	-0.533471	0.00267089
ENSMUSG00000032527	Pccb	-0.533892	0.000755653
ENSMUSG00000075033	Nxpe3	-0.533962	0.0127839
ENSMUSG00000063235	Ptpmt1	-0.534567	0.00102661
ENSMUSG00000027574	Nkain4	-0.534781	0.0158137
ENSMUSG00000063626	Unc5d	-0.534897	0.0471415
ENSMUSG00000025867	Cplx2	-0.535105	0.0209687
ENSMUSG00000021690	Jmy	-0.535373	0.0164845
ENSMUSG00000028626	Col9a2	-0.53609	0.0381538
ENSMUSG00000086316	2210013O21Rik	-0.537225	0.00169027
ENSMUSG00000024008	Cpne5	-0.538284	0.00676369
ENSMUSG00000064115	Cadm2	-0.538315	0.0246016
ENSMUSG00000029726	Mepce	-0.53887	0.0052618
ENSMUSG00000062753	AI413582	-0.539191	0.00204467
ENSMUSG00000029404	Arl6ip4	-0.53952	0.032822
ENSMUSG00000071451	Psmg4	-0.53997	0.0377358
ENSMUSG00000022490	Ppp1r1a	-0.540656	0.01616
ENSMUSG00000032423	Syncrip	-0.540919	0.0128747
ENSMUSG00000045948	Mrps12	-0.541011	0.00542869
ENSMUSG00000010607	Pigyl	-0.541127	0.0133072
ENSMUSG00000068748	Ptprz1	-0.541198	0.0464372
ENSMUSG00000020232	Hmg20b	-0.541266	0.0204576
ENSMUSG00000108591	Particl	-0.541476	0.000300956
ENSMUSG00000015790	Surf1	-0.542609	0.00045045
ENSMUSG00000017400	Stac2	-0.543263	0.0027794
ENSMUSG00000106379	Lhfpl3	-0.543463	0.00482814
ENSMUSG00000018012	Rac3	-0.543782	0.0233353
ENSMUSG00000024393	Prrc2a	-0.544291	0.00999667
ENSMUSG00000003199	Mpnd	-0.544908	0.000554215
ENSMUSG00000018585	Atox1	-0.545025	0.0211063
ENSMUSG00000034636	Zyg11b	-0.546061	0.00149884
ENSMUSG00000048497	Mmgt2	-0.546273	0.0363064
ENSMUSG00000031972	Acta1	-0.546566	0.00304772
ENSMUSG00000024661	Fth1	-0.546672	0.00100425
ENSMUSG00000019132	BC005537	-0.547081	0.00686866
ENSMUSG00000024430	Cabyr	-0.547106	0.0268654
ENSMUSG00000021032	Ngb	-0.54796	0.035871
ENSMUSG00000021286	Zfyve21	-0.548437	0.00249125
ENSMUSG00000015804	Med28	-0.549118	0.00586678
ENSMUSG00000029819	Npy	-0.549134	0.0444738
ENSMUSG00000044562	Rasip1	-0.549296	0.0194882
ENSMUSG00000074227	Spint2	-0.550129	0.0173869
ENSMUSG00000027490	E2f1	-0.550419	0.0186425
ENSMUSG00000041126	H2afv	-0.550624	0.00156393
ENSMUSG00000014313	Cox6c	-0.550756	0.0415588
ENSMUSG00000026730	Pter	-0.550818	0.0209813
ENSMUSG00000097121	D130020L05Rik	-0.552393	0.0327771
ENSMUSG00000089687	Rab42	-0.552682	0.0235655
ENSMUSG00000028354	Fmn2	-0.55306	0.0162459
ENSMUSG00000021180	Rps6ka5	-0.553261	0.0457621
ENSMUSG00000039419	Cntnap2	-0.553553	0.0264812
ENSMUSG00000061477	Rps7	-0.553672	0.0367176
ENSMUSG00000006058	Snf8	-0.553746	0.000631888
ENSMUSG00000054426	A930005H10Rik	-0.553993	0.0113865
ENSMUSG00000043866	Taf10	-0.554228	0.00111688
ENSMUSG00000008822	Acyp1	-0.554377	0.000753556
ENSMUSG00000031320	Rps4x	-0.555254	0.0296758
ENSMUSG00000024486	Hbegf	-0.555795	0.0456617
ENSMUSG00000028044	Cks1b	-0.556227	0.0286926
ENSMUSG00000038812	Trmt112	-0.556879	0.0144506
ENSMUSG00000066392	Nrxn3	-0.557745	0.00869404
ENSMUSG00000005871	Apc	-0.55775	0.0392183
ENSMUSG00000032009	Sesn3	-0.557751	0.00923481
ENSMUSG00000032180	Tmed1	-0.557805	0.00933683
ENSMUSG00000021708	Rasgrf2	-0.557999	0.0444238
ENSMUSG00000079235	Ccdc13	-0.558115	0.037016
ENSMUSG00000029608	Rph3a	-0.56001	0.00014195
ENSMUSG00000059277	R74862	-0.560101	0.0079076
ENSMUSG00000044365	Cxxc4	-0.560386	0.00247454
ENSMUSG00000028416	Bag1	-0.560533	0.00102628
ENSMUSG00000030987	Stim1	-0.561626	0.0035474
ENSMUSG00000040560	Wdr7	-0.561664	0.00794761
ENSMUSG00000005583	Mef2c	-0.561891	0.00426347
ENSMUSG00000056004	9330182L06Rik	-0.563134	0.0195379
ENSMUSG00000031029	Eif3f	-0.563713	0.00142956
ENSMUSG00000026932	Nacc2	-0.564354	0.0113129
ENSMUSG00000026094	Stk17b	-0.564701	0.0113865
ENSMUSG00000033307	Mif	-0.564848	0.00725745
ENSMUSG00000023010	Tmbim6	-0.56526	0.00158448
ENSMUSG00000030844	Rgs10	-0.565281	0.00520499
ENSMUSG00000020893	Per1	-0.565294	0.0267438
ENSMUSG00000024101	Washc1	-0.565485	0.00896991
ENSMUSG00000079157	Fam155a	-0.565627	0.00819718
ENSMUSG00000060538	Tmem219	-0.56602	0.0098152
ENSMUSG00000064065	Ipcef1	-0.566059	0.0212016
ENSMUSG00000043165	Lor	-0.566293	0.0331459
ENSMUSG00000085795	Zfp703	-0.566615	0.00699339
ENSMUSG00000024208	Uqcc2	-0.566662	0.0159493
ENSMUSG00000040118	Cacna2d1	-0.566716	0.00826946
ENSMUSG00000031897	Psmb10	-0.567053	0.00204811
ENSMUSG00000030034	Ino80b	-0.567553	0.00143684
ENSMUSG00000070003	Ssbp4	-0.56806	0.00121951
ENSMUSG00000047067	Dusp28	-0.568864	0.00404821
ENSMUSG00000033726	Emx1	-0.569228	0.00243463
ENSMUSG00000002379	Ndufa11	-0.569344	0.00480846
ENSMUSG00000073684	Faap20	-0.569599	0.00244864
ENSMUSG00000002395	Use1	-0.570254	0.0194164
ENSMUSG00000068101	Cenpm	-0.570306	0.0296996
ENSMUSG00000050022	Amz1	-0.570904	0.0150641
ENSMUSG00000021474	Sfxn1	-0.5712	0.000375992
ENSMUSG00000085998	AW822252	-0.57141	0.0479388
ENSMUSG00000033467	Crlf2	-0.571543	0.0217525
ENSMUSG00000037152	Ndufc1	-0.571591	0.00322131
ENSMUSG00000044894	Uqcrq	-0.571752	0.0180326
ENSMUSG00000026434	Nucks1	-0.572309	1.82533e-05
ENSMUSG00000001794	Capns1	-0.572328	0.000633852
ENSMUSG00000020483	Dynll2	-0.572725	0.00933271
ENSMUSG00000043668	Tox3	-0.572797	0.00942764
ENSMUSG00000006589	Aprt	-0.573008	0.00441685
ENSMUSG00000097162	2310010J17Rik	-0.573212	0.035025
ENSMUSG00000024593	Megf10	-0.57349	0.0346235
ENSMUSG00000020056	Washc3	-0.573876	0.0110384
ENSMUSG00000043716	Rpl7	-0.573939	0.0136853
ENSMUSG00000026544	Dusp23	-0.574048	0.00488794
ENSMUSG00000022354	Ndufb9	-0.574302	0.0292028
ENSMUSG00000032288	Imp3	-0.574493	0.000865382
ENSMUSG00000039450	Dcxr	-0.574781	0.0479388
ENSMUSG00000019852	Arfgef3	-0.574815	0.0153165
ENSMUSG00000026824	Kcnj3	-0.575182	0.00333224
ENSMUSG00000025226	Fbxl15	-0.575657	0.00373344
ENSMUSG00000022636	Alcam	-0.575668	0.0153471
ENSMUSG00000018474	Chd3	-0.575708	0.00263509
ENSMUSG00000051146	Camk2n2	-0.578093	0.00149582
ENSMUSG00000042380	Smim12	-0.578166	0.000507728
ENSMUSG00000024909	Efemp2	-0.578275	0.0332518
ENSMUSG00000040269	Mrps28	-0.578926	0.00408241
ENSMUSG00000059070	Rpl18	-0.579681	0.0233938
ENSMUSG00000041670	Rims1	-0.579954	0.00256144
ENSMUSG00000024472	Dcp2	-0.580042	0.00553318
ENSMUSG00000026418	Tnni1	-0.580058	0.00733636
ENSMUSG00000061111	Mcrip1	-0.580319	6.74907e-05
ENSMUSG00000041740	Rnf10	-0.580694	0.00716803
ENSMUSG00000107019	Gm43682	-0.581009	0.0378065
ENSMUSG00000035805	Mlc1	-0.581935	0.0306729
ENSMUSG00000066026	Dhrs3	-0.582229	0.00648764
ENSMUSG00000007880	Arid1a	-0.582885	0.00754039
ENSMUSG00000017188	Coa3	-0.582916	0.000750013
ENSMUSG00000035559	Mpv17l2	-0.584045	0.00122412
ENSMUSG00000003346	Abhd17a	-0.584402	0.000132113
ENSMUSG00000039478	Micu3	-0.584423	0.00318727
ENSMUSG00000013787	Ehmt2	-0.584647	0.00444212
ENSMUSG00000001289	Pfdn5	-0.584804	0.0220866
ENSMUSG00000044576	Garem2	-0.585501	0.00320141
ENSMUSG00000110841	AC153368.1	-0.58574	0.000507728
ENSMUSG00000091811	Inafm1	-0.586516	0.000210102
ENSMUSG00000028865	Cd164l2	-0.587944	0.0308854
ENSMUSG00000056771	Gm10010	-0.588413	0.0270596
ENSMUSG00000108350	Gm44950	-0.588521	0.0214114
ENSMUSG00000022235	Cmbl	-0.589697	0.00432848
ENSMUSG00000039252	Lgi2	-0.589793	0.0108812
ENSMUSG00000059412	Fxyd2	-0.58999	0.0414655
ENSMUSG00000063019	Manbal	-0.59015	4.9943e-05
ENSMUSG00000087574	C030037D09Rik	-0.590611	0.0408927
ENSMUSG00000002058	Unc119	-0.591458	0.00175905
ENSMUSG00000049517	Rps23	-0.591486	0.0241958
ENSMUSG00000028643	Svbp	-0.591585	0.00117822
ENSMUSG00000097062	Gm17586	-0.592475	0.00542869
ENSMUSG00000063796	Slc22a8	-0.593382	0.0430937
ENSMUSG00000059534	Uqcr10	-0.593897	0.00988119
ENSMUSG00000041841	Rpl37	-0.593915	0.0191071
ENSMUSG00000071073	Lrrc73	-0.594124	0.00200556
ENSMUSG00000033233	Trim45	-0.594536	0.0207109
ENSMUSG00000060419	Rps16-ps2	-0.59638	0.0393152
ENSMUSG00000034880	Mrpl34	-0.596438	0.0013225
ENSMUSG00000026939	Tmem141	-0.596885	0.0036236
ENSMUSG00000040532	Abhd11	-0.596892	0.00189838
ENSMUSG00000038013	Wipf2	-0.597132	0.00407273
ENSMUSG00000041571	Selenow	-0.598205	0.00498307
ENSMUSG00000035640	Cbarp	-0.598625	9.16651e-05
ENSMUSG00000072692	Rpl37rt	-0.599127	0.0136717
ENSMUSG00000034932	Mrpl54	-0.599884	0.00333224
ENSMUSG00000069495	Epc2	-0.599944	0.00973246
ENSMUSG00000025466	Fuom	-0.600879	0.00175905
ENSMUSG00000020261	Slc36a1	-0.601242	0.00551474
ENSMUSG00000030701	Plekhb1	-0.601265	0.0296394
ENSMUSG00000012848	Rps5	-0.60132	0.00323903
ENSMUSG00000039263	Npepl1	-0.60209	0.010429
ENSMUSG00000027087	Itgav	-0.602163	0.0219851
ENSMUSG00000028862	Map3k6	-0.602239	0.0225162
ENSMUSG00000048483	Zdhhc22	-0.602283	0.0350209
ENSMUSG00000067071	Hes6	-0.602966	0.00141241
ENSMUSG00000064326	Siva1	-0.603737	0.00217062
ENSMUSG00000036504	Phpt1	-0.605136	0.0123139
ENSMUSG00000042737	Dpm3	-0.605169	0.00413351
ENSMUSG00000056306	Sertm1	-0.605478	0.0233353
ENSMUSG00000081344	Gm14303	-0.606112	0.0340581
ENSMUSG00000034994	Eef2	-0.606282	0.000987958
ENSMUSG00000022797	Tfrc	-0.607118	0.00767292
ENSMUSG00000020846	Rflnb	-0.608271	0.00754039
ENSMUSG00000072494	Ppp1r3e	-0.608529	0.0480236
ENSMUSG00000096936	Gm3510	-0.608831	0.0190853
ENSMUSG00000112390	CT025654.1	-0.609074	0.032439
ENSMUSG00000107994	D830050J10Rik	-0.609358	0.0318582
ENSMUSG00000022947	Cbr3	-0.609558	0.0113865
ENSMUSG00000073478	D730003I15Rik	-0.610249	0.0292541
ENSMUSG00000062683	Atp5g2	-0.610375	0.010897
ENSMUSG00000051062	Fbll1	-0.611667	0.00489713
ENSMUSG00000051184	Zfp524	-0.611682	0.013859
ENSMUSG00000055675	Kbtbd11	-0.611739	0.0160304
ENSMUSG00000074211	Sdhaf1	-0.611846	0.00140517
ENSMUSG00000049866	Arl4c	-0.612056	0.00250569
ENSMUSG00000071654	Uqcc3	-0.612554	0.00496266
ENSMUSG00000056124	B4galt6	-0.612586	0.00010413
ENSMUSG00000073889	Il11ra1	-0.612618	0.00132235
ENSMUSG00000032803	Cdv3	-0.612986	0.0045026
ENSMUSG00000037563	Rps16	-0.613562	0.00789613
ENSMUSG00000034892	Rps29	-0.613696	0.0241573
ENSMUSG00000028081	Rps3a1	-0.614834	0.00767058
ENSMUSG00000024456	Diaph1	-0.615454	0.00669596
ENSMUSG00000041261	Car8	-0.61547	0.0233508
ENSMUSG00000097574	C920006O11Rik	-0.615599	0.0250738
ENSMUSG00000049422	Chchd10	-0.616009	0.000671071
ENSMUSG00000045128	Rpl18a	-0.616174	0.01433
ENSMUSG00000045251	Zfp688	-0.616256	0.00072747
ENSMUSG00000031382	Asb11	-0.61733	0.0147981
ENSMUSG00000053279	Aldh1a1	-0.617928	0.0287749
ENSMUSG00000052921	Arhgef15	-0.618767	0.00778339
ENSMUSG00000038976	Ppp1r9b	-0.618944	0.00754039
ENSMUSG00000028917	Plekhm2	-0.619307	0.000204369
ENSMUSG00000017724	Etv4	-0.61938	0.035871
ENSMUSG00000024019	Cmtr1	-0.619619	0.0380487
ENSMUSG00000025794	Rpl14	-0.620083	0.0185539
ENSMUSG00000020220	Vps13d	-0.620157	0.0116236
ENSMUSG00000035268	Pkig	-0.620905	2.10576e-05
ENSMUSG00000027239	Mdk	-0.621419	0.0380619
ENSMUSG00000060036	Rpl3	-0.622305	0.00237456
ENSMUSG00000007877	Tcap	-0.623496	0.0479573
ENSMUSG00000032827	Ppp1r9a	-0.624285	0.00192539
ENSMUSG00000024937	Ehbp1l1	-0.624319	0.00097517
ENSMUSG00000003531	Dgcr6	-0.624391	9.09192e-05
ENSMUSG00000074406	Zfp628	-0.624516	0.00835213
ENSMUSG00000052146	Rps10	-0.624646	0.0169216
ENSMUSG00000018547	Pip4k2b	-0.624991	0.00314996
ENSMUSG00000034714	Ttyh2	-0.625417	0.0331459
ENSMUSG00000003436	Dll3	-0.625477	0.00928376
ENSMUSG00000085389	1700003M07Rik	-0.62584	0.0430937
ENSMUSG00000014907	Naf1	-0.626398	0.021752
ENSMUSG00000034413	Neurl1b	-0.626404	0.00748169
ENSMUSG00000028597	Gpx7	-0.626894	0.00108341
ENSMUSG00000042523	Dnal1	-0.627298	0.00811153
ENSMUSG00000067336	Bmpr2	-0.628121	0.00636341
ENSMUSG00000031375	Bgn	-0.629617	0.0456074
ENSMUSG00000056145	AI504432	-0.629961	0.017107
ENSMUSG00000026463	Atp2b4	-0.630189	0.0176352
ENSMUSG00000038880	Mrps34	-0.63048	0.00317335
ENSMUSG00000068523	Gng5	-0.631138	0.00861245
ENSMUSG00000029718	Pcolce	-0.631175	0.0406265
ENSMUSG00000022283	Pabpc1	-0.631582	0.00089697
ENSMUSG00000047787	Flrt1	-0.632454	0.0139484
ENSMUSG00000033174	Mgll	-0.632608	8.52839e-05
ENSMUSG00000030688	Stard10	-0.632645	0.00155573
ENSMUSG00000064125	Prr36	-0.632956	0.00571245
ENSMUSG00000032312	Csk	-0.633923	0.00506611
ENSMUSG00000008668	Rps18	-0.634007	0.0125028
ENSMUSG00000047363	Cstad	-0.634252	0.0284095
ENSMUSG00000010064	Slc38a3	-0.634644	0.00814103
ENSMUSG00000030538	Cib1	-0.635261	0.00646707
ENSMUSG00000026701	Prdx6	-0.63568	0.000106927
ENSMUSG00000021606	Ndufs6	-0.636357	0.00858777
ENSMUSG00000020594	Pum2	-0.637196	0.00591902
ENSMUSG00000018339	Gpx3	-0.637591	0.00496266
ENSMUSG00000022122	Ednrb	-0.637909	0.0109626
ENSMUSG00000040365	Trim41	-0.638214	0.0111566
ENSMUSG00000041674	BC006965	-0.638366	0.0125028
ENSMUSG00000001666	Ddt	-0.638443	0.00341919
ENSMUSG00000021820	Camk2g	-0.639272	0.00028576
ENSMUSG00000047675	Rps8	-0.639741	0.00754039
ENSMUSG00000027447	Cst3	-0.63987	0.0055308
ENSMUSG00000063316	Rpl27	-0.639951	0.0113865
ENSMUSG00000025732	Mcrip2	-0.640253	0.00175472
ENSMUSG00000037826	Ppm1k	-0.640278	0.00233783
ENSMUSG00000004902	Slc25a18	-0.641484	0.0171248
ENSMUSG00000006519	Cyba	-0.643592	0.0196919
ENSMUSG00000010362	Rdm1	-0.644319	0.00758128
ENSMUSG00000002393	Nr2f6	-0.644382	0.00135463
ENSMUSG00000044320	1700001O22Rik	-0.644501	0.00650436
ENSMUSG00000082536	Gm13456	-0.644576	0.02597
ENSMUSG00000043445	Pgp	-0.644583	3.14448e-05
ENSMUSG00000015943	Bola1	-0.644903	0.00434093
ENSMUSG00000036894	Rap2b	-0.646258	0.000272483
ENSMUSG00000078348	Sf3b5	-0.646607	0.000440581
ENSMUSG00000024899	Papss2	-0.647438	0.00754039
ENSMUSG00000008999	Bmp7	-0.647519	0.0296996
ENSMUSG00000041607	Mbp	-0.647519	0.0394404
ENSMUSG00000052584	Serp2	-0.648272	2.79553e-06
ENSMUSG00000018126	Baiap2l2	-0.648292	0.0350017
ENSMUSG00000020308	Tpgs1	-0.649182	8.19626e-05
ENSMUSG00000031290	Lrch2	-0.649255	0.0150947
ENSMUSG00000005045	Chd5	-0.64979	3.17993e-05
ENSMUSG00000086191	Zfp652os	-0.650391	0.00257875
ENSMUSG00000013846	St3gal1	-0.651308	0.0275741
ENSMUSG00000059213	Ddn	-0.652417	0.0140083
ENSMUSG00000047126	Cltc	-0.652526	0.000379092
ENSMUSG00000068740	Celsr2	-0.652636	0.00124691
ENSMUSG00000056851	Pcbp2	-0.653895	0.000992085
ENSMUSG00000069670	Nkain2	-0.654252	0.00173395
ENSMUSG00000031732	Phlpp2	-0.654547	0.00113687
ENSMUSG00000031239	Itm2a	-0.655218	0.00203509
ENSMUSG00000007039	Ddah2	-0.655378	0.0419762
ENSMUSG00000097055	Gm4419	-0.65601	0.0157066
ENSMUSG00000078572	Ndufaf8	-0.656378	0.00274983
ENSMUSG00000021217	Tshz3	-0.65687	0.0277684
ENSMUSG00000097867	Lppos	-0.65711	0.0331459
ENSMUSG00000020163	Uqcr11	-0.657204	0.00689035
ENSMUSG00000047496	Rnf152	-0.657551	0.00650404
ENSMUSG00000032518	Rpsa	-0.657725	0.02597
ENSMUSG00000071547	Nt5dc2	-0.658068	0.0441895
ENSMUSG00000026688	Mgst3	-0.658102	0.000525532
ENSMUSG00000110185	Igip	-0.658111	0.00362097
ENSMUSG00000041939	Mvk	-0.658183	0.00754039
ENSMUSG00000042761	Mrap2	-0.658656	0.0446498
ENSMUSG00000029723	Tsc22d4	-0.659045	0.000264699
ENSMUSG00000067870	Rpl31-ps8	-0.659831	0.0450234
ENSMUSG00000041046	Ramp3	-0.662562	0.0375552
ENSMUSG00000016252	Atp5e	-0.66279	0.0153165
ENSMUSG00000022791	Tnk2	-0.66294	0.000753479
ENSMUSG00000025511	Tspan4	-0.663291	0.00562365
ENSMUSG00000044328	Trp53i13	-0.663652	0.000663656
ENSMUSG00000047721	Bola2	-0.664309	0.0107433
ENSMUSG00000003970	Rpl8	-0.664448	0.00990873
ENSMUSG00000025860	Xiap	-0.66542	0.00286175
ENSMUSG00000075706	Gpx4	-0.665837	0.00014654
ENSMUSG00000072941	Sod3	-0.666069	0.0206997
ENSMUSG00000063765	Chadl	-0.666127	0.000153717
ENSMUSG00000004366	Sst	-0.666146	0.010234
ENSMUSG00000047197	Gjd3	-0.667941	0.0311214
ENSMUSG00000024565	Sall3	-0.668505	0.0040543
ENSMUSG00000039001	Rps21	-0.669014	0.00586678
ENSMUSG00000040167	Ikzf5	-0.669284	0.00767206
ENSMUSG00000014294	Ndufa2	-0.669553	0.00274983
ENSMUSG00000019689	Fmc1	-0.669731	0.00117921
ENSMUSG00000044068	Zrsr1	-0.670353	0.00229141
ENSMUSG00000107002	0610012G03Rik	-0.670985	3.75949e-05
ENSMUSG00000027864	Ptgfrn	-0.671029	0.00391137
ENSMUSG00000024846	Cst6	-0.671619	0.000152042
ENSMUSG00000033720	Sfxn5	-0.671644	0.00257875
ENSMUSG00000032946	Rasgrp2	-0.672633	0.00172062
ENSMUSG00000041774	Ydjc	-0.67288	0.00118324
ENSMUSG00000040794	C1qtnf4	-0.673926	0.000864809
ENSMUSG00000061086	Myl4	-0.674151	0.0240842
ENSMUSG00000020327	Fgf22	-0.674917	0.0257255
ENSMUSG00000019437	Tlcd1	-0.675257	0.0124611
ENSMUSG00000001313	Rnd2	-0.675515	0.000207042
ENSMUSG00000078440	Dohh	-0.676133	6.29441e-06
ENSMUSG00000098128	Gm3693	-0.676331	0.0196785
ENSMUSG00000022314	Rad21	-0.676474	0.00339769
ENSMUSG00000047897	Ripply2	-0.677668	0.00528515
ENSMUSG00000073702	Rpl31	-0.678308	0.00238646
ENSMUSG00000037742	Eef1a1	-0.678342	0.000858611
ENSMUSG00000019054	Fis1	-0.678743	2.15322e-05
ENSMUSG00000048481	Mypop	-0.68102	0.000402166
ENSMUSG00000036040	Adamtsl2	-0.68119	0.000124156
ENSMUSG00000042699	Dhx9	-0.681421	0.0189704
ENSMUSG00000070803	Cited4	-0.681455	0.0208888
ENSMUSG00000038550	Ciart	-0.681657	0.0112236
ENSMUSG00000031860	Pbx4	-0.684768	2.46986e-05
ENSMUSG00000091994	E130317F20Rik	-0.685183	0.0289985
ENSMUSG00000071553	Cpa2	-0.685268	0.0402959
ENSMUSG00000025321	Itgb8	-0.685848	0.00754039
ENSMUSG00000105814	Mir703	-0.686249	0.0402215
ENSMUSG00000022452	Smdt1	-0.686467	0.00315359
ENSMUSG00000058239	Usf2	-0.686658	0.000454074
ENSMUSG00000004558	Ndrg2	-0.686667	0.00913909
ENSMUSG00000087336	Gm15860	-0.68675	0.00504347
ENSMUSG00000035242	Oaz1	-0.687095	3.56297e-06
ENSMUSG00000038387	Rras	-0.687323	0.00423499
ENSMUSG00000040502	March9	-0.687901	0.000433385
ENSMUSG00000095742	CAAA01147332.1	-0.68798	0.00179897
ENSMUSG00000071379	Hpcal1	-0.68817	2.94476e-05
ENSMUSG00000049881	2810025M15Rik	-0.688387	0.00154347
ENSMUSG00000108461	AV356131	-0.689501	0.00219166
ENSMUSG00000097790	Gm16399	-0.689699	0.0496193
ENSMUSG00000038437	Mllt6	-0.689997	0.0120913
ENSMUSG00000000869	Il4	-0.690027	0.0204263
ENSMUSG00000024845	Tmem134	-0.690333	2.79553e-06
ENSMUSG00000049100	Pcdh10	-0.69052	0.00483149
ENSMUSG00000042992	Borcs5	-0.690617	0.000493623
ENSMUSG00000058756	Thra	-0.69135	5.15379e-05
ENSMUSG00000020444	Guk1	-0.691711	7.40473e-06
ENSMUSG00000096188	Cmtm4	-0.692167	0.000556293
ENSMUSG00000037499	Nenf	-0.692169	1.6622e-05
ENSMUSG00000074457	S100a16	-0.692215	0.0207941
ENSMUSG00000033488	BC026585	-0.692408	0.00948462
ENSMUSG00000067279	Ppp1r3c	-0.693463	0.0100175
ENSMUSG00000112096	AC124453.1	-0.693748	0.0482603
ENSMUSG00000097729	2310015A10Rik	-0.693976	0.000737878
ENSMUSG00000044788	Fads6	-0.694426	0.0257521
ENSMUSG00000031848	Lsm4	-0.697169	0.00194672
ENSMUSG00000019718	L3hypdh	-0.698412	0.0434028
ENSMUSG00000030814	Bcl7c	-0.698729	3.41144e-05
ENSMUSG00000054256	Msi1	-0.698876	0.0184722
ENSMUSG00000047654	Tssk6	-0.698911	0.0281742
ENSMUSG00000020216	Jsrp1	-0.699852	0.016929
ENSMUSG00000030218	Mgp	-0.700028	0.0498203
ENSMUSG00000018672	Copz2	-0.700956	0.0045247
ENSMUSG00000038467	Chmp4b	-0.703099	0.00592262
ENSMUSG00000024952	Rps6ka4	-0.703189	0.00232196
ENSMUSG00000020477	Mrps24	-0.704192	1.72119e-05
ENSMUSG00000045193	Cirbp	-0.704298	0.00039843
ENSMUSG00000024962	Vegfb	-0.704339	8.13225e-06
ENSMUSG00000009376	Met	-0.705037	0.00541316
ENSMUSG00000032011	Thy1	-0.705143	0.00408586
ENSMUSG00000057841	Rpl32	-0.705598	0.0040543
ENSMUSG00000003410	Elavl3	-0.706142	6.82782e-05
ENSMUSG00000024608	Rps14	-0.706642	0.00297488
ENSMUSG00000053141	Ptprt	-0.707479	0.00113697
ENSMUSG00000057863	Rpl36	-0.707496	0.00767058
ENSMUSG00000010663	Fads1	-0.708516	0.00200392
ENSMUSG00000050628	Ubald2	-0.708605	0.00168712
ENSMUSG00000024378	Stard4	-0.70918	0.0013312
ENSMUSG00000007097	Atp1a2	-0.709745	0.00858012
ENSMUSG00000033313	Fbxl8	-0.70986	0.0117218
ENSMUSG00000062647	Rpl7a	-0.710737	0.000773839
ENSMUSG00000110656	Gm20735	-0.710804	0.031659
ENSMUSG00000017344	Vtn	-0.710959	0.0108217
ENSMUSG00000040258	Nxph4	-0.710994	0.0451741
ENSMUSG00000000202	Btbd17	-0.711094	0.00846395
ENSMUSG00000039096	Rsad1	-0.711525	0.00556172
ENSMUSG00000030729	Pgm2l1	-0.711956	0.000215632
ENSMUSG00000075702	Selenom	-0.712184	8.43156e-05
ENSMUSG00000095139	Pou3f2	-0.715616	0.00619419
ENSMUSG00000036745	Ttll7	-0.715639	2.65895e-05
ENSMUSG00000029059	Fam213b	-0.716978	9.72483e-05
ENSMUSG00000047843	Bri3	-0.719263	0.0033708
ENSMUSG00000030376	Slc8a2	-0.721089	0.0257521
ENSMUSG00000102101	Zbtb11os1	-0.721496	0.000690181
ENSMUSG00000031709	Tbc1d9	-0.721874	9.52093e-05
ENSMUSG00000098449	Gm7467	-0.721969	0.00114787
ENSMUSG00000074466	Gm15417	-0.722353	0.00430411
ENSMUSG00000020219	Timm13	-0.724078	0.000353291
ENSMUSG00000017009	Sdc4	-0.725721	0.0040614
ENSMUSG00000032766	Gng11	-0.726644	0.0176596
ENSMUSG00000047617	Paxx	-0.72854	2.41297e-06
ENSMUSG00000036854	Hspb6	-0.729007	0.00172062
ENSMUSG00000093674	Rpl41	-0.729028	0.00242451
ENSMUSG00000089810	Gm16536	-0.729422	0.0144506
ENSMUSG00000061322	Dnaic1	-0.729432	0.00968339
ENSMUSG00000097675	1700101I11Rik	-0.73046	0.00473016
ENSMUSG00000021541	Trpc7	-0.73058	0.00569755
ENSMUSG00000025069	Gsto2	-0.731025	0.0237131
ENSMUSG00000070524	Fcrlb	-0.731218	0.031999
ENSMUSG00000044243	Bhlha9	-0.731747	0.00599043
ENSMUSG00000030798	Cd37	-0.732626	0.0486866
ENSMUSG00000049804	Armcx4	-0.733043	0.000723135
ENSMUSG00000031818	Cox4i1	-0.733287	0.000533871
ENSMUSG00000043801	Oaz1-ps	-0.733804	0.0035474
ENSMUSG00000108358	Gm44509	-0.734247	0.00100085
ENSMUSG00000043644	0610009L18Rik	-0.73465	0.00324083
ENSMUSG00000040138	Ndp	-0.734706	0.00220102
ENSMUSG00000052534	Pbx1	-0.735183	0.000285829
ENSMUSG00000055839	Elob	-0.735517	3.17993e-05
ENSMUSG00000034520	Gjc1	-0.735704	0.00257875
ENSMUSG00000039059	Hrh3	-0.740481	0.00149884
ENSMUSG00000038195	Rilp	-0.740719	0.0327928
ENSMUSG00000028139	Riiad1	-0.741405	0.00456167
ENSMUSG00000106037	Gm4332	-0.74164	0.0207109
ENSMUSG00000044927	H1fx	-0.743252	1.5817e-05
ENSMUSG00000028470	Hint2	-0.743391	3.50529e-05
ENSMUSG00000090137	Uba52	-0.743717	0.000780458
ENSMUSG00000053783	1700016K19Rik	-0.744153	0.0110112
ENSMUSG00000099061	Gm28050	-0.744789	0.0273443
ENSMUSG00000068551	Zfp467	-0.746119	0.000171172
ENSMUSG00000030579	Tyrobp	-0.746134	0.00785752
ENSMUSG00000025723	Nmb	-0.746344	0.00942809
ENSMUSG00000058833	2810428I15Rik	-0.747109	5.19774e-05
ENSMUSG00000041729	Coro2b	-0.747221	0.0011757
ENSMUSG00000009614	Sardh	-0.747335	0.00741978
ENSMUSG00000105230	Gm42433	-0.74825	0.00761378
ENSMUSG00000112332	AC153949.1	-0.748919	0.0104529
ENSMUSG00000020821	Kif1c	-0.748963	0.00675592
ENSMUSG00000066607	6030419C18Rik	-0.752022	0.00115138
ENSMUSG00000020032	Nuak1	-0.752986	0.00303218
ENSMUSG00000007682	Dio2	-0.753175	0.00277541
ENSMUSG00000063556	Gm10132	-0.755116	0.0129955
ENSMUSG00000040952	Rps19	-0.758392	0.00214645
ENSMUSG00000032436	Cmtm7	-0.758766	0.0108217
ENSMUSG00000047085	Lrrc4b	-0.758798	2.4887e-06
ENSMUSG00000093677	Gm20712	-0.759013	0.00275702
ENSMUSG00000031807	Pgls	-0.75936	4.89134e-07
ENSMUSG00000042462	Dctpp1	-0.760131	0.000304265
ENSMUSG00000046364	Rpl27a	-0.761187	0.00034748
ENSMUSG00000018459	Slc13a3	-0.761601	0.000690181
ENSMUSG00000050148	Ubqln2	-0.762539	0.000299064
ENSMUSG00000100017	2410022M11Rik	-0.763307	0.0143253
ENSMUSG00000034295	Fhod3	-0.763395	0.00687045
ENSMUSG00000036466	Megf11	-0.76416	0.0125028
ENSMUSG00000113856	AC165247.1	-0.764454	0.0410826
ENSMUSG00000063856	Gpx1	-0.766975	3.92461e-08
ENSMUSG00000030256	Bhlhe41	-0.769673	0.000468834
ENSMUSG00000076437	Selenoh	-0.76981	2.51506e-05
ENSMUSG00000074001	Klhl40	-0.771004	2.68271e-05
ENSMUSG00000063457	Rps15	-0.771576	0.00119409
ENSMUSG00000022610	Mapk12	-0.771858	0.000753479
ENSMUSG00000049288	Lix1l	-0.771879	0.0020268
ENSMUSG00000035885	Cox8a	-0.772511	2.29181e-07
ENSMUSG00000060143	Gm10076	-0.772949	0.0132918
ENSMUSG00000030785	Cox6a2	-0.773379	3.65423e-05
ENSMUSG00000041272	Tox	-0.773389	0.00022005
ENSMUSG00000029636	Wasf3	-0.77574	0.000124156
ENSMUSG00000056895	Hist3h2ba	-0.777763	0.00014719
ENSMUSG00000043498	9330132A10Rik	-0.77912	0.00913198
ENSMUSG00000026678	Rgs5	-0.779465	0.00459545
ENSMUSG00000050069	Grem2	-0.779587	0.000460269
ENSMUSG00000062456	Rpl9-ps6	-0.781225	0.0116966
ENSMUSG00000002602	Axl	-0.782375	0.00322131
ENSMUSG00000046378	Asphd1	-0.783472	0.000157427
ENSMUSG00000007892	Rplp1	-0.783576	0.000671675
ENSMUSG00000025153	Fasn	-0.783752	3.03389e-08
ENSMUSG00000113061	AL607105.1	-0.784867	0.036584
ENSMUSG00000097638	Carlr	-0.788133	0.00861245
ENSMUSG00000056155	Nanos3	-0.789283	0.0117218
ENSMUSG00000031780	Ccl17	-0.789326	0.0207632
ENSMUSG00000039670	Oxld1	-0.789646	0.000422319
ENSMUSG00000031283	Chrdl1	-0.790208	0.0132918
ENSMUSG00000018819	Lsp1	-0.791333	0.00587535
ENSMUSG00000032387	Rbpms2	-0.792019	0.0134903
ENSMUSG00000078201	Tmem203	-0.793008	5.29859e-05
ENSMUSG00000050761	Gp1bb	-0.793029	0.000114362
ENSMUSG00000080816	Gm12447	-0.795932	0.0307072
ENSMUSG00000048583	Igf2	-0.797077	0.0165729
ENSMUSG00000007836	Hnrnpa0	-0.799411	2.21282e-05
ENSMUSG00000043733	Ptpn11	-0.800038	4.36386e-05
ENSMUSG00000086287	Gm15972	-0.800182	0.0420793
ENSMUSG00000084349	Rpl3-ps1	-0.802961	0.00473459
ENSMUSG00000023911	Flywch2	-0.803422	0.000331389
ENSMUSG00000026176	Ctdsp1	-0.805431	0.0078689
ENSMUSG00000094955	Gm3699	-0.805732	0.0306255
ENSMUSG00000030255	Sspn	-0.808376	0.00444212
ENSMUSG00000073433	Arhgdig	-0.808536	6.86825e-08
ENSMUSG00000054556	Gm4876	-0.810245	0.0011116
ENSMUSG00000038539	Atf5	-0.810553	0.00535195
ENSMUSG00000073755	5730409E04Rik	-0.810651	0.000143788
ENSMUSG00000085382	Gm13861	-0.810653	0.0270022
ENSMUSG00000085167	Gm12063	-0.81089	0.0376902
ENSMUSG00000051727	Kctd14	-0.811579	0.0111389
ENSMUSG00000040616	Tmem51	-0.812087	0.0205349
ENSMUSG00000085069	Gm13111	-0.813721	0.000578966
ENSMUSG00000104279	Gm38300	-0.814929	0.0444738
ENSMUSG00000095098	Ccdc85b	-0.816678	0.000800422
ENSMUSG00000045027	Prss22	-0.816692	0.01433
ENSMUSG00000068220	Lgals1	-0.816973	0.00122917
ENSMUSG00000039278	Pcsk1n	-0.817692	6.99352e-09
ENSMUSG00000002043	Trappc6a	-0.819236	0.000163049
ENSMUSG00000030283	St8sia1	-0.81925	0.000135344
ENSMUSG00000070858	Gm1673	-0.819931	8.52839e-05
ENSMUSG00000035202	Lars2	-0.820113	0.0443261
ENSMUSG00000040605	Bace2	-0.820686	0.00704282
ENSMUSG00000006740	Kif5b	-0.822007	0.000988547
ENSMUSG00000000740	Rpl13	-0.82226	0.000203915
ENSMUSG00000050211	Pla2g4e	-0.82262	0.000705661
ENSMUSG00000023992	Trem2	-0.822917	0.000250829
ENSMUSG00000024491	Rbm27	-0.825572	3.17497e-07
ENSMUSG00000042962	Gm5436	-0.826397	0.00182293
ENSMUSG00000083326	Rpl38-ps1	-0.82722	0.0421035
ENSMUSG00000047215	Rpl9	-0.828213	0.000279086
ENSMUSG00000027568	Ntsr1	-0.828563	0.0179587
ENSMUSG00000060063	Alox5ap	-0.829827	0.00475874
ENSMUSG00000092680	Snord55	-0.834561	0.0103915
ENSMUSG00000097971	Gm26917	-0.836117	0.0169216
ENSMUSG00000092564	BC051226	-0.836352	0.00719702
ENSMUSG00000071659	Hnrnpul2	-0.837752	7.73975e-05
ENSMUSG00000046207	Pik3r6	-0.837756	0.00104334
ENSMUSG00000040280	Ndufa4l2	-0.838398	0.0196668
ENSMUSG00000095562	Gm21887	-0.838412	0.0387479
ENSMUSG00000096981	Gm16845	-0.839747	0.0207941
ENSMUSG00000064340	mt-Tl1	-0.840016	0.0491075
ENSMUSG00000092827	Mir3091	-0.840646	0.00777326
ENSMUSG00000041696	Rasl12	-0.844946	0.00904643
ENSMUSG00000032714	Syde1	-0.846082	0.00168993
ENSMUSG00000105135	Gm43667	-0.847241	0.03032
ENSMUSG00000085181	Gm12709	-0.847262	0.00175905
ENSMUSG00000061983	Rps12	-0.848536	0.000118007
ENSMUSG00000012017	Scarf2	-0.848631	0.0048769
ENSMUSG00000005089	Slc1a2	-0.849064	0.0011944
ENSMUSG00000113642	CT030170.6	-0.854405	0.0212627
ENSMUSG00000069272	Hist1h2ae	-0.854408	0.0233353
ENSMUSG00000031712	Il15	-0.856074	0.02252
ENSMUSG00000044533	Rps2	-0.858469	9.07938e-05
ENSMUSG00000041697	Cox6a1	-0.859841	4.08929e-06
ENSMUSG00000044122	Proca1	-0.860258	0.0339988
ENSMUSG00000084883	Ccdc85c	-0.861674	0.000193369
ENSMUSG00000113029	AC122190.1	-0.862238	0.00470623
ENSMUSG00000104807	Gm42865	-0.863452	0.00798315
ENSMUSG00000061482	Hist1h4d	-0.863542	5.3659e-05
ENSMUSG00000054716	Zfp771	-0.864908	7.17842e-10
ENSMUSG00000015305	Sash1	-0.865881	0.00361259
ENSMUSG00000002104	Rapsn	-0.866485	0.0211263
ENSMUSG00000082755	Gm8692	-0.869216	0.00719702
ENSMUSG00000026630	Batf3	-0.869481	0.00446581
ENSMUSG00000020805	Slc13a5	-0.869842	0.000473012
ENSMUSG00000048756	Foxo3	-0.87131	0.000354218
ENSMUSG00000069171	Nr2f1	-0.874894	5.85529e-06
ENSMUSG00000099696	2900052N01Rik	-0.875021	0.00253397
ENSMUSG00000026697	Myoc	-0.875233	0.00646094
ENSMUSG00000075227	Znhit2	-0.87642	1.31095e-07
ENSMUSG00000042293	Gm5617	-0.877124	0.000118547
ENSMUSG00000086361	Gm6569	-0.877858	0.0252705
ENSMUSG00000062619	2310039H08Rik	-0.87934	5.17445e-06
ENSMUSG00000064345	mt-Nd2	-0.884562	0.0323477
ENSMUSG00000039481	Nrtn	-0.885969	6.41387e-05
ENSMUSG00000068099	1500009C09Rik	-0.887655	0.00121161
ENSMUSG00000028234	Rps20	-0.889254	3.41144e-05
ENSMUSG00000067818	Myl9	-0.894027	0.00177552
ENSMUSG00000081306	Gm15266	-0.899803	0.000404911
ENSMUSG00000062151	Unc13c	-0.903298	0.00369126
ENSMUSG00000113288	AC164164.1	-0.904308	0.00861245
ENSMUSG00000045377	Tmem88	-0.904462	0.000315188
ENSMUSG00000025739	Gng13	-0.904681	1.73997e-05
ENSMUSG00000097428	AW047730	-0.906549	1.10597e-05
ENSMUSG00000030122	Ptms	-0.907394	2.07458e-06
ENSMUSG00000056612	Ppp1r14b	-0.907587	3.24628e-05
ENSMUSG00000097518	Gm26694	-0.907621	0.00279302
ENSMUSG00000050708	Ftl1	-0.909501	1.23811e-08
ENSMUSG00000035258	Abi3bp	-0.910607	0.00157098
ENSMUSG00000034161	Scx	-0.911269	0.0036236
ENSMUSG00000074657	Kif5a	-0.913319	0.000715276
ENSMUSG00000064347	mt-Ta	-0.916236	0.0256789
ENSMUSG00000094910	D430019H16Rik	-0.917697	0.000133408
ENSMUSG00000105858	2310074N15Rik	-0.920501	0.000797631
ENSMUSG00000099784	Dalir	-0.920935	0.0196785
ENSMUSG00000100691	2010320M18Rik	-0.922401	3.22406e-06
ENSMUSG00000032667	Pon2	-0.925536	0.000542714
ENSMUSG00000027737	Slc7a11	-0.926171	0.00289788
ENSMUSG00000022018	Rgcc	-0.926999	5.71752e-06
ENSMUSG00000078640	Gm11627	-0.927828	0.000911678
ENSMUSG00000028971	Cort	-0.929986	0.000691997
ENSMUSG00000029373	Pf4	-0.930627	0.0099625
ENSMUSG00000000532	Acvr1b	-0.933077	1.13151e-05
ENSMUSG00000007944	Ttc9b	-0.93472	4.55562e-09
ENSMUSG00000078570	1110065P20Rik	-0.937355	4.35063e-10
ENSMUSG00000039323	Igfbp2	-0.939941	0.0017049
ENSMUSG00000064339	mt-Rnr2	-0.944769	0.0213363
ENSMUSG00000020928	Higd1b	-0.948955	0.00470623
ENSMUSG00000028445	Enho	-0.948974	3.0597e-09
ENSMUSG00000037010	Apln	-0.954832	0.000257181
ENSMUSG00000075514	Gm13375	-0.956091	0.00103802
ENSMUSG00000020660	Pomc	-0.956752	0.00014654
ENSMUSG00000032249	Anp32a	-0.961057	2.32634e-06
ENSMUSG00000106106	CT010467.1	-0.963736	0.00217478
ENSMUSG00000027349	Fam98b	-0.964512	1.67412e-05
ENSMUSG00000064363	mt-Nd4	-0.965616	0.0177037
ENSMUSG00000087943	Gm24245	-0.972218	0.00318727
ENSMUSG00000065561	Mir369	-0.979181	0.0046808
ENSMUSG00000050288	Fzd2	-0.981448	0.000133408
ENSMUSG00000055493	Epm2a	-0.982204	0.000755653
ENSMUSG00000034926	Dhcr24	-0.984334	2.63851e-05
ENSMUSG00000053647	Gper1	-0.984889	0.00614941
ENSMUSG00000046229	Scand1	-0.986089	3.43498e-08
ENSMUSG00000101249	Gm29216	-0.987027	0.0136717
ENSMUSG00000006395	Hyi	-0.987434	4.55562e-09
ENSMUSG00000068267	Cenpb	-0.989255	1.28621e-11
ENSMUSG00000031827	Cotl1	-0.997128	0.000572667
ENSMUSG00000014852	Adamts13	-1.00218	5.79622e-06
ENSMUSG00000092349	Platr17	-1.0108	0.00648764
ENSMUSG00000068855	Hist2h2ac	-1.01127	0.0121809
ENSMUSG00000075334	Rprm	-1.01303	5.48758e-05
ENSMUSG00000064369	mt-Te	-1.03282	0.00990873
ENSMUSG00000075700	Selenot	-1.0354	4.55562e-09
ENSMUSG00000006360	Crip1	-1.03825	0.00398721
ENSMUSG00000019158	Tmem160	-1.03946	7.53068e-09
ENSMUSG00000064370	mt-Cytb	-1.04293	0.00643768
ENSMUSG00000076281	Gm24270	-1.04472	0.00400917
ENSMUSG00000064341	mt-Nd1	-1.05219	0.00861245
ENSMUSG00000003068	Stk11	-1.05956	2.87258e-07
[truncated: 54 more rows]

## Sheet: Sup 2-3
CNS Genes Changed by 24 h light re-exposure
gene	gene_name	L2FC 24h Light Re-exposure vs Dark	padj
ENSMUSG00000045903	Npas4	1.39222	2.05422e-06
ENSMUSG00000037868	Egr2	1.39201	3.40702e-06
ENSMUSG00000087528	9830144P21Rik	1.17079	0.000757956
ENSMUSG00000097961	Gm27000	1.17054	0.0012053
ENSMUSG00000074489	Bglap3	1.10785	0.00315922
ENSMUSG00000021250	Fos	1.04663	0.000866043
ENSMUSG00000113328	AC154347.1	1.03945	0.0031002
ENSMUSG00000026768	Itga8	0.957568	0.000431902
ENSMUSG00000101122	Gm17971	0.939135	0.0278469
ENSMUSG00000102411	Gm36936	0.929231	0.0294515
ENSMUSG00000102224	4930447F24Rik	0.90667	0.0294515
ENSMUSG00000035545	Leng8	0.897725	0.00922401
ENSMUSG00000033458	Fan1	0.896194	0.0278469
ENSMUSG00000106944	Gm43843	0.888048	0.014694
ENSMUSG00000092448	Gm20387	0.882159	0.026664
ENSMUSG00000114590	AC169985.1	0.873695	0.0487902
ENSMUSG00000086370	Ftx	0.849376	0.0389871
ENSMUSG00000096929	A330023F24Rik	0.836938	0.014694
ENSMUSG00000045282	Tmem86b	0.816029	0.0294515
ENSMUSG00000025199	Chuk	0.7883	0.014694
ENSMUSG00000040565	Btaf1	0.76767	0.0197129
ENSMUSG00000048445	Ccdc57	0.749102	0.0336918
ENSMUSG00000017677	Wsb1	0.743768	0.00728974
ENSMUSG00000051166	Eml5	0.725963	0.0429358
ENSMUSG00000008200	Fnbp4	0.716572	0.031373
ENSMUSG00000028248	Pnisr	0.698071	0.0336918
ENSMUSG00000015659	Serac1	0.687339	0.0294515
ENSMUSG00000035967	Ints6l	0.681828	0.0228711
ENSMUSG00000075040	Zfp408	0.679472	0.0336019
ENSMUSG00000026034	Clk1	0.664265	0.00592214
ENSMUSG00000047909	Ankrd16	0.629694	0.0303063
ENSMUSG00000036264	Fstl4	0.623551	0.0119148
ENSMUSG00000035597	Prpf39	0.616155	0.020116
ENSMUSG00000021013	Ttc8	0.614203	0.0313336
ENSMUSG00000028572	Hook1	0.612237	0.0294515
ENSMUSG00000089706	B230216N24Rik	0.597537	0.0278469
ENSMUSG00000037984	Neurod6	0.59581	0.0487902
ENSMUSG00000031864	Ints10	0.58132	0.0363773
ENSMUSG00000045409	Trim39	0.565491	0.0336103
ENSMUSG00000039533	Mmd2	-0.54231	0.0278469
ENSMUSG00000040055	Gjb6	-0.55463	0.0209809
ENSMUSG00000073889	Il11ra1	-0.563358	0.0434555
ENSMUSG00000008393	Carhsp1	-0.584495	0.0265281
ENSMUSG00000030307	Slc6a11	-0.592101	0.0332932
ENSMUSG00000054252	Fgfr3	-0.594071	0.0218303
ENSMUSG00000055538	Zcchc24	-0.605071	0.0318111
ENSMUSG00000022018	Rgcc	-0.613898	0.0294515
ENSMUSG00000040997	Abhd4	-0.616715	0.0177769
ENSMUSG00000026701	Prdx6	-0.631696	0.00728974
ENSMUSG00000025911	Adhfe1	-0.657437	0.026664
ENSMUSG00000038387	Rras	-0.658319	0.0472876
ENSMUSG00000085069	Gm13111	-0.664249	0.0303035
ENSMUSG00000033685	Ucp2	-0.66861	0.0332566
ENSMUSG00000029723	Tsc22d4	-0.673522	0.00467693
ENSMUSG00000020591	Ntsr2	-0.674844	0.0228711
ENSMUSG00000018339	Gpx3	-0.675023	0.0315755
ENSMUSG00000049044	Rapgef4	-0.676396	0.036322
ENSMUSG00000030317	Timp4	-0.677537	0.00616162
ENSMUSG00000030513	Pcsk6	-0.681866	0.045839
ENSMUSG00000046240	Hepacam	-0.68244	0.0148123
ENSMUSG00000001761	Smo	-0.682625	0.0232151
ENSMUSG00000053062	Jam2	-0.683621	0.026664
ENSMUSG00000010362	Rdm1	-0.688759	0.0245853
ENSMUSG00000064373	Selenop	-0.689457	0.00279211
ENSMUSG00000036896	C1qc	-0.689501	0.0304086
ENSMUSG00000024132	Eci1	-0.693387	0.0222375
ENSMUSG00000000594	Gm2a	-0.694523	0.0294515
ENSMUSG00000059498	Fcgr3	-0.695046	0.0127333
ENSMUSG00000028581	Laptm5	-0.69541	0.0216574
ENSMUSG00000024654	Asrgl1	-0.69761	0.0479603
ENSMUSG00000036644	Tbc1d9b	-0.697754	0.0222375
ENSMUSG00000050288	Fzd2	-0.700426	0.0434555
ENSMUSG00000024140	Epas1	-0.702787	0.048618
ENSMUSG00000010663	Fads1	-0.707243	0.0222346
ENSMUSG00000010064	Slc38a3	-0.709683	0.0142203
ENSMUSG00000017344	Vtn	-0.716108	0.0331633
ENSMUSG00000006519	Cyba	-0.716388	0.0351217
ENSMUSG00000036905	C1qb	-0.72165	0.0123031
ENSMUSG00000046312	AI464131	-0.731387	0.0133325
ENSMUSG00000005360	Slc1a3	-0.733977	0.0119148
ENSMUSG00000033488	BC026585	-0.738847	0.0369112
ENSMUSG00000053279	Aldh1a1	-0.742233	0.0294515
ENSMUSG00000040740	Slc25a34	-0.743905	0.048618
ENSMUSG00000072941	Sod3	-0.751836	0.048618
ENSMUSG00000036887	C1qa	-0.782142	0.014694
ENSMUSG00000007682	Dio2	-0.784052	0.0278469
ENSMUSG00000090129	Olfr287	-0.788139	0.0136552
ENSMUSG00000027574	Nkain4	-0.795073	0.00464729
ENSMUSG00000026249	Serpine2	-0.795166	0.0230327
ENSMUSG00000022132	Cldn10	-0.808947	0.0119148
ENSMUSG00000020101	Vsir	-0.821273	0.00564542
ENSMUSG00000029499	Pxmp2	-0.821969	0.0177506
ENSMUSG00000032517	Mobp	-0.828258	0.0119148
ENSMUSG00000008540	Mgst1	-0.83081	0.00302079
ENSMUSG00000090122	Kcne1l	-0.860298	0.0336019
ENSMUSG00000032667	Pon2	-0.868554	0.0119148
ENSMUSG00000041607	Mbp	-0.870399	0.0127333
ENSMUSG00000040113	Mettl11b	-0.871434	0.045839
ENSMUSG00000031610	Scrg1	-0.87186	0.0119148
ENSMUSG00000033208	S100b	-0.87214	0.0119457
ENSMUSG00000027239	Mdk	-0.909215	0.00605191
ENSMUSG00000028015	Ctso	-0.924728	0.000878316
ENSMUSG00000035805	Mlc1	-0.932655	0.00131175
ENSMUSG00000019232	Etnppl	-0.941628	0.0228711
ENSMUSG00000017009	Sdc4	-1.00648	3.82792e-05
ENSMUSG00000099696	2900052N01Rik	-1.05811	0.000132313
ENSMUSG00000027447	Cst3	-1.05991	8.66583e-06
ENSMUSG00000074657	Kif5a	-1.0906	6.01153e-05
ENSMUSG00000004558	Ndrg2	-1.13117	2.09038e-06
ENSMUSG00000052305	Hbb-bs	-1.21668	1.62376e-05
ENSMUSG00000025270	Alas2	-1.27727	5.20428e-06
ENSMUSG00000069919	Hba-a1	-1.29951	2.09038e-06
ENSMUSG00000069917	Hba-a2	-1.33093	8.56431e-07
ENSMUSG00000073940	Hbb-bt	-1.34169	8.56431e-07

## Sheet: Sup 2-4
Genes Changed In Vitro by Neuronal Activity Blockade
gene	gene_name	L2FC TTX v Control	padj
ENSMUSG00000066197	Gpr139	2.19896	1.1888e-24
ENSMUSG00000038393	Txnip	2.08115	4.57816e-37
ENSMUSG00000036545	Adamts2	2.0621	1.8198e-19
ENSMUSG00000028360	Slc44a5	1.99333	4.37787e-14
ENSMUSG00000015134	Aldh1a3	1.85231	1.91424e-18
ENSMUSG00000053399	Adamts18	1.84014	8.88124e-23
ENSMUSG00000009406	Elk1	1.69822	2.44792e-19
ENSMUSG00000043668	Tox3	1.67573	7.55741e-16
ENSMUSG00000022324	Matn2	1.5611	9.95041e-11
ENSMUSG00000046318	Ccbe1	1.52005	8.20296e-08
ENSMUSG00000079037	Prnp	1.46662	5.42467e-24
ENSMUSG00000005360	Slc1a3	1.45994	1.28058e-08
ENSMUSG00000028040	Efna4	1.41622	3.1556e-09
ENSMUSG00000046607	Hrk	1.29105	8.33729e-26
ENSMUSG00000019789	Hey2	1.23368	2.73697e-07
ENSMUSG00000032363	Adamts7	1.21619	8.17351e-10
ENSMUSG00000046523	Kctd4	1.19981	2.99038e-16
ENSMUSG00000019828	Grm1	1.19692	2.28098e-06
ENSMUSG00000104178	Gm9916	1.17064	1.31603e-06
ENSMUSG00000035594	Chrna5	1.15083	2.74939e-06
ENSMUSG00000003949	Hlf	1.14775	1.98178e-11
ENSMUSG00000028957	Per3	1.1241	1.94968e-05
ENSMUSG00000024043	Arhgap28	1.12332	0.000375745
ENSMUSG00000020034	Tcp11l2	1.12131	1.1369e-10
ENSMUSG00000032500	Dclk3	1.12095	8.19667e-09
ENSMUSG00000060735	Rxfp3	1.09947	0.00148737
ENSMUSG00000033721	Vav3	1.0973	4.6094e-09
ENSMUSG00000111990	Gm47033	1.0943	1.64376e-05
ENSMUSG00000029005	Draxin	1.09215	1.43555e-07
ENSMUSG00000028655	Mfsd2a	1.07988	2.22509e-05
ENSMUSG00000026185	Igfbp5	1.07263	4.31831e-06
ENSMUSG00000034614	Pik3ip1	1.06764	1.079e-07
ENSMUSG00000022026	Olfm4	1.05912	9.57187e-08
ENSMUSG00000031380	Vegfd	1.0545	0.000343864
ENSMUSG00000031750	Il34	1.04776	3.11139e-05
ENSMUSG00000027568	Ntsr1	1.03395	5.06738e-09
ENSMUSG00000059182	Skap2	1.03102	2.93449e-08
ENSMUSG00000026888	Grb14	1.02735	5.98165e-10
ENSMUSG00000008393	Carhsp1	1.02542	1.95064e-13
ENSMUSG00000027220	Syt13	1.02177	2.08851e-11
ENSMUSG00000034023	Fancd2	1.02169	1.29065e-06
ENSMUSG00000006941	Eif1b	1.02141	3.47335e-07
ENSMUSG00000049112	Oxtr	1.01843	8.32668e-05
ENSMUSG00000020534	Shmt1	1.0175	4.66362e-06
ENSMUSG00000087056	Gm14004	1.01227	2.18102e-05
ENSMUSG00000074785	Plxnc1	1.01125	7.31534e-05
ENSMUSG00000030064	Frmd4b	1.00887	1.39602e-06
ENSMUSG00000062859	Tcp11	1.00348	0.00203517
ENSMUSG00000041771	Slc24a4	0.99446	0.00445959
ENSMUSG00000031613	Hpgd	0.970099	0.00250847
ENSMUSG00000045382	Cxcr4	0.969309	5.47427e-05
ENSMUSG00000042659	Arrdc4	0.95878	5.70178e-11
ENSMUSG00000049907	Rasl11b	0.954638	5.49019e-07
ENSMUSG00000028004	Npy2r	0.952734	0.00223093
ENSMUSG00000041417	Pik3r1	0.950368	0.0029482
ENSMUSG00000023886	Smoc2	0.948544	0.00182979
ENSMUSG00000038760	Trhr	0.946545	2.62479e-07
ENSMUSG00000041828	Abca8a	0.941911	0.00242104
ENSMUSG00000039316	Rftn1	0.934841	6.8276e-10
ENSMUSG00000038704	Aspdh	0.931805	1.43555e-07
ENSMUSG00000028909	Ptpru	0.924831	0.000127125
ENSMUSG00000084910	C630043F03Rik	0.921652	0.00191878
ENSMUSG00000031217	Efnb1	0.921342	1.1369e-10
ENSMUSG00000053024	Cntn2	0.921226	3.04892e-06
ENSMUSG00000045658	Pid1	0.907877	3.16831e-13
ENSMUSG00000027381	Bcl2l11	0.907565	1.03209e-05
ENSMUSG00000029778	Adcyap1r1	0.905144	1.19889e-05
ENSMUSG00000033209	Ttc28	0.899401	0.0110327
ENSMUSG00000022885	St6gal1	0.897334	1.18725e-06
ENSMUSG00000040836	Gpr161	0.896193	0.000526778
ENSMUSG00000028047	Thbs3	0.895309	0.000368422
ENSMUSG00000022469	Rapgef3	0.890262	0.000345354
ENSMUSG00000052684	Jun	0.889737	1.83128e-05
ENSMUSG00000029510	Gpc2	0.887609	0.00429154
ENSMUSG00000021180	Rps6ka5	0.887128	0.000129456
ENSMUSG00000050022	Amz1	0.88429	7.55531e-06
ENSMUSG00000028654	Mycl	0.880961	1.02139e-13
ENSMUSG00000028601	Echdc2	0.876585	0.00218871
ENSMUSG00000041734	Kirrel	0.87478	0.00152039
ENSMUSG00000025608	Podxl	0.870706	3.917e-09
ENSMUSG00000042903	Foxo4	0.870175	2.00871e-05
ENSMUSG00000112057	Gm21321	0.868756	0.0463053
ENSMUSG00000032109	Nlrx1	0.864155	0.000168584
ENSMUSG00000031714	Gab1	0.862426	2.09203e-07
ENSMUSG00000021721	Htr1a	0.862054	0.000375559
ENSMUSG00000047496	Rnf152	0.859379	0.0162206
ENSMUSG00000022389	Tef	0.859326	3.3471e-10
ENSMUSG00000079657	Rab26	0.851173	3.59725e-07
ENSMUSG00000041633	Kctd12b	0.849116	0.0131006
ENSMUSG00000038481	Cdk19	0.846408	4.63049e-05
ENSMUSG00000039031	Arhgap18	0.845012	0.000398661
ENSMUSG00000044576	Garem2	0.841824	3.21991e-05
ENSMUSG00000037321	Tap1	0.831342	0.000230568
ENSMUSG00000021209	Ppp4r4	0.829576	1.30087e-06
ENSMUSG00000038967	Pdk2	0.829186	3.7416e-06
ENSMUSG00000051323	Pcdh19	0.827542	0.00897354
ENSMUSG00000025128	Bhlhe22	0.824675	7.93069e-07
ENSMUSG00000074872	Ctxn2	0.821753	0.00143642
ENSMUSG00000033966	Cdkl4	0.82099	0.000378354
ENSMUSG00000041773	Enc1	0.820382	0.000123859
ENSMUSG00000035033	Tbr1	0.820227	2.39416e-10
ENSMUSG00000044770	Scml4	0.817071	0.0111963
ENSMUSG00000040855	Reps2	0.815825	0.0120998
ENSMUSG00000092187	Gm20457	0.809964	0.00955035
ENSMUSG00000022253	Nadk2	0.807561	0.000469666
ENSMUSG00000005125	Ndrg1	0.806581	2.04832e-08
ENSMUSG00000117674	Gm31087	0.806577	0.0390717
ENSMUSG00000050447	Lypd6	0.804599	0.00179039
ENSMUSG00000074892	B3galt5	0.79823	0.00152952
ENSMUSG00000043557	Mdga1	0.795598	0.000131682
ENSMUSG00000021703	Serinc5	0.795286	0.0029482
ENSMUSG00000071531	Gprin2	0.794934	0.0131074
ENSMUSG00000034684	Sema3f	0.792455	3.41929e-08
ENSMUSG00000055653	Gpc3	0.79242	0.0029331
ENSMUSG00000049791	Fzd4	0.792031	0.000324924
ENSMUSG00000050271	Prag1	0.791244	5.21777e-05
ENSMUSG00000050394	Armcx6	0.785885	2.93693e-06
ENSMUSG00000026312	Cdh7	0.781126	0.00744209
ENSMUSG00000041544	Disp3	0.774395	0.00114583
ENSMUSG00000021892	Sh3bp5	0.77338	1.95375e-13
ENSMUSG00000068551	Zfp467	0.772999	5.87467e-07
ENSMUSG00000035547	Capn5	0.768813	5.97547e-06
ENSMUSG00000030554	Synm	0.767827	0.0006182
ENSMUSG00000048905	Bnip5	0.765906	0.00237129
ENSMUSG00000027459	Fam110a	0.764388	0.00171498
ENSMUSG00000068876	Cgn	0.763076	0.00168987
ENSMUSG00000079481	Nhsl2	0.761456	0.0441501
ENSMUSG00000084898	Gm12371	0.761248	0.00533005
ENSMUSG00000027584	Oprl1	0.755331	5.05783e-09
ENSMUSG00000000901	Mmp11	0.754244	0.0374065
ENSMUSG00000022773	Ypel1	0.752946	8.69973e-07
ENSMUSG00000030093	Wnt7a	0.752206	0.000309451
ENSMUSG00000063704	Mapk15	0.749836	0.000890795
ENSMUSG00000022860	Chodl	0.749188	0.00201575
ENSMUSG00000043067	Dpy19l1	0.746472	3.89523e-05
ENSMUSG00000095139	Pou3f2	0.744857	0.00983953
ENSMUSG00000037653	Kctd8	0.744769	0.00392539
ENSMUSG00000018841	Rad51d	0.743418	1.50876e-05
ENSMUSG00000019888	Mgat4c	0.74083	0.0171252
ENSMUSG00000028517	Plpp3	0.739703	0.000150509
ENSMUSG00000053164	Gpr21	0.739182	0.00475768
ENSMUSG00000037606	Osbpl5	0.738644	9.22487e-07
ENSMUSG00000063535	Zfp773	0.738283	0.000212037
ENSMUSG00000020653	Klf11	0.736673	0.00907103
ENSMUSG00000008496	Pou2f2	0.733604	0.000261622
ENSMUSG00000024975	Pdcd4	0.733566	1.72527e-07
ENSMUSG00000058446	Znrf2	0.732731	0.00949197
ENSMUSG00000030102	Itpr1	0.732397	0.0473671
ENSMUSG00000027217	Tspan18	0.732166	0.0311735
ENSMUSG00000039474	Wfs1	0.728448	0.000346903
ENSMUSG00000030643	Rab30	0.728073	0.0234208
ENSMUSG00000040265	Dnm3	0.727665	0.0497009
ENSMUSG00000032531	Amotl2	0.723418	0.000485778
ENSMUSG00000039913	Pak7	0.723046	0.00522227
ENSMUSG00000036661	Dennd3	0.721235	0.00410829
ENSMUSG00000029723	Tsc22d4	0.720283	0.00272699
ENSMUSG00000030849	Fgfr2	0.716391	0.00015988
ENSMUSG00000039089	L3mbtl3	0.716076	0.000677795
ENSMUSG00000021365	Nedd9	0.713871	9.23519e-05
ENSMUSG00000067786	Nnat	0.713267	0.000264925
ENSMUSG00000047139	Cd24a	0.713251	0.00178473
ENSMUSG00000036904	Fzd8	0.711468	7.9985e-05
ENSMUSG00000039770	Ypel5	0.710962	0.00326071
ENSMUSG00000098659	1110015O18Rik	0.709631	0.0296796
ENSMUSG00000039963	Ccdc40	0.708601	0.000112303
ENSMUSG00000036246	Gmip	0.707833	0.000384272
ENSMUSG00000038205	Prkab2	0.701839	3.05619e-05
ENSMUSG00000024921	Smarca2	0.701592	0.00163847
ENSMUSG00000042846	Lrrtm3	0.701111	5.80134e-06
ENSMUSG00000032329	Hmg20a	0.700937	5.48784e-07
ENSMUSG00000027574	Nkain4	0.700666	0.0027361
ENSMUSG00000035486	Plk5	0.6983	0.0437975
ENSMUSG00000006586	Runx1t1	0.698217	0.0102244
ENSMUSG00000003657	Calb2	0.693421	1.93359e-05
ENSMUSG00000031024	Denn2b	0.687556	0.000183501
ENSMUSG00000022887	Masp1	0.684585	0.000382259
ENSMUSG00000036943	Rab8b	0.678853	0.00015796
ENSMUSG00000042589	Cux2	0.678852	0.00270493
ENSMUSG00000059327	Eda	0.678337	0.0126061
ENSMUSG00000043241	Upf2	0.678094	0.000575773
ENSMUSG00000006369	Fbln1	0.675712	0.000823302
ENSMUSG00000069911	Insyn2b	0.674952	0.0143189
ENSMUSG00000015476	Prrt1	0.673495	0.00105279
ENSMUSG00000022905	Kpna1	0.671331	0.00119757
ENSMUSG00000096936	Gm3510	0.669477	0.00728317
ENSMUSG00000022361	Zhx1	0.667699	0.0114235
ENSMUSG00000046056	Sbsn	0.666427	0.0206916
ENSMUSG00000048728	Zfp454	0.666273	0.00692195
ENSMUSG00000027162	Lin7c	0.662644	0.000632843
ENSMUSG00000027823	Gmps	0.66069	0.000175348
ENSMUSG00000020623	Map2k6	0.65963	0.0439335
ENSMUSG00000052155	Acvr2a	0.65557	0.00809168
ENSMUSG00000038637	Lrrc56	0.655249	0.00046612
ENSMUSG00000044674	Fzd1	0.655177	0.000417638
ENSMUSG00000046550	Spin2c	0.654934	0.00359176
ENSMUSG00000006219	Fblim1	0.654747	0.037105
ENSMUSG00000028184	Adgrl2	0.654545	0.035594
ENSMUSG00000032017	Grik4	0.65414	8.51056e-06
ENSMUSG00000051379	Flrt3	0.652389	1.19531e-05
ENSMUSG00000024304	Cdh2	0.652279	0.0268793
ENSMUSG00000019979	Apaf1	0.652044	0.0118634
ENSMUSG00000022636	Alcam	0.65077	0.0126143
ENSMUSG00000038112	AW551984	0.650153	0.00175047
ENSMUSG00000004637	Wwox	0.649697	0.000129647
ENSMUSG00000045414	Dipk2a	0.647823	0.000368422
ENSMUSG00000022802	Lmln	0.647574	0.0258465
ENSMUSG00000087141	Plcxd2	0.645783	0.0221812
ENSMUSG00000022637	Cblb	0.644837	0.0325519
ENSMUSG00000062561	Gm10118	0.642186	0.0335991
ENSMUSG00000053040	Aph1c	0.641492	0.00199935
ENSMUSG00000032038	St3gal4	0.639221	0.00803971
ENSMUSG00000038255	Neurod2	0.638783	8.51056e-06
ENSMUSG00000031970	Dbndd1	0.637757	0.000811071
ENSMUSG00000051920	Rspo2	0.637459	0.00107703
ENSMUSG00000110980	Gm47204	0.636851	0.00629878
ENSMUSG00000066357	Wdr6	0.636	0.00684995
ENSMUSG00000029512	Ulk1	0.634948	0.000161591
ENSMUSG00000064125	Prr36	0.633768	0.00483233
ENSMUSG00000055817	Mta3	0.633361	0.0323508
ENSMUSG00000054619	Mettl7a1	0.633298	0.000751317
ENSMUSG00000030701	Plekhb1	0.629673	0.00771295
ENSMUSG00000074480	Mex3a	0.627627	0.01208
ENSMUSG00000039936	Pik3cd	0.626991	0.000511386
ENSMUSG00000037348	Paqr7	0.626543	0.0333327
ENSMUSG00000022159	Rab2b	0.626508	3.86139e-06
ENSMUSG00000043441	Gpr149	0.626087	0.00710759
ENSMUSG00000027589	Pcmtd2	0.625673	0.00463812
ENSMUSG00000023972	Ptk7	0.623966	0.043247
ENSMUSG00000038248	Sobp	0.62396	0.0018692
ENSMUSG00000009075	Cabp7	0.622697	0.00185538
ENSMUSG00000028289	Epha7	0.62238	0.00446982
ENSMUSG00000044816	D630023F18Rik	0.621977	0.00143317
ENSMUSG00000031548	Sfrp1	0.621418	0.000324924
ENSMUSG00000073565	Prr16	0.621237	0.00641545
ENSMUSG00000058070	Eml1	0.621015	0.00115434
ENSMUSG00000026749	Nek6	0.620219	3.5902e-06
ENSMUSG00000026109	Tmeff2	0.618351	1.36725e-05
ENSMUSG00000027187	Cat	0.618286	1.10748e-06
ENSMUSG00000070802	Pnmal2	0.6173	8.79879e-05
ENSMUSG00000021638	Ocln	0.61703	0.00154949
ENSMUSG00000074825	Itpripl1	0.615646	0.0150429
ENSMUSG00000044707	Ccnjl	0.614682	0.00304459
ENSMUSG00000030616	Sytl2	0.613249	0.00461993
ENSMUSG00000016262	Sertad4	0.612583	0.00165869
ENSMUSG00000047507	Baiap3	0.612561	0.0255461
ENSMUSG00000042195	Slc35f2	0.610728	0.00937019
ENSMUSG00000063445	Nmral1	0.609594	0.000301912
ENSMUSG00000043857	Mgat5b	0.609399	3.4515e-06
ENSMUSG00000027221	Chst1	0.608391	0.00108466
ENSMUSG00000051243	Islr2	0.608165	6.83138e-06
ENSMUSG00000020376	Rnf130	0.607928	0.0314955
ENSMUSG00000026510	Trp53bp2	0.607288	0.0121137
ENSMUSG00000004768	Rab23	0.607283	9.28056e-05
ENSMUSG00000075592	Nynrin	0.607227	0.0242494
ENSMUSG00000030772	Dkk3	0.604779	0.0150992
ENSMUSG00000056306	Sertm1	0.604667	0.00440469
ENSMUSG00000017466	Timp2	0.604165	0.00842304
ENSMUSG00000039763	Dnajc28	0.603772	0.0024085
ENSMUSG00000014773	Dll1	0.603604	0.000840715
ENSMUSG00000091722	Siah3	0.602557	0.0483323
ENSMUSG00000038677	Scube3	0.6	0.033696
ENSMUSG00000048756	Foxo3	0.59949	0.00574713
ENSMUSG00000046844	Vat1l	0.59841	0.000106564
ENSMUSG00000066129	Kndc1	0.592957	0.0382385
ENSMUSG00000029782	Tmem209	0.592574	0.000156566
ENSMUSG00000103400	Gm15853	0.59229	0.035061
ENSMUSG00000024960	Plcb3	0.58844	0.0131915
ENSMUSG00000055202	Zfp811	0.586322	0.000445612
ENSMUSG00000028133	Rwdd3	0.5861	0.00581095
ENSMUSG00000038797	Zscan2	0.585623	0.00134742
ENSMUSG00000024743	Syt7	0.585522	0.00543122
ENSMUSG00000026768	Itga8	0.585183	0.028507
ENSMUSG00000001288	Rarg	0.583438	0.0318428
ENSMUSG00000027828	Ssr3	0.58329	6.63307e-07
ENSMUSG00000038074	Fkbp14	0.582897	0.00986771
ENSMUSG00000035069	Oma1	0.582555	0.022059
ENSMUSG00000022425	Enpp2	0.582156	0.00415144
ENSMUSG00000035919	Bbs9	0.581602	0.00272009
ENSMUSG00000045312	Lhfpl2	0.579019	0.000896761
ENSMUSG00000032402	Smad3	0.5789	0.00983297
ENSMUSG00000025395	Prim1	0.578566	0.000911661
ENSMUSG00000037316	Bag4	0.576282	0.00715929
ENSMUSG00000036856	Wnt4	0.576179	0.010935
ENSMUSG00000049092	Gpr137c	0.575688	0.00308546
ENSMUSG00000034858	Fam214a	0.575132	0.045335
ENSMUSG00000042594	Sh2b3	0.574602	0.00107093
ENSMUSG00000071324	Armc2	0.574501	0.0034024
ENSMUSG00000031478	Nek3	0.572881	0.00530174
ENSMUSG00000022763	Aifm3	0.569354	0.0164687
ENSMUSG00000031887	Tradd	0.568278	0.0131006
ENSMUSG00000039478	Micu3	0.567192	0.000156566
ENSMUSG00000025207	Sema4g	0.565059	0.000626476
ENSMUSG00000021567	Nkd2	0.564359	0.00830663
ENSMUSG00000016940	Kctd2	0.56324	0.00818036
ENSMUSG00000031214	Ophn1	0.561359	0.00734543
ENSMUSG00000075334	Rprm	0.561187	0.0140045
ENSMUSG00000029309	Sparcl1	0.559813	0.00113331
ENSMUSG00000097842	9330104G04Rik	0.559785	0.0244284
ENSMUSG00000037815	Ctnna1	0.556471	0.00278503
ENSMUSG00000031425	Plp1	0.556456	0.00699229
ENSMUSG00000032058	Ppp2r1b	0.556164	0.0174335
ENSMUSG00000037946	Fgd3	0.554611	0.039663
ENSMUSG00000031861	Lpar2	0.553659	0.00927379
ENSMUSG00000008575	Nfib	0.55277	0.00426252
ENSMUSG00000021054	Sgpp1	0.551836	0.00420496
ENSMUSG00000054383	Pnma1	0.551487	0.0242401
ENSMUSG00000009731	Kcnd1	0.550985	0.000976069
ENSMUSG00000074794	Arrdc3	0.549804	6.79693e-05
ENSMUSG00000024978	Gpam	0.549571	0.00422852
ENSMUSG00000020027	Socs2	0.548462	0.00170771
ENSMUSG00000019189	Rnf145	0.548085	0.00590343
ENSMUSG00000034648	Lrrn1	0.546926	0.00397722
ENSMUSG00000063600	Egfem1	0.54633	0.00797564
ENSMUSG00000028101	Pias3	0.54574	0.00639665
ENSMUSG00000020042	Btbd11	0.545426	0.0405234
ENSMUSG00000004221	Ikbkg	0.545298	0.0392062
ENSMUSG00000036934	4921524J17Rik	0.545139	0.0407379
ENSMUSG00000028986	Klhl7	0.544905	0.0200578
ENSMUSG00000018143	Mafk	0.544087	0.00469485
ENSMUSG00000045912	C2cd4c	0.543331	0.00689564
ENSMUSG00000038020	Rapgefl1	0.542649	0.000140231
ENSMUSG00000010086	Rnf112	0.541993	0.00419912
ENSMUSG00000030103	Bhlhe40	0.540282	0.0173282
ENSMUSG00000036206	Sh3bp4	0.5397	0.00142157
ENSMUSG00000032249	Anp32a	0.539685	0.00115531
ENSMUSG00000028603	Scp2	0.539363	0.000378016
ENSMUSG00000015568	Lpl	0.539292	7.7098e-05
ENSMUSG00000017692	Rhbdl3	0.538889	0.00126284
ENSMUSG00000028803	Nipal3	0.538414	0.0174495
ENSMUSG00000036002	Fam214b	0.538315	0.00322818
ENSMUSG00000029438	Bcl7a	0.538246	0.0114919
ENSMUSG00000039372	Marchf4	0.53673	0.011079
ENSMUSG00000021701	Plk2	0.535055	5.45341e-05
ENSMUSG00000007888	Crlf1	0.534012	0.0237653
ENSMUSG00000019139	Isyna1	0.532985	0.0178624
ENSMUSG00000062014	Gmfb	0.532754	0.00873803
ENSMUSG00000047604	Frat2	0.531788	0.00543009
ENSMUSG00000029192	Tbc1d14	0.531577	0.00964121
ENSMUSG00000005034	Prkacb	0.529931	0.000786073
ENSMUSG00000038022	Mindy4	0.529829	0.00504741
ENSMUSG00000025420	Katnal2	0.529509	0.0441368
ENSMUSG00000061887	Ssbp3	0.529255	0.00359371
ENSMUSG00000028035	Dnajb4	0.528999	4.64882e-05
ENSMUSG00000023055	Calcoco1	0.528633	4.50328e-05
ENSMUSG00000026121	Sema4c	0.528605	8.98709e-05
ENSMUSG00000020212	Mdm1	0.526398	0.0358517
ENSMUSG00000022003	Slc25a30	0.525295	0.0118022
ENSMUSG00000047446	Arl4a	0.522072	0.000261622
ENSMUSG00000031628	Casp3	0.521879	0.00013452
ENSMUSG00000068099	1500009C09Rik	0.521078	0.0189296
ENSMUSG00000029449	Rhof	0.518605	0.00136296
ENSMUSG00000054520	Sh3bp2	0.518201	0.000158925
ENSMUSG00000038214	Bend3	0.517301	0.0441257
ENSMUSG00000021775	Nr1d2	0.516306	0.0333327
ENSMUSG00000041598	Cdc42ep4	0.516137	0.0105568
ENSMUSG00000018451	6330403K07Rik	0.515886	0.0143031
ENSMUSG00000037826	Ppm1k	0.514346	0.0202472
ENSMUSG00000022848	Slc49a4	0.51206	5.43947e-05
ENSMUSG00000058153	Sez6l	0.511229	0.0475863
ENSMUSG00000040860	Crocc	0.509191	0.0421934
ENSMUSG00000029832	Nfe2l3	0.506837	0.00502615
ENSMUSG00000031562	Dctd	0.506064	0.00660182
ENSMUSG00000076258	Gm23935	0.502093	0.0016768
ENSMUSG00000070705	Eid2b	0.502004	0.00927379
ENSMUSG00000041119	Pde9a	0.501801	0.000800474
ENSMUSG00000020492	Ska2	0.500989	0.000700176
ENSMUSG00000020513	Tubd1	0.499565	0.0131006
ENSMUSG00000036606	Plxnb2	0.498744	0.00465667
ENSMUSG00000013150	Gfod2	0.498016	0.000533246
ENSMUSG00000020482	Ccdc117	0.496768	0.00126971
ENSMUSG00000033760	Rbm4b	0.493729	0.000308472
ENSMUSG00000037568	Vash2	0.493316	0.00464476
ENSMUSG00000027499	Pkia	0.4925	0.0146105
ENSMUSG00000045636	Mtus1	0.492246	0.00386844
ENSMUSG00000004031	Brinp2	0.491902	0.0105568
ENSMUSG00000031224	Magee2	0.491339	0.0474193
ENSMUSG00000018425	Dhx40	0.490475	0.0143189
ENSMUSG00000019891	Dcbld1	0.490401	0.00574713
ENSMUSG00000060572	Mfap2	0.490126	0.0427149
ENSMUSG00000037995	Igsf9	0.489323	0.0150103
ENSMUSG00000079445	B3gnt7	0.489226	0.0493241
ENSMUSG00000031808	Slc27a1	0.486267	0.00551482
ENSMUSG00000078851	H2aw	0.48492	0.000375559
ENSMUSG00000003534	Ddr1	0.484867	0.0139381
ENSMUSG00000036864	Proser3	0.483468	0.0170244
ENSMUSG00000027698	Nceh1	0.482022	0.00513205
ENSMUSG00000045039	Megf8	0.480633	0.00986771
ENSMUSG00000036599	Chst12	0.480031	0.0422105
ENSMUSG00000026482	Rgl1	0.480016	0.0216432
ENSMUSG00000032940	Rbm11	0.479611	0.0378128
ENSMUSG00000024833	Pola2	0.478494	0.036047
ENSMUSG00000020375	Rufy1	0.476706	0.000721888
ENSMUSG00000026765	Lypd6b	0.476556	0.00761081
ENSMUSG00000107331	Gm42732	0.476386	0.0495235
ENSMUSG00000030638	Sh3gl3	0.474105	0.00803683
ENSMUSG00000107201	5930420M18Rik	0.473897	0.0420298
ENSMUSG00000042506	Usp22	0.472784	0.0345936
ENSMUSG00000008683	Rps15a	0.472495	7.20363e-05
ENSMUSG00000032898	Fbxo21	0.472221	0.0214204
ENSMUSG00000013698	Pea15a	0.471897	0.00121348
ENSMUSG00000004446	Bid	0.471846	0.011843
ENSMUSG00000021379	Id4	0.471789	0.0386751
ENSMUSG00000024019	Cmtr1	0.471562	0.000610024
ENSMUSG00000049281	Scn3b	0.471536	0.0083297
ENSMUSG00000026972	Arrdc1	0.470985	0.0133612
ENSMUSG00000021720	Rnf180	0.470812	0.00603151
ENSMUSG00000029673	Auts2	0.469073	0.0285694
ENSMUSG00000026594	Ralgps2	0.46899	0.0487609
ENSMUSG00000028453	Fancg	0.468091	0.0274383
ENSMUSG00000044548	Dact1	0.467039	0.00326611
ENSMUSG00000039781	Cep131	0.466712	0.0173942
ENSMUSG00000035764	Fbxo45	0.466529	0.0001009
ENSMUSG00000040183	Ankrd6	0.465609	0.0340579
ENSMUSG00000029201	Ugdh	0.465313	0.0143647
ENSMUSG00000024261	Syt4	0.464396	0.00715428
ENSMUSG00000022994	Adcy6	0.462231	0.0020787
ENSMUSG00000028936	Rpl22	0.461565	0.00960737
ENSMUSG00000094910	D430019H16Rik	0.461291	0.0128513
ENSMUSG00000037896	Rcor1	0.460736	0.0140538
ENSMUSG00000046519	Golph3l	0.459959	0.00551296
ENSMUSG00000032763	Ilvbl	0.4591	0.0273518
ENSMUSG00000047003	Zfp41	0.457409	0.0396198
ENSMUSG00000027330	Cdc25b	0.456241	0.0173942
ENSMUSG00000034173	Zbed5	0.453455	0.0115901
ENSMUSG00000028737	Aldh4a1	0.452649	0.0335149
ENSMUSG00000032373	Car12	0.451667	0.0200685
ENSMUSG00000009905	Kdsr	0.449484	0.00433027
ENSMUSG00000030098	Grip2	0.449057	0.0221112
ENSMUSG00000038777	Sema6c	0.448279	0.00327601
ENSMUSG00000061353	Cxcl12	0.447995	0.0463198
ENSMUSG00000030731	Syt3	0.447665	0.0134429
ENSMUSG00000035851	Ythdc1	0.445652	0.00623737
ENSMUSG00000024736	Tmem132a	0.44496	0.0315358
ENSMUSG00000026344	Lypd1	0.443011	0.0237037
ENSMUSG00000036572	Upf3b	0.442613	0.00338457
ENSMUSG00000007783	Cpt1c	0.441772	0.000284564
ENSMUSG00000020186	Csrp2	0.441569	0.01208
ENSMUSG00000005718	Tfap4	0.437894	0.046092
ENSMUSG00000032606	Nicn1	0.437191	0.000583658
ENSMUSG00000026473	Glul	0.435026	0.00793744
ENSMUSG00000038332	Sesn1	0.434852	0.00648142
ENSMUSG00000020427	Igfbp3	0.434193	0.00533005
ENSMUSG00000071847	Apcdd1	0.433948	0.0229334
ENSMUSG00000075033	Nxpe3	0.432904	0.0374915
ENSMUSG00000027610	Gss	0.432475	0.047885
ENSMUSG00000054226	Tprkb	0.431594	0.0372974
ENSMUSG00000034317	Trim59	0.431151	0.0203863
ENSMUSG00000025223	Ldb1	0.429219	0.0203863
ENSMUSG00000040447	Spns2	0.427397	0.00348721
ENSMUSG00000033430	Terf2ip	0.423148	0.00394494
ENSMUSG00000054499	Dedd2	0.422431	0.00936293
ENSMUSG00000032562	Gnai2	0.42182	0.0111304
ENSMUSG00000020810	Cygb	0.4218	0.0118022
ENSMUSG00000001552	Jup	0.42166	0.00616735
ENSMUSG00000002341	Ncan	0.420813	0.0232978
ENSMUSG00000002731	Prkra	0.420419	0.0128207
ENSMUSG00000026672	Optn	0.419888	0.00630195
ENSMUSG00000048965	Mrgpre	0.416765	0.0038945
ENSMUSG00000066235	Pomgnt2	0.416762	0.00823515
ENSMUSG00000027332	Ivd	0.416529	0.00712525
ENSMUSG00000053411	Cbx7	0.41402	0.0333327
ENSMUSG00000028383	Hsdl2	0.413558	0.0286877
ENSMUSG00000042502	Cd2bp2	0.412996	0.0110352
ENSMUSG00000037703	Lzts3	0.412295	0.00810463
ENSMUSG00000053080	2700081O15Rik	0.411836	0.00933087
ENSMUSG00000047085	Lrrc4b	0.407886	0.0273518
ENSMUSG00000059540	Tcea2	0.406215	0.0343564
ENSMUSG00000041141	Pnmal1	0.403662	0.0333327
ENSMUSG00000033717	Adra2a	0.40343	0.0106925
ENSMUSG00000029675	Eln	0.402875	0.0410707
ENSMUSG00000035469	Rcbtb1	0.402164	0.038557
ENSMUSG00000070822	Zscan18	0.400708	0.0139381
ENSMUSG00000044164	Rnf182	0.400631	0.0333327
ENSMUSG00000033712	Ccar2	0.399777	0.0131073
ENSMUSG00000052566	Hook2	0.398893	0.0254181
ENSMUSG00000025264	Tsr2	0.398719	0.00248356
ENSMUSG00000032086	Bace1	0.398542	0.0399181
ENSMUSG00000006932	Ctnnb1	0.397442	0.0382266
ENSMUSG00000027367	Stard7	0.396194	0.00221378
ENSMUSG00000032297	Celf6	0.392241	0.0233908
ENSMUSG00000032640	Chsy1	0.391639	0.0371884
ENSMUSG00000033933	Vhl	0.391071	0.0150429
ENSMUSG00000057522	Spop	0.390946	0.0103111
ENSMUSG00000034473	Sec22a	0.390137	0.0126143
ENSMUSG00000030095	Tmem43	0.389493	0.00984032
ENSMUSG00000030720	Cln3	0.389153	0.0434503
ENSMUSG00000025648	Pfkfb4	0.389102	0.0196768
ENSMUSG00000055963	Triqk	0.387739	0.0444858
ENSMUSG00000031538	Plat	0.387692	0.0489439
ENSMUSG00000048429	Timm29	0.387427	0.00305039
ENSMUSG00000020638	Cmpk2	0.386802	0.0271006
ENSMUSG00000037235	Mxd4	0.385677	0.00261671
ENSMUSG00000006127	Inpp5k	0.384511	0.0149045
ENSMUSG00000006930	Hap1	0.383922	0.00496558
ENSMUSG00000002996	Hbp1	0.383792	0.0422105
ENSMUSG00000045969	Ing1	0.383425	0.0156316
ENSMUSG00000026018	Ica1l	0.381901	0.00487779
ENSMUSG00000028833	Ncdn	0.381736	0.0315612
ENSMUSG00000028759	Hp1bp3	0.381406	0.0308271
ENSMUSG00000030226	Lmo3	0.3796	0.0464598
ENSMUSG00000003934	Efnb3	0.379465	0.0099647
ENSMUSG00000001507	Itga3	0.378889	0.0206441
ENSMUSG00000064145	Arih2	-0.379638	0.00907103
ENSMUSG00000042616	Oscp1	-0.380577	0.0278128
ENSMUSG00000038375	Trp53inp2	-0.38213	0.00308546
ENSMUSG00000022463	Srebf2	-0.383823	0.0429234
ENSMUSG00000055078	Gabra5	-0.387157	0.0146105
ENSMUSG00000031790	Mmp15	-0.387661	0.0120998
ENSMUSG00000025026	Add3	-0.388891	0.0472297
ENSMUSG00000022711	Pmm2	-0.391553	0.048972
ENSMUSG00000035513	Ntng2	-0.391826	0.00906313
ENSMUSG00000037999	Arap2	-0.392595	0.0337716
ENSMUSG00000025189	Cnnm1	-0.392605	0.0169073
ENSMUSG00000026959	Grin1	-0.39284	0.00764342
ENSMUSG00000054808	Actn4	-0.397838	0.00176204
ENSMUSG00000028552	Eps15	-0.398086	0.0174335
ENSMUSG00000032103	Pus3	-0.399713	0.0333327
ENSMUSG00000052214	Opa3	-0.401426	0.00510214
ENSMUSG00000032437	Stt3b	-0.401587	0.0251101
ENSMUSG00000070871	Ccnyl1	-0.401654	0.023258
ENSMUSG00000034343	Ube2f	-0.402564	0.0310236
ENSMUSG00000022270	Retreg1	-0.404019	0.00434199
ENSMUSG00000060166	Zdhhc8	-0.404992	0.0208895
ENSMUSG00000020397	Med7	-0.40635	0.0285694
ENSMUSG00000026819	Slc25a25	-0.407047	0.0186399
ENSMUSG00000030347	D6Wsu163e	-0.410099	0.0429234
ENSMUSG00000064289	Tank	-0.410767	0.0219397
ENSMUSG00000027746	Ufm1	-0.411016	0.00327866
ENSMUSG00000022075	Rhobtb2	-0.412923	0.0129319
ENSMUSG00000041000	Trim62	-0.418053	0.0339672
ENSMUSG00000028207	Asph	-0.418221	0.00752293
ENSMUSG00000036158	Prickle1	-0.421732	0.00206979
ENSMUSG00000024360	Etf1	-0.421799	0.0011185
ENSMUSG00000004460	Dnajb11	-0.423955	0.0242194
ENSMUSG00000035849	Krt222	-0.425641	0.0472297
ENSMUSG00000044676	Zfp612	-0.429127	0.00810463
ENSMUSG00000063873	Slc24a3	-0.429827	0.0440814
ENSMUSG00000031605	Klhl2	-0.430044	0.0011185
ENSMUSG00000040276	Pacsin1	-0.4356	0.035652
ENSMUSG00000039633	Lonrf1	-0.438214	0.00490711
ENSMUSG00000044906	4930503L19Rik	-0.439623	0.0357759
ENSMUSG00000021254	Gpatch2l	-0.440755	0.0285694
ENSMUSG00000038291	Snx25	-0.442193	0.000329067
ENSMUSG00000039850	Endov	-0.442857	0.0152736
ENSMUSG00000046562	Unc119b	-0.442886	0.0174495
ENSMUSG00000038615	Nfe2l1	-0.44481	0.0205275
ENSMUSG00000027425	Kat14	-0.445895	0.0078045
ENSMUSG00000032267	Usp28	-0.449886	0.00368493
ENSMUSG00000038264	Sema7a	-0.45167	0.0225558
ENSMUSG00000053519	Kcnip1	-0.452222	0.0266226
ENSMUSG00000112302	Gm48226	-0.454424	0.0426218
ENSMUSG00000029207	Apbb2	-0.454713	0.0372548
ENSMUSG00000024211	Grm8	-0.456071	0.0441652
ENSMUSG00000031555	Adam9	-0.456614	0.00629878
ENSMUSG00000072437	Nanos1	-0.457329	0.00301161
ENSMUSG00000055805	Fmnl1	-0.457933	0.0209346
ENSMUSG00000055409	Nell1	-0.461514	0.00422852
ENSMUSG00000030082	Sec61a1	-0.461632	0.00932873
ENSMUSG00000029467	Atp2a2	-0.461812	0.044157
ENSMUSG00000042834	Nrep	-0.462268	0.000301912
ENSMUSG00000030738	Eif3c	-0.462671	0.00842304
ENSMUSG00000026436	Elk4	-0.462843	0.0118764
ENSMUSG00000050505	Pcdh20	-0.46489	0.00778106
ENSMUSG00000025059	Gk	-0.465556	0.0116201
ENSMUSG00000020038	Cry1	-0.466257	0.0225558
ENSMUSG00000025666	Tmem47	-0.467104	0.00836405
ENSMUSG00000026335	Pam	-0.467979	0.010159
ENSMUSG00000074607	Tox2	-0.46869	0.0488628
ENSMUSG00000079614	Seh1l	-0.473021	0.0125523
ENSMUSG00000048796	Cyb561d1	-0.473165	0.0149308
ENSMUSG00000032939	Nup93	-0.473497	0.0259735
ENSMUSG00000054469	Lclat1	-0.473574	0.0225659
ENSMUSG00000015002	Efr3a	-0.473629	0.0298202
ENSMUSG00000042148	Cox10	-0.479236	0.0488628
ENSMUSG00000019873	Reep3	-0.481805	0.0328015
ENSMUSG00000097055	Gm4419	-0.482524	0.0446207
ENSMUSG00000014813	Stc1	-0.483467	0.0286892
ENSMUSG00000030527	Crtc3	-0.483526	0.00226643
ENSMUSG00000032224	Fam81a	-0.484216	0.000672419
ENSMUSG00000037754	Ppp1r16b	-0.484365	0.0145062
ENSMUSG00000032497	Lrrfip2	-0.484701	0.0116089
ENSMUSG00000050379	Septin6	-0.484965	0.00132619
ENSMUSG00000031626	Sorbs2	-0.485499	0.0380236
ENSMUSG00000032637	Atxn2l	-0.486299	0.00200328
ENSMUSG00000028456	Unc13b	-0.489141	0.0164553
ENSMUSG00000025409	Mbd6	-0.493621	0.00314957
ENSMUSG00000019817	Plagl1	-0.493716	0.0361383
ENSMUSG00000000416	Cttnbp2	-0.493741	0.021766
ENSMUSG00000047155	Cyp4x1	-0.493948	0.00073527
ENSMUSG00000026527	Rgs7	-0.494993	0.00858834
ENSMUSG00000019849	Prep	-0.495602	0.000711779
ENSMUSG00000020953	Coch	-0.49621	0.0107739
ENSMUSG00000029088	Kcnip4	-0.496902	0.00897354
ENSMUSG00000016319	Slc25a5	-0.497437	0.043247
ENSMUSG00000028351	Brinp1	-0.497997	0.001727
ENSMUSG00000040842	Szrd1	-0.498508	0.00151727
ENSMUSG00000017734	Dbndd2	-0.49904	0.000649001
ENSMUSG00000015749	Anp32e	-0.501206	0.000499412
ENSMUSG00000024924	Vldlr	-0.502789	0.00885954
ENSMUSG00000042401	Crtac1	-0.504617	0.000487794
ENSMUSG00000027634	Ndrg3	-0.505355	0.000200765
ENSMUSG00000024558	Mapk4	-0.506593	0.0199245
ENSMUSG00000037735	2810032G03Rik	-0.50722	0.00132852
ENSMUSG00000047767	Atg16l2	-0.510001	0.0148081
ENSMUSG00000037747	Phyhipl	-0.510272	4.63979e-06
ENSMUSG00000022012	Enox1	-0.511325	0.000107283
ENSMUSG00000028059	Arhgef2	-0.513601	0.00394658
ENSMUSG00000027583	Zbtb46	-0.513761	0.0013136
ENSMUSG00000021974	Fgf9	-0.514062	0.0191197
ENSMUSG00000073434	Wdr90	-0.514415	0.00575396
ENSMUSG00000040373	Cacng5	-0.515103	0.0439425
ENSMUSG00000042429	Adora1	-0.515994	0.0034791
ENSMUSG00000034620	Rxylt1	-0.518255	0.00741821
ENSMUSG00000025630	Hprt	-0.518264	0.0352354
ENSMUSG00000034135	Sik3	-0.519873	0.000406899
ENSMUSG00000042688	Mapk6	-0.522042	0.00149101
ENSMUSG00000007589	Tinf2	-0.522702	0.00761081
ENSMUSG00000028680	Plk3	-0.523963	0.00850039
ENSMUSG00000051185	Fam174a	-0.525949	0.0439335
ENSMUSG00000037509	Arhgef4	-0.526014	8.36936e-06
ENSMUSG00000040133	Gpr176	-0.528177	0.00844478
ENSMUSG00000073102	Drc1	-0.5282	0.027246
ENSMUSG00000020521	Rnft1	-0.528435	0.0115901
ENSMUSG00000028163	Nfkb1	-0.528885	0.00995745
ENSMUSG00000031342	Gpm6b	-0.531729	9.93817e-05
ENSMUSG00000109946	Brd3os	-0.5321	0.0399181
ENSMUSG00000068742	Cry2	-0.533349	0.0161338
ENSMUSG00000056216	Cebpg	-0.53354	0.00228145
ENSMUSG00000032338	Hcn4	-0.533999	0.0012342
ENSMUSG00000063239	Grm4	-0.534269	0.0328087
ENSMUSG00000002963	Pnkp	-0.535266	0.0386751
ENSMUSG00000063694	Cycs	-0.536275	0.0284779
ENSMUSG00000094870	Zfp131	-0.537925	0.00175047
ENSMUSG00000058152	Chsy3	-0.538214	0.0181744
ENSMUSG00000042604	Kcna4	-0.538474	0.00186148
ENSMUSG00000056367	Actr3b	-0.538539	0.0102049
ENSMUSG00000015745	Plekho1	-0.539502	0.021722
ENSMUSG00000024539	Ptpn2	-0.539554	0.00055199
ENSMUSG00000030428	Ttyh1	-0.540925	0.0118581
ENSMUSG00000020396	Nefh	-0.540954	0.0029482
ENSMUSG00000035640	Cbarp	-0.541718	0.0090987
ENSMUSG00000103041	Gm37305	-0.541853	0.0327586
ENSMUSG00000033610	Pank1	-0.545526	0.0105304
ENSMUSG00000037940	Inpp4b	-0.545576	0.00715428
ENSMUSG00000026603	Smyd2	-0.546582	0.00874376
ENSMUSG00000028631	Kcnq4	-0.547173	0.00441447
ENSMUSG00000030854	Ptpn5	-0.550986	0.00130875
ENSMUSG00000068747	Sort1	-0.551102	0.0189296
ENSMUSG00000027199	Gatm	-0.556278	0.00764342
ENSMUSG00000028188	Spata1	-0.55688	0.0197041
ENSMUSG00000037465	Klf10	-0.558358	0.0177997
ENSMUSG00000045613	Chrm2	-0.558775	0.0113632
ENSMUSG00000059003	Grin2a	-0.559299	0.0320568
ENSMUSG00000030518	Fam189a1	-0.560047	0.000837773
ENSMUSG00000027525	Phactr3	-0.562088	7.20659e-06
ENSMUSG00000028261	Ndufaf4	-0.562415	0.000220364
ENSMUSG00000068114	Ccdc134	-0.565474	0.0224303
ENSMUSG00000006418	Rnf114	-0.56564	0.0075386
ENSMUSG00000029009	Mthfr	-0.565778	0.000106564
ENSMUSG00000022858	Tra2b	-0.565798	0.0377944
ENSMUSG00000030533	Unc45a	-0.566464	0.00390394
ENSMUSG00000037148	Arhgap10	-0.56667	0.0275707
ENSMUSG00000009772	Nuak2	-0.570544	0.0209343
ENSMUSG00000009739	Pou6f1	-0.570614	3.21991e-05
ENSMUSG00000001467	Cyp51	-0.571147	0.0199725
ENSMUSG00000030878	Cdr2	-0.572079	0.0270871
ENSMUSG00000042700	Sipa1l1	-0.572167	0.0397575
ENSMUSG00000024359	Hspa9	-0.572715	0.00198646
ENSMUSG00000029135	Fosl2	-0.573244	0.0105447
ENSMUSG00000020387	Jade2	-0.574423	0.00117919
ENSMUSG00000033161	Atp1a1	-0.574939	0.000187293
ENSMUSG00000022351	Sqle	-0.574997	0.0199725
ENSMUSG00000034926	Dhcr24	-0.575025	0.00429154
ENSMUSG00000032503	Arpp21	-0.575497	7.55531e-06
ENSMUSG00000025236	Adpgk	-0.578048	0.000617465
ENSMUSG00000038260	Trpm4	-0.578242	0.00116111
ENSMUSG00000048022	Tmem229a	-0.578931	0.000486947
ENSMUSG00000035109	Shc4	-0.580145	0.0358517
ENSMUSG00000023019	Gpd1	-0.580768	0.0214368
ENSMUSG00000031365	Zfp275	-0.582253	0.00481863
ENSMUSG00000042178	Armc5	-0.582426	0.0224103
ENSMUSG00000009013	Dynll1	-0.584189	0.0114235
ENSMUSG00000036304	Zdhhc23	-0.585282	6.66415e-05
ENSMUSG00000026155	Smap1	-0.587644	1.16388e-05
ENSMUSG00000054459	Vsnl1	-0.589109	0.0217281
ENSMUSG00000043391	2510009E07Rik	-0.589221	0.00605065
ENSMUSG00000009216	Fam163b	-0.591352	0.0303445
ENSMUSG00000053716	Dusp7	-0.593831	0.0320421
ENSMUSG00000022377	Asap1	-0.594595	0.00207075
ENSMUSG00000025885	Myo5b	-0.595069	0.00284969
ENSMUSG00000045287	Rtn4rl1	-0.59609	0.000494004
ENSMUSG00000031381	Piga	-0.596173	0.0026577
ENSMUSG00000027944	Hax1	-0.596359	0.0483644
ENSMUSG00000022797	Tfrc	-0.600317	0.0205216
ENSMUSG00000038866	Zcchc2	-0.600769	0.00842304
ENSMUSG00000008136	Fhl2	-0.600892	0.0220806
ENSMUSG00000017376	Nlk	-0.601861	3.98518e-05
ENSMUSG00000026728	Vim	-0.602898	0.0441652
ENSMUSG00000034164	Emid1	-0.60518	0.0422571
ENSMUSG00000029161	Cgref1	-0.606255	0.00262578
ENSMUSG00000037990	Sh3rf3	-0.606285	0.0164883
ENSMUSG00000001630	Stk38l	-0.606731	7.73085e-05
ENSMUSG00000031647	Mfap3l	-0.606788	0.0336246
ENSMUSG00000101013	A630072M18Rik	-0.607418	0.00193125
ENSMUSG00000021823	Vcl	-0.608028	0.00529391
ENSMUSG00000019814	Ltv1	-0.60827	0.000290087
ENSMUSG00000024601	Isoc1	-0.60918	4.55482e-05
ENSMUSG00000032601	Prkar2a	-0.611969	0.00741821
ENSMUSG00000027748	Trpc4	-0.61229	0.00378282
ENSMUSG00000000058	Cav2	-0.61382	0.00670965
ENSMUSG00000023883	Phf10	-0.61597	5.15113e-05
ENSMUSG00000032174	Icam5	-0.616021	0.0325519
ENSMUSG00000028086	Fbxw7	-0.617276	4.66362e-06
ENSMUSG00000109372	Gm19410	-0.617792	0.0024745
ENSMUSG00000050211	Pla2g4e	-0.618438	0.0187114
ENSMUSG00000046876	Atxn1	-0.620788	1.332e-05
ENSMUSG00000050549	Fam241a	-0.621114	0.00112336
ENSMUSG00000056158	Car10	-0.621881	0.00621374
ENSMUSG00000033594	Spata2l	-0.622792	0.00676212
ENSMUSG00000052026	Slc6a7	-0.622806	0.01937
ENSMUSG00000034667	Xpot	-0.623258	3.09331e-06
ENSMUSG00000037936	Scarb1	-0.624916	0.00482079
ENSMUSG00000042671	Rgs8	-0.629076	0.0109891
ENSMUSG00000029330	Cds1	-0.629448	0.0131697
ENSMUSG00000032012	Nectin1	-0.631012	2.72528e-06
ENSMUSG00000051146	Camk2n2	-0.631956	0.0374065
ENSMUSG00000031266	Gla	-0.633436	0.0266046
ENSMUSG00000097715	Gpr137b-ps	-0.636116	0.0149045
ENSMUSG00000001891	Ugp2	-0.638496	1.04265e-06
ENSMUSG00000048458	Inka2	-0.638937	0.00433027
ENSMUSG00000020363	Gfpt2	-0.639059	0.00308546
ENSMUSG00000039904	Gpr37	-0.639554	1.80673e-06
ENSMUSG00000039982	Dtx4	-0.640597	0.000430503
ENSMUSG00000022139	Mbnl2	-0.641087	5.47948e-05
ENSMUSG00000026885	Ttll11	-0.642387	0.025439
ENSMUSG00000097039	Pvt1	-0.644081	2.15018e-05
ENSMUSG00000043079	Synpo	-0.644556	0.0464598
ENSMUSG00000031129	Slc9a9	-0.647652	0.0162132
ENSMUSG00000026670	Uap1	-0.651143	9.23519e-05
ENSMUSG00000044847	Lsm11	-0.651968	0.000903541
ENSMUSG00000044252	Osbpl1a	-0.652474	0.000183501
ENSMUSG00000050677	Ccdc96	-0.653427	0.00266265
ENSMUSG00000014907	Naf1	-0.653556	0.000129647
ENSMUSG00000022816	Fstl1	-0.65424	0.000801058
ENSMUSG00000026841	Fibcd1	-0.655337	0.0498609
ENSMUSG00000021725	Parp8	-0.659931	2.68335e-08
ENSMUSG00000060950	Trmt61a	-0.660398	0.00046878
ENSMUSG00000028173	Wls	-0.661089	6.32525e-05
ENSMUSG00000052374	Actn2	-0.665021	0.00761771
ENSMUSG00000036432	Siah2	-0.665521	0.00394658
ENSMUSG00000015843	Rxrg	-0.667639	0.0158373
ENSMUSG00000028005	Gucy1b1	-0.668445	1.92871e-07
ENSMUSG00000012296	Tjap1	-0.668975	0.000204731
ENSMUSG00000047454	Gphn	-0.669113	1.35486e-06
ENSMUSG00000048332	Lhfp	-0.670251	3.16214e-06
ENSMUSG00000021224	Numb	-0.670737	0.00290105
ENSMUSG00000019916	P4ha1	-0.670852	0.0492331
ENSMUSG00000030350	Prmt8	-0.672617	0.0023899
ENSMUSG00000037579	Kcnh3	-0.673054	0.000908149
ENSMUSG00000028793	Rnf19b	-0.674443	0.000720926
ENSMUSG00000097023	Mir9-3hg	-0.674833	0.0118531
ENSMUSG00000067242	Lgi1	-0.675883	5.46952e-06
ENSMUSG00000028979	Masp2	-0.676335	0.0118634
ENSMUSG00000079428	Tceal7	-0.678333	0.0374065
ENSMUSG00000008734	Gprc5b	-0.678636	0.000131092
ENSMUSG00000066607	Insyn1	-0.680543	0.00394658
ENSMUSG00000053746	Ptrh1	-0.680658	0.0310236
ENSMUSG00000020142	Slc1a4	-0.681222	1.46095e-09
ENSMUSG00000107019	Gm43682	-0.681901	0.00895816
ENSMUSG00000028883	Sema3a	-0.68446	2.14901e-07
ENSMUSG00000036437	Npy1r	-0.684496	3.68692e-05
ENSMUSG00000068739	Sars	-0.686202	0.0202472
ENSMUSG00000029819	Npy	-0.686685	0.0260319
ENSMUSG00000114210	A330084C13Rik	-0.686943	0.000430503
ENSMUSG00000045294	Insig1	-0.687594	0.0140538
ENSMUSG00000031604	Msmo1	-0.689002	0.0132557
ENSMUSG00000021846	Peli2	-0.6896	0.00503822
ENSMUSG00000054702	Ap1s3	-0.68971	0.00394658
ENSMUSG00000019996	Map7	-0.693591	0.000811071
ENSMUSG00000024222	Fkbp5	-0.694002	1.30837e-05
ENSMUSG00000086118	Gm14169	-0.694602	0.000460977
ENSMUSG00000027560	Dok5	-0.697613	0.000172725
ENSMUSG00000046668	Cxxc5	-0.69806	0.0118581
ENSMUSG00000000214	Th	-0.700806	0.0194881
ENSMUSG00000033342	Plppr5	-0.701378	3.67948e-05
ENSMUSG00000030268	Bcat1	-0.702627	0.000228504
ENSMUSG00000035914	Cd276	-0.702668	1.16388e-05
ENSMUSG00000068101	Cenpm	-0.706234	0.0464598
ENSMUSG00000031700	Gpt2	-0.706867	3.4938e-06
ENSMUSG00000036918	Ttc7	-0.706945	0.00357641
ENSMUSG00000055116	Arntl	-0.708809	5.69223e-05
ENSMUSG00000021203	Otub2	-0.708871	0.00726052
ENSMUSG00000045282	Tmem86b	-0.713294	0.00892564
ENSMUSG00000027358	Bmp2	-0.713646	0.000672419
ENSMUSG00000053214	Gm9899	-0.714116	0.000163775
ENSMUSG00000038400	Pmepa1	-0.715655	1.80424e-05
ENSMUSG00000058013	Septin11	-0.716421	2.89447e-05
ENSMUSG00000049122	Frmd3	-0.716584	0.000382259
ENSMUSG00000104011	Gm32391	-0.716837	0.0144846
ENSMUSG00000021895	Arhgef3	-0.717474	0.000263578
ENSMUSG00000056211	R3hdm1	-0.717916	2.87313e-05
ENSMUSG00000027452	Acss1	-0.723901	0.00441539
ENSMUSG00000051339	2900026A02Rik	-0.725321	1.25711e-05
ENSMUSG00000038068	Rnf144b	-0.726046	0.00752293
ENSMUSG00000006517	Mvd	-0.726328	0.033387
ENSMUSG00000042807	Hecw2	-0.726405	0.0092917
ENSMUSG00000037992	Rara	-0.727294	0.000171796
ENSMUSG00000059743	Fdps	-0.727436	0.0314934
ENSMUSG00000003271	Sult2b1	-0.727993	0.0205863
ENSMUSG00000114515	Aldoa	-0.728552	0.00699229
ENSMUSG00000030303	Far2	-0.731134	0.000171602
ENSMUSG00000032313	Tmem266	-0.731773	0.000259618
ENSMUSG00000041112	Elmo1	-0.732699	6.5108e-05
ENSMUSG00000040536	Necab1	-0.732825	0.00251362
ENSMUSG00000073805	Insyn2a	-0.734406	0.00012161
ENSMUSG00000008035	Mid1ip1	-0.734937	0.00671753
ENSMUSG00000042099	Kank3	-0.736009	0.01872
ENSMUSG00000042532	Golga7b	-0.736924	0.00320305
ENSMUSG00000070880	Gad1	-0.737576	1.19889e-05
ENSMUSG00000029544	Cabp1	-0.737955	0.00504741
ENSMUSG00000031349	Nsdhl	-0.739812	0.00301357
ENSMUSG00000051111	Sv2c	-0.743528	0.00813154
ENSMUSG00000070284	Gmppb	-0.744865	0.00142157
ENSMUSG00000035095	Fam167a	-0.746119	0.00103481
ENSMUSG00000021458	Aopep	-0.747113	5.20512e-05
ENSMUSG00000042419	Nfkbil1	-0.748363	0.0311735
ENSMUSG00000035172	Plekhh3	-0.749097	0.0144846
ENSMUSG00000022687	Boc	-0.750027	5.13895e-06
ENSMUSG00000026347	Tmem163	-0.754548	0.00238221
ENSMUSG00000051359	Ncald	-0.756033	3.31739e-06
ENSMUSG00000039911	Spsb1	-0.756881	0.00327866
ENSMUSG00000021094	Dhrs7	-0.760392	0.0273518
ENSMUSG00000031659	Adcy7	-0.76133	0.0101106
ENSMUSG00000026615	Eprs	-0.761718	1.75251e-06
ENSMUSG00000020151	Ptprr	-0.766205	9.86179e-07
ENSMUSG00000003518	Dusp3	-0.76746	9.55303e-09
ENSMUSG00000087484	2900089D17Rik	-0.768881	0.0232349
ENSMUSG00000035504	Reep6	-0.769108	0.028124
ENSMUSG00000023951	Vegfa	-0.773269	0.0173282
ENSMUSG00000030315	Vgll4	-0.775004	7.80089e-07
ENSMUSG00000028341	Nr4a3	-0.776359	0.00148363
ENSMUSG00000044350	Lacc1	-0.78014	0.00270309
ENSMUSG00000020121	Srgap1	-0.781113	0.0080682
ENSMUSG00000052837	Junb	-0.78382	0.0124105
ENSMUSG00000023328	Ache	-0.784625	2.48723e-05
ENSMUSG00000038175	Mylip	-0.786864	5.27605e-09
ENSMUSG00000072769	Gm10419	-0.787292	3.1685e-07
ENSMUSG00000095742	CAAA01147332.1	-0.788069	0.016221
ENSMUSG00000022241	Tars	-0.789259	1.79516e-06
ENSMUSG00000053560	Ier2	-0.789396	0.00346598
ENSMUSG00000046182	Gsg1l	-0.790311	0.010159
ENSMUSG00000019872	Smpdl3a	-0.791575	0.0141075
ENSMUSG00000032593	Amigo3	-0.793361	0.0386751
ENSMUSG00000039286	Fndc3b	-0.793392	0.000117983
ENSMUSG00000038172	Ttc39b	-0.794932	0.00357089
ENSMUSG00000028811	Yars	-0.796769	0.000286375
ENSMUSG00000041939	Mvk	-0.798118	0.0107562
ENSMUSG00000048281	Dleu7	-0.798768	0.0438798
ENSMUSG00000007646	Rad51c	-0.799314	0.0020211
ENSMUSG00000045179	Sox3	-0.801593	0.0445407
ENSMUSG00000064247	Plcxd1	-0.802063	0.0333303
ENSMUSG00000052825	Gm9892	-0.802832	0.0173282
ENSMUSG00000025425	St8sia5	-0.80405	0.00255698
ENSMUSG00000068696	Gpr88	-0.804324	0.000124095
ENSMUSG00000026626	Ppp2r5a	-0.805496	0.000261996
ENSMUSG00000029999	Tgfa	-0.805793	0.00087568
ENSMUSG00000104507	A430027H14Rik	-0.8058	0.00921967
ENSMUSG00000074656	Eif2s2	-0.806919	5.04508e-07
ENSMUSG00000022842	Ece2	-0.8075	5.26884e-05
ENSMUSG00000020393	Kremen1	-0.808355	6.55426e-05
ENSMUSG00000068744	Psrc1	-0.810905	0.0279938
ENSMUSG00000062054	Iah1	-0.811761	0.0114052
ENSMUSG00000040875	Osbpl10	-0.81418	4.21365e-10
ENSMUSG00000030545	Pex11a	-0.815356	0.005085
ENSMUSG00000056749	Nfil3	-0.817223	0.00282681
ENSMUSG00000024302	Dtna	-0.817343	3.35704e-07
ENSMUSG00000084946	Dlx1as	-0.817465	0.00858834
ENSMUSG00000071856	Mcc	-0.82174	1.0049e-07
ENSMUSG00000027978	Prss12	-0.822929	0.000357748
ENSMUSG00000000915	Hip1r	-0.822992	4.72939e-12
ENSMUSG00000037624	Kcnk2	-0.8233	3.1556e-09
ENSMUSG00000032515	Csrnp1	-0.825635	0.0181669
ENSMUSG00000029313	Aff1	-0.826402	0.00126451
ENSMUSG00000026393	Nek7	-0.827465	4.15479e-05
ENSMUSG00000090061	Nwd2	-0.827794	0.000357444
ENSMUSG00000027298	Tyro3	-0.835664	0.000648346
ENSMUSG00000071369	Map3k5	-0.836833	4.2798e-08
ENSMUSG00000032899	Styk1	-0.837975	0.00217825
ENSMUSG00000016382	Pls3	-0.840845	5.01954e-05
ENSMUSG00000027071	P2rx3	-0.841483	0.000129647
ENSMUSG00000047904	Sstr2	-0.843386	0.000873353
ENSMUSG00000032528	Vipr1	-0.843468	1.06063e-05
ENSMUSG00000085287	4833418N02Rik	-0.844324	0.00527644
ENSMUSG00000041324	Inhba	-0.847704	5.05902e-08
ENSMUSG00000047712	Ust	-0.849553	0.000106725
ENSMUSG00000029217	Tec	-0.852652	0.000291707
ENSMUSG00000081058	H3c15	-0.85323	0.00692729
ENSMUSG00000018648	Dusp14	-0.853521	0.00992246
ENSMUSG00000034009	Rxfp1	-0.85522	0.0242952
ENSMUSG00000024805	Pcgf5	-0.856161	5.92056e-05
ENSMUSG00000037843	Vstm2l	-0.857598	0.0119297
ENSMUSG00000029777	Gars	-0.858004	1.99875e-05
ENSMUSG00000021478	Drd1	-0.858162	5.08927e-05
ENSMUSG00000097156	Gm3764	-0.858892	6.12731e-05
ENSMUSG00000018417	Myo1b	-0.862688	1.46845e-11
ENSMUSG00000031485	Plpbp	-0.865056	9.99995e-11
ENSMUSG00000031523	Dlc1	-0.866833	6.92532e-05
ENSMUSG00000015312	Gadd45b	-0.867892	0.0367805
ENSMUSG00000027347	Rasgrp1	-0.869557	7.37409e-05
ENSMUSG00000030087	Klf15	-0.869937	0.000953169
ENSMUSG00000063434	Sorcs3	-0.876442	3.9617e-05
ENSMUSG00000005553	Atp4a	-0.877775	0.0010328
ENSMUSG00000037278	Tmem97	-0.880505	0.01208
ENSMUSG00000053166	Cdh22	-0.881453	0.00480846
ENSMUSG00000038296	Galnt18	-0.881975	3.1314e-05
ENSMUSG00000025404	R3hdm2	-0.88247	9.65663e-09
ENSMUSG00000035686	Thrsp	-0.883112	0.011417
ENSMUSG00000099843	Gm7160	-0.88363	0.00761771
ENSMUSG00000035357	Pdzrn3	-0.883888	2.84153e-09
ENSMUSG00000024143	Rhoq	-0.884118	1.50876e-05
ENSMUSG00000030782	Tgfb1i1	-0.884378	1.98546e-11
ENSMUSG00000038180	Spag4	-0.885443	7.08116e-06
ENSMUSG00000028413	B4galt1	-0.888977	4.39714e-05
ENSMUSG00000037679	Inf2	-0.891062	0.000782696
ENSMUSG00000097915	A330009N23Rik	-0.892162	0.00433027
ENSMUSG00000108723	Gm44837	-0.894039	0.00830663
ENSMUSG00000053398	Phgdh	-0.894372	0.0316129
ENSMUSG00000036264	Fstl4	-0.895295	0.0268901
ENSMUSG00000042608	Stk40	-0.895774	1.20442e-06
ENSMUSG00000027122	Arl14ep	-0.899365	4.78517e-11
ENSMUSG00000033762	Recql4	-0.900029	0.0158756
ENSMUSG00000034796	Cpne7	-0.901054	0.00121392
ENSMUSG00000024587	Nars	-0.901725	3.54661e-06
ENSMUSG00000021306	Gpr137b	-0.903525	2.78921e-07
ENSMUSG00000020601	Trib2	-0.904038	1.35795e-08
ENSMUSG00000043289	Mei4	-0.904226	0.00212809
ENSMUSG00000068615	Gjd2	-0.904344	2.78902e-07
ENSMUSG00000028195	Ccn1	-0.906462	0.00757344
ENSMUSG00000014444	Piezo1	-0.906738	0.000744551
ENSMUSG00000037060	Cavin3	-0.908687	0.0333327
ENSMUSG00000002910	Arrdc2	-0.909116	0.00588474
ENSMUSG00000024493	Lars	-0.90977	4.33329e-10
ENSMUSG00000035283	Adrb1	-0.910361	0.00369651
ENSMUSG00000118364	AC124502.1	-0.91074	0.033387
ENSMUSG00000039046	Usp6nl	-0.918497	2.29044e-06
ENSMUSG00000018126	Baiap2l2	-0.921004	0.00215118
ENSMUSG00000000753	Serpinf1	-0.921515	0.0295226
ENSMUSG00000020029	Nudt4	-0.922029	1.32574e-14
ENSMUSG00000009596	Taf7l	-0.922714	0.0297506
ENSMUSG00000031963	Bmper	-0.923941	3.21991e-05
ENSMUSG00000044667	Plppr4	-0.924645	1.10488e-07
ENSMUSG00000064065	Ipcef1	-0.926368	1.39602e-06
ENSMUSG00000025402	Nab2	-0.926767	0.00011801
ENSMUSG00000106870	Gm43681	-0.927497	0.00127897
ENSMUSG00000040125	Gpr26	-0.929989	0.000367649
ENSMUSG00000038370	Pcp4l1	-0.942351	0.000191755
ENSMUSG00000097428	AW047730	-0.945296	0.00315834
ENSMUSG00000041238	Rbbp8	-0.946212	1.4628e-06
ENSMUSG00000042743	Sgtb	-0.948763	8.14716e-10
ENSMUSG00000026090	2010300C02Rik	-0.955242	4.17554e-07
ENSMUSG00000022197	Pdzd2	-0.955493	0.0018811
ENSMUSG00000043673	Kcns3	-0.958564	9.64271e-06
ENSMUSG00000000184	Ccnd2	-0.959483	8.58191e-08
ENSMUSG00000044933	Sstr3	-0.963051	2.15117e-06
ENSMUSG00000051502	Ufsp1	-0.964439	0.00327866
ENSMUSG00000049577	Zfpm1	-0.965543	0.00292676
ENSMUSG00000010095	Slc3a2	-0.966491	0.000304626
ENSMUSG00000020905	Usp43	-0.967408	2.0722e-11
ENSMUSG00000051726	Kcnf1	-0.969276	9.37267e-09
ENSMUSG00000022376	Adcy8	-0.971641	3.78891e-10
ENSMUSG00000040354	Mars1	-0.97171	5.21408e-10
ENSMUSG00000027562	Car2	-0.976291	1.35486e-06
ENSMUSG00000037851	Iars	-0.985838	1.38887e-11
ENSMUSG00000031119	Gpc4	-0.986913	1.43187e-10
ENSMUSG00000078815	Cacng6	-0.989281	0.0115884
ENSMUSG00000087694	A530058N18Rik	-0.992335	1.35486e-06
ENSMUSG00000024378	Stard4	-0.994226	0.000812198
ENSMUSG00000045731	Pnoc	-0.99601	2.84515e-05
ENSMUSG00000030499	Kctd15	-0.997586	5.64377e-05
ENSMUSG00000021453	Gadd45g	-0.998879	0.0111768
ENSMUSG00000026628	Atf3	-1.0019	0.0110352
ENSMUSG00000089706	B230216N24Rik	-1.00345	1.37798e-07
ENSMUSG00000034271	Jdp2	-1.00464	0.000248109
ENSMUSG00000005413	Hmox1	-1.00613	0.00301161
ENSMUSG00000024063	Lbh	-1.00827	7.37597e-13
ENSMUSG00000067279	Ppp1r3c	-1.01314	0.000973455
ENSMUSG00000097929	Tunar	-1.01435	6.4412e-08
ENSMUSG00000034936	Arl4d	-1.01664	6.42209e-06
ENSMUSG00000061143	Maml3	-1.01827	9.25988e-06
ENSMUSG00000050473	Slc35d3	-1.02007	0.00087568
ENSMUSG00000041180	Hectd2	-1.02246	2.51004e-12
ENSMUSG00000017493	Igfbp4	-1.02307	1.81385e-06
ENSMUSG00000028871	Rspo1	-1.02712	0.00658949
ENSMUSG00000029093	Sorcs2	-1.02713	1.79516e-06
ENSMUSG00000046546	Fam43a	-1.02758	4.46935e-06
ENSMUSG00000025408	Ddit3	-1.03058	0.0110436
ENSMUSG00000078185	Chml	-1.03102	1.00054e-05
ENSMUSG00000006800	Sulf2	-1.03402	1.06887e-07
ENSMUSG00000033863	Klf9	-1.03614	2.94668e-10
ENSMUSG00000027750	Postn	-1.03624	0.000623935
ENSMUSG00000025140	Pycr1	-1.03787	0.00115804
ENSMUSG00000022112	Gpc5	-1.04347	7.49472e-08
ENSMUSG00000041930	Fam222a	-1.04484	3.51046e-08
ENSMUSG00000035105	Egln3	-1.0481	0.00182224
ENSMUSG00000032355	Mlip	-1.05038	4.21006e-06
ENSMUSG00000044216	Kcnj4	-1.05427	9.65846e-05
ENSMUSG00000022342	Kcnv1	-1.05562	1.43361e-22
ENSMUSG00000001995	Sipa1l2	-1.06035	7.25788e-05
ENSMUSG00000031994	Adamts8	-1.06073	4.66991e-10
ENSMUSG00000029875	Ccdc184	-1.07118	5.91993e-11
ENSMUSG00000048218	Amigo2	-1.07148	3.04195e-08
ENSMUSG00000050821	Fam131a	-1.07182	7.74325e-08
ENSMUSG00000040479	Dgkz	-1.07284	0.000193665
ENSMUSG00000038244	Mical2	-1.07643	2.93449e-08
ENSMUSG00000002881	Nab1	-1.07879	1.20137e-14
ENSMUSG00000028328	Tmod1	-1.08398	5.34037e-06
ENSMUSG00000031297	Slc7a3	-1.08404	0.000209342
ENSMUSG00000110996	Gm36251	-1.0845	7.4426e-06
ENSMUSG00000028610	Dmrtb1	-1.08686	0.000450914
ENSMUSG00000021779	Thrb	-1.08788	3.58042e-08
ENSMUSG00000031770	Herpud1	-1.08814	7.74288e-06
ENSMUSG00000059991	Nptx2	-1.08821	0.00475768
ENSMUSG00000061762	Tac1	-1.08833	1.23922e-11
ENSMUSG00000040618	Pck2	-1.09707	0.000166758
ENSMUSG00000027087	Itgav	-1.09791	1.02406e-10
ENSMUSG00000059149	Mfsd4a	-1.09892	1.19365e-07
ENSMUSG00000021676	Iqgap2	-1.10111	0.000641329
ENSMUSG00000066189	Cacng3	-1.10325	0.000142801
ENSMUSG00000026142	Rhbdd1	-1.10501	5.01571e-07
ENSMUSG00000042115	Klhdc8a	-1.10734	1.04691e-12
ENSMUSG00000033377	Palmd	-1.10805	8.14674e-07
ENSMUSG00000028542	Slc6a9	-1.11095	1.4555e-07
ENSMUSG00000030220	Arhgdib	-1.1128	2.59609e-10
ENSMUSG00000036611	Eepd1	-1.11702	3.04892e-06
ENSMUSG00000026249	Serpine2	-1.12357	6.52655e-11
ENSMUSG00000004415	Col26a1	-1.12394	3.1124e-05
ENSMUSG00000026077	Npas2	-1.13147	3.0438e-10
ENSMUSG00000028194	Ddah1	-1.13775	9.94163e-14
ENSMUSG00000030590	Fam98c	-1.14496	6.28625e-05
ENSMUSG00000034248	Slc25a37	-1.14594	6.86087e-10
ENSMUSG00000116081	Gm49593	-1.14829	5.08927e-05
ENSMUSG00000031960	Aars	-1.14886	1.84045e-11
ENSMUSG00000025007	Aldh18a1	-1.15562	1.51376e-10
ENSMUSG00000029641	Rasl11a	-1.15573	0.000672495
ENSMUSG00000030898	Cckbr	-1.15638	0.00122551
ENSMUSG00000038539	Atf5	-1.15785	0.000225886
ENSMUSG00000049303	Syt12	-1.15956	0.00126519
ENSMUSG00000000628	Hk2	-1.16745	0.00146633
ENSMUSG00000023905	Tnfrsf12a	-1.16843	0.001775
ENSMUSG00000018634	Crhr1	-1.17117	0.000106564
ENSMUSG00000045917	Tmem268	-1.17164	2.4953e-06
ENSMUSG00000078607	1810010H24Rik	-1.17217	0.0025881
ENSMUSG00000028600	Podn	-1.17289	2.61989e-05
ENSMUSG00000097589	Dleu2	-1.17359	0.0001026
ENSMUSG00000004698	Hdac9	-1.17653	3.05719e-07
ENSMUSG00000051456	Hspb3	-1.17838	1.07077e-05
ENSMUSG00000022696	Sidt1	-1.18016	5.68061e-16
ENSMUSG00000025597	Klhl4	-1.18086	1.46498e-19
ENSMUSG00000022114	Spry2	-1.18464	3.62729e-07
ENSMUSG00000030785	Cox6a2	-1.18552	0.000911868
ENSMUSG00000008384	Sertad1	-1.18684	0.00156137
ENSMUSG00000038152	5033430I15Rik	-1.18703	3.09331e-06
ENSMUSG00000027195	Hsd17b12	-1.18711	9.90209e-11
ENSMUSG00000000531	Grasp	-1.18819	0.000109981
ENSMUSG00000029869	Ephb6	-1.18872	4.43574e-23
ENSMUSG00000118198	Gm50370	-1.19579	0.0018154
ENSMUSG00000025946	Pth2r	-1.19735	5.87472e-06
ENSMUSG00000029752	Asns	-1.1986	3.10042e-07
ENSMUSG00000023805	Synj2	-1.20204	3.34981e-09
ENSMUSG00000031015	Swap70	-1.20224	6.63307e-07
ENSMUSG00000055214	Pld5	-1.20705	2.04832e-08
ENSMUSG00000054477	Kcnn2	-1.21733	1.48357e-15
ENSMUSG00000105736	Gm42456	-1.21738	0.0011185
ENSMUSG00000065590	Mir212	-1.22722	0.000720926
ENSMUSG00000065537	Mir132	-1.22833	0.000785631
ENSMUSG00000097812	Gm26812	-1.23094	0.00104253
ENSMUSG00000021366	Hivep1	-1.23704	1.26582e-05
ENSMUSG00000022514	Il1rap	-1.24003	1.5285e-14
ENSMUSG00000060402	Chst8	-1.24105	3.98651e-08
ENSMUSG00000040010	Slc7a5	-1.2447	8.97686e-11
ENSMUSG00000010755	Cars	-1.24471	4.51541e-14
ENSMUSG00000097814	Panct2	-1.24637	1.03289e-10
ENSMUSG00000039158	Akna	-1.26038	3.815e-06
ENSMUSG00000025795	Rassf3	-1.26617	1.1844e-11
ENSMUSG00000029608	Rph3a	-1.26825	1.43879e-08
ENSMUSG00000026456	Cyb5r1	-1.27862	9.24387e-05
ENSMUSG00000070803	Cited4	-1.28837	0.000561949
ENSMUSG00000000120	Ngfr	-1.28864	1.71569e-09
ENSMUSG00000039252	Lgi2	-1.29742	4.92024e-08
ENSMUSG00000049649	Gpr3	-1.3034	6.04006e-06
ENSMUSG00000023947	Nfkbie	-1.30509	7.66337e-09
ENSMUSG00000026259	Ngef	-1.30965	5.54309e-15
ENSMUSG00000117975	Itprip	-1.31593	1.12646e-08
ENSMUSG00000040675	Mthfd1l	-1.3237	6.6255e-10
ENSMUSG00000074971	Fibin	-1.32539	0.00031322
ENSMUSG00000028294	Cfap206	-1.33327	7.30849e-07
ENSMUSG00000056258	Kcnq3	-1.33507	4.24735e-07
ENSMUSG00000031883	Car7	-1.34548	3.4938e-06
ENSMUSG00000021303	Gng4	-1.34708	2.22194e-16
ENSMUSG00000037447	Arid5a	-1.35068	4.64499e-06
ENSMUSG00000030717	Nupr1	-1.35088	0.000107089
ENSMUSG00000028971	Cort	-1.35241	1.6442e-08
ENSMUSG00000047842	Diras2	-1.36011	1.68101e-16
ENSMUSG00000044689	Gm13749	-1.36267	5.20303e-05
ENSMUSG00000032502	Stac	-1.36391	7.84765e-15
ENSMUSG00000029822	Osbpl3	-1.36869	9.36455e-17
ENSMUSG00000101431	Gm7901	-1.3703	0.000147179
ENSMUSG00000026360	Rgs2	-1.37287	5.78759e-15
ENSMUSG00000001627	Ifrd1	-1.37334	5.08822e-15
ENSMUSG00000021587	Pcsk1	-1.37642	1.0823e-08
ENSMUSG00000090799	Klhl33	-1.37732	1.62425e-06
ENSMUSG00000040435	Ppp1r15a	-1.37988	2.58654e-05
ENSMUSG00000040852	Plekhh2	-1.37996	8.30582e-09
ENSMUSG00000041046	Ramp3	-1.39725	3.16214e-06
ENSMUSG00000032501	Trib1	-1.39764	1.63106e-09
ENSMUSG00000056501	Cebpb	-1.40374	7.25788e-05
ENSMUSG00000110126	Gm9347	-1.40624	0.00010421
ENSMUSG00000032033	Barx2	-1.43003	1.79903e-08
ENSMUSG00000037242	Clic4	-1.44522	3.49706e-14
ENSMUSG00000037868	Egr2	-1.45349	3.89525e-06
ENSMUSG00000084890	A830036E02Rik	-1.45836	2.39682e-08
ENSMUSG00000056313	Tcim	-1.45959	1.10748e-06
ENSMUSG00000046997	Spsb4	-1.46019	4.17724e-15
ENSMUSG00000024810	Il33	-1.46462	2.1204e-07
ENSMUSG00000025403	Shmt2	-1.47425	7.60354e-08
ENSMUSG00000027401	Tgm3	-1.48285	1.69149e-11
ENSMUSG00000030069	Prok2	-1.48316	4.30351e-06
ENSMUSG00000033960	Jcad	-1.48945	6.14052e-17
ENSMUSG00000020912	Krt12	-1.49225	2.88821e-06
ENSMUSG00000027230	Creb3l1	-1.49616	7.11169e-10
ENSMUSG00000109890	AU023762	-1.49837	2.39553e-08
ENSMUSG00000048065	Cyb5r2	-1.50197	2.87313e-05
ENSMUSG00000117994	Gm5820	-1.50915	2.16972e-08
ENSMUSG00000024640	Psat1	-1.51516	8.76881e-09
ENSMUSG00000041313	Slc7a1	-1.52081	1.2594e-20
ENSMUSG00000039103	Nexn	-1.52991	2.07538e-09
ENSMUSG00000024256	Adcyap1	-1.54661	1.07769e-18
ENSMUSG00000039620	Trmt9b	-1.54999	1.13054e-22
ENSMUSG00000026674	Ddr2	-1.5588	1.70255e-19
ENSMUSG00000097166	9330179D12Rik	-1.56368	7.78786e-06
ENSMUSG00000118257	9630014M24Rik	-1.58577	1.24968e-09
ENSMUSG00000028893	Sesn2	-1.58986	1.15952e-10
ENSMUSG00000051079	Rgs13	-1.59122	3.78823e-16
ENSMUSG00000048776	Pthlh	-1.60271	5.58786e-06
ENSMUSG00000032715	Trib3	-1.60761	1.32954e-06
ENSMUSG00000026241	Nppc	-1.60769	1.78381e-08
ENSMUSG00000023067	Cdkn1a	-1.61316	5.31997e-07
ENSMUSG00000028007	Snx7	-1.61693	1.20305e-43
ENSMUSG00000019960	Dusp6	-1.62036	2.18524e-21
ENSMUSG00000007655	Cav1	-1.62424	1.95469e-20
ENSMUSG00000033730	Egr3	-1.64986	7.2031e-19
ENSMUSG00000021838	Samd4	-1.65248	4.9236e-15
ENSMUSG00000034765	Dusp5	-1.65409	1.93804e-15
ENSMUSG00000021373	Cap2	-1.65435	3.41229e-09
ENSMUSG00000040612	Ildr2	-1.65955	1.46793e-26
ENSMUSG00000026525	Opn3	-1.6635	2.37977e-11
ENSMUSG00000074575	Kcng1	-1.66654	1.42619e-15
ENSMUSG00000020303	Stc2	-1.67073	3.33584e-08
ENSMUSG00000030450	Oca2	-1.67405	5.81958e-12
ENSMUSG00000042622	Maff	-1.67635	1.59617e-06
ENSMUSG00000042406	Atf4	-1.69645	3.68155e-12
ENSMUSG00000029446	Psph	-1.7052	4.21365e-10
ENSMUSG00000048721	Fndc9	-1.71292	1.70255e-19
ENSMUSG00000030607	Acan	-1.72199	3.95003e-08
ENSMUSG00000037239	Spred3	-1.73655	2.51733e-19
ENSMUSG00000027004	Frzb	-1.74066	9.65663e-09
ENSMUSG00000032769	Trpa1	-1.74826	1.44424e-07
ENSMUSG00000028480	Glipr2	-1.76325	1.89208e-15
ENSMUSG00000068037	Mas1	-1.77045	1.79903e-08
ENSMUSG00000017724	Etv4	-1.79731	4.61971e-08
ENSMUSG00000052276	Ostn	-1.81777	1.11104e-07
ENSMUSG00000053414	Hunk	-1.83178	2.8423e-23
ENSMUSG00000050711	Scg2	-1.8321	4.51937e-17
ENSMUSG00000005958	Ephb3	-1.83751	3.17904e-16
ENSMUSG00000031382	Asb11	-1.84922	9.65201e-08
ENSMUSG00000021680	Crhbp	-1.85995	4.93274e-20
ENSMUSG00000002908	Kcnn1	-1.98162	1.40322e-35
ENSMUSG00000031026	Trim66	-2.03388	2.72224e-34
ENSMUSG00000022176	Rem2	-2.05266	2.35866e-18
ENSMUSG00000109953	5430430B14Rik	-2.06469	1.52404e-11
ENSMUSG00000028701	Lurap1	-2.06877	3.20614e-28
ENSMUSG00000026288	Inpp5d	-2.08588	1.0549e-24
ENSMUSG00000048482	Bdnf	-2.10587	1.02128e-24
ENSMUSG00000031490	Eif4ebp1	-2.10761	1.96265e-12
ENSMUSG00000005667	Mthfd2	-2.13418	8.57328e-25
ENSMUSG00000023192	Grm2	-2.18272	2.45302e-42
ENSMUSG00000040569	Slc26a7	-2.20996	8.29783e-17
ENSMUSG00000045903	Npas4	-2.26253	1.63739e-38
ENSMUSG00000027313	Chac1	-2.26978	2.00892e-17
ENSMUSG00000022602	Arc	-2.27173	4.04908e-12
ENSMUSG00000027737	Slc7a11	-2.27822	7.31259e-23
ENSMUSG00000003545	Fosb	-2.29966	6.50124e-14
ENSMUSG00000027544	Nfatc2	-2.30405	2.03025e-22
ENSMUSG00000031530	Dusp4	-2.30558	3.86455e-38
ENSMUSG00000002983	Relb	-2.32086	3.54291e-32
ENSMUSG00000024427	Spry4	-2.44534	6.14539e-38
ENSMUSG00000054204	Alkal2	-2.44701	1.4142e-22
ENSMUSG00000097183	Gm17501	-2.51073	5.77653e-18
ENSMUSG00000085609	1700016P03Rik	-2.51326	2.61444e-15
ENSMUSG00000013089	Etv5	-2.57881	4.21671e-27
ENSMUSG00000038418	Egr1	-2.58415	5.99054e-50
ENSMUSG00000037428	Vgf	-2.72135	2.6317e-22
ENSMUSG00000071341	Egr4	-2.7802	1.02275e-26
ENSMUSG00000023034	Nr4a1	-2.93037	3.14338e-53
ENSMUSG00000038530	Rgs4	-2.98061	9.2141e-69
ENSMUSG00000075020	Mir670hg	-3.45914	6.60907e-61
ENSMUSG00000021250	Fos	-3.60888	1.86845e-49

## Sheet: Sup 2-5
CNS Genes Changed By Anaesthesia Likely to NOT be activity-regulated
gene	gene_name	L2FC Anaes v Control	padj
ENSMUSG00000046818	Ddit4l	-1.7133	1.35e-27
ENSMUSG00000061517	Sox21	-1.48889	3.46e-30
ENSMUSG00000018166	Erbb3	-1.44917	8.76e-23
ENSMUSG00000027896	Slc16a4	-1.28936	6.35e-13
ENSMUSG00000098247	Mir7220	-1.24354	5.01e-09
ENSMUSG00000110279	Gm45552	-1.22557	3e-11
ENSMUSG00000091387	Gcnt4	-1.21438	1.11e-12
ENSMUSG00000079645	Gm17193	-1.1946	9.3e-11
ENSMUSG00000109460	Gm45591	-1.16539	9.3e-11
ENSMUSG00000031170	Slc38a5	-1.154	8.79e-15
ENSMUSG00000026227	2810459M11Rik	-1.15345	2.18e-26
ENSMUSG00000114771	AC163667.1	-1.11082	3.48e-22
ENSMUSG00000080406	Mir1188	-1.09905	6.65e-07
ENSMUSG00000074637	Sox2	-1.06957	6.66e-29
ENSMUSG00000021822	Plau	-1.04722	4.02e-10
ENSMUSG00000027776	Il12a	-1.03912	8.8e-07
ENSMUSG00000084088	Gm12941	-1.00837	7.38e-05
ENSMUSG00000103509	Gm38372	-1.00659	2.83e-08
ENSMUSG00000027955	Fam198b	-0.993756	5.95e-06
ENSMUSG00000110458	Gm21769	-0.990312	2.18e-05
ENSMUSG00000034584	Exph5	-0.966444	7.85e-11
ENSMUSG00000114025	AC154636.3	-0.964176	1.3e-12
ENSMUSG00000103887	Gm37008	-0.964122	7.19e-06
ENSMUSG00000085334	Gm12940	-0.943923	3.79e-09
ENSMUSG00000020205	Phlda1	-0.925926	2.98e-11
ENSMUSG00000106139	Gm30648	-0.920155	2.94e-07
ENSMUSG00000075224	Lrrc55	-0.917996	7.22e-11
ENSMUSG00000050914	Ankrd37	-0.901534	3.11e-18
ENSMUSG00000006456	Rbm14	-0.895966	1.21e-23
ENSMUSG00000061654	Spry3	-0.886408	2.29e-12
ENSMUSG00000020052	Ascl1	-0.884689	5.56e-10
ENSMUSG00000028270	Gbp2	-0.872582	6.71e-10
ENSMUSG00000020411	Nipal4	-0.859211	2.88e-05
ENSMUSG00000073179	Gm10478	-0.855184	0.00124757
ENSMUSG00000042256	Ptchd4	-0.850251	9.64e-11
ENSMUSG00000028919	Arhgef19	-0.847346	2.68e-11
ENSMUSG00000105152	Gm42864	-0.845912	1.17e-09
ENSMUSG00000079304	4933413G19Rik	-0.826276	2.24e-09
ENSMUSG00000091534	Gm17195	-0.823249	3.02e-05
ENSMUSG00000001864	Aif1l	-0.821403	1.36e-11
ENSMUSG00000021318	Gli3	-0.820042	8.05e-10
ENSMUSG00000072568	Fam84b	-0.819813	1.67e-10
ENSMUSG00000086600	C030005K06Rik	-0.814998	1.31e-08
ENSMUSG00000053004	Hrh1	-0.814769	3.24e-08
ENSMUSG00000051669	AU021092	-0.811917	4.65e-06
ENSMUSG00000028820	Sfpq	-0.792808	7.39e-16
ENSMUSG00000031665	Sall1	-0.791576	1.29e-09
ENSMUSG00000105340	Gm42878	-0.790434	3.58e-07
ENSMUSG00000033191	Tie1	-0.789844	2.82e-06
ENSMUSG00000099964	Gm29514	-0.788899	1.53e-12
ENSMUSG00000035692	Isg15	-0.782398	3.13e-07
ENSMUSG00000070136	Mir496a	-0.782317	0.00462559
ENSMUSG00000098731	Mir7027	-0.776792	0.00249403
ENSMUSG00000072647	Adam1a	-0.770326	4.41e-06
ENSMUSG00000087467	Gm13601	-0.769566	0.000139
ENSMUSG00000079737	3110001I22Rik	-0.769477	1.11e-06
ENSMUSG00000098112	Bin2	-0.768519	7.71e-09
ENSMUSG00000085549	1700047F07Rik	-0.764955	0.000252
ENSMUSG00000030235	Slco1c1	-0.760703	1.26e-12
ENSMUSG00000077222	Gm22270	-0.754662	0.00424109
ENSMUSG00000051444	Bbs12	-0.748655	1.19e-13
ENSMUSG00000107892	Gm44524	-0.745309	0.00143005
ENSMUSG00000063049	Ing2	-0.743622	5.63e-26
ENSMUSG00000076497	Trbj2-7	-0.740074	0.00680974
ENSMUSG00000046743	Fat4	-0.735166	7.66e-11
ENSMUSG00000090935	Synj2bp	-0.729079	1.95e-22
ENSMUSG00000041731	Pgm5	-0.728066	6.35e-09
ENSMUSG00000047793	Sned1	-0.727333	2.09e-08
ENSMUSG00000026586	Prrx1	-0.723695	1.8e-11
ENSMUSG00000112466	AC140338.1	-0.722792	0.00380342
ENSMUSG00000105849	Mir409	-0.722643	0.00984156
ENSMUSG00000034911	Ushbp1	-0.720577	0.000124
ENSMUSG00000065448	Mir154	-0.718846	0.00482947
ENSMUSG00000097063	Pantr2	-0.71845	1.16e-05
ENSMUSG00000113450	Zfp935	-0.712816	1.31e-09
ENSMUSG00000099760	Gm28800	-0.70801	1.53e-05
ENSMUSG00000026205	Slc23a3	-0.707678	0.00238965
ENSMUSG00000110924	AC165261.1	-0.706796	4.11e-06
ENSMUSG00000040710	St8sia4	-0.706635	1.39e-07
ENSMUSG00000097102	2310069G16Rik	-0.69675	1.44e-10
ENSMUSG00000044881	Coa4	-0.696197	3.85e-08
ENSMUSG00000103967	Gm38214	-0.695818	0.000508
ENSMUSG00000026354	Lct	-0.693959	3.84e-05
ENSMUSG00000079330	Lemd1	-0.690709	1.47e-07
ENSMUSG00000097140	Gm26779	-0.68965	0.00039
ENSMUSG00000032332	Col12a1	-0.688967	7.72e-07
ENSMUSG00000070101	Mir341	-0.688439	0.0104518
ENSMUSG00000045414	1190002N15Rik	-0.687955	2.25e-10
ENSMUSG00000086181	C230034O21Rik	-0.687704	1.59e-08
ENSMUSG00000104399	Gm37963	-0.68691	3.27e-05
ENSMUSG00000050721	Plekho2	-0.684549	1.67e-08
ENSMUSG00000075010	AW112010	-0.684331	0.001107
ENSMUSG00000078307	AI593442	-0.681136	2.94e-30
ENSMUSG00000057706	Mex3b	-0.676141	0.00350485
ENSMUSG00000064342	mt-Ti	-0.676072	0.000364
ENSMUSG00000103928	Gm37893	-0.675465	0.000367
ENSMUSG00000070532	Ccdc190	-0.672135	1.33e-07
ENSMUSG00000029878	Dbpht2	-0.670552	4.11e-09
ENSMUSG00000006386	Tek	-0.670452	0.01099
ENSMUSG00000054944	5330416C01Rik	-0.6702	0.00135032
ENSMUSG00000109812	Gm45640	-0.66978	1.42e-05
ENSMUSG00000032035	Ets1	-0.664825	6.8e-05
ENSMUSG00000037892	Pcdh18	-0.660527	8.32e-07
ENSMUSG00000026447	Pik3c2b	-0.659966	2.83e-10
ENSMUSG00000098061	Gm26945	-0.658398	0.0162708
ENSMUSG00000060862	Zbtb40	-0.657959	4.83e-05
ENSMUSG00000037279	Ovol2	-0.653125	0.000837
ENSMUSG00000069874	Irgm2	-0.651871	3.87e-07
ENSMUSG00000097649	Gm10561	-0.651151	2.05e-08
ENSMUSG00000026923	Notch1	-0.647341	6.22e-13
ENSMUSG00000033053	1700028P14Rik	-0.642318	4.89e-05
ENSMUSG00000002308	Cd320	-0.6417	1.09e-20
ENSMUSG00000002007	Srpk3	-0.640045	2.99e-06
ENSMUSG00000061013	Mkx	-0.636324	2.32e-08
ENSMUSG00000033033	Calhm2	-0.635322	3.23e-05
ENSMUSG00000062098	Btbd3	-0.631731	4.04e-23
ENSMUSG00000053965	Pde5a	-0.631677	3.68e-09
ENSMUSG00000087819	Gm25117	-0.629457	0.00151793
ENSMUSG00000079043	Fastkd5	-0.625558	7.33e-08
ENSMUSG00000100158	Gm28119	-0.625072	0.00375299
ENSMUSG00000085894	Gm15832	-0.624239	0.000389
ENSMUSG00000070072	Mir433	-0.620244	0.0153059
ENSMUSG00000048215	A630023P12Rik	-0.617046	0.000583
ENSMUSG00000045625	Pigz	-0.614476	1.54e-07
ENSMUSG00000021277	Traf3	-0.614093	4.33e-07
ENSMUSG00000102496	Gm36989	-0.613326	0.0106886
ENSMUSG00000047735	Samd9l	-0.609585	7.99e-08
ENSMUSG00000064452	Gm24564	-0.609294	0.0118048
ENSMUSG00000090093	Gm14399	-0.609076	4.97e-07
ENSMUSG00000037997	Parp11	-0.609061	1.99e-18
ENSMUSG00000024349	Tmem173	-0.608505	7.71e-07
ENSMUSG00000001870	Ltbp1	-0.60632	3.14e-08
ENSMUSG00000020538	Srebf1	-0.604794	1.55e-09
ENSMUSG00000049001	Ndnf	-0.601138	1.37e-07
ENSMUSG00000025776	Crispld1	-0.598859	9.18e-06
ENSMUSG00000027335	Adra1d	-0.598301	1.06e-07
ENSMUSG00000107620	Gm44256	-0.597056	0.00891892
ENSMUSG00000092867	Mir3058	-0.596086	0.0236728
ENSMUSG00000047414	Flrt2	-0.594965	3.14e-10
ENSMUSG00000021871	Pnp	-0.594687	2.42e-13
ENSMUSG00000019997	Ctgf	-0.593912	4.91e-05
ENSMUSG00000065336	Snora34	-0.593689	0.0406501
ENSMUSG00000030157	Clec2d	-0.592716	0.000191
ENSMUSG00000048782	Insc	-0.592452	0.00262367
ENSMUSG00000032841	Prr5l	-0.590661	7.52e-10
ENSMUSG00000050714	Zbtb26	-0.590552	1.08e-08
ENSMUSG00000092644	Gm23564	-0.590279	0.0425315
ENSMUSG00000019846	Lama4	-0.588085	0.000178
ENSMUSG00000106275	Gm42495	-0.586839	0.0175974
ENSMUSG00000054196	Cthrc1	-0.586715	1.64e-10
ENSMUSG00000001700	Gramd3	-0.585557	3.33e-07
ENSMUSG00000020189	Osbpl8	-0.585362	8.46e-13
ENSMUSG00000074800	Gm4149	-0.583855	0.00621866
ENSMUSG00000105352	C030018K13Rik	-0.583503	0.00139727
ENSMUSG00000064288	Hist1h4k	-0.582776	0.00667653
ENSMUSG00000008398	Elk3	-0.582305	5.74e-05
ENSMUSG00000018849	Wwc1	-0.58194	3.89e-08
ENSMUSG00000042439	Zfp532	-0.579388	7.36e-31
ENSMUSG00000038366	Lasp1	-0.577968	9.07e-11
ENSMUSG00000070080	Mir431	-0.576381	0.0420601
ENSMUSG00000043290	Zfp784	-0.576233	2.82e-06
ENSMUSG00000004356	Utp20	-0.576131	3.37e-06
ENSMUSG00000059839	Zfp874b	-0.575989	5.73e-10
ENSMUSG00000044364	Tmem74b	-0.575298	0.00158713
ENSMUSG00000020607	Fam84a	-0.574939	3.94e-11
ENSMUSG00000056209	Npm3	-0.574106	5.95e-10
ENSMUSG00000028693	Nasp	-0.573173	2.66e-11
ENSMUSG00000091931	Gon7	-0.570639	1.54e-09
ENSMUSG00000022272	Myo10	-0.569542	4.76e-10
ENSMUSG00000071291	Zfp58	-0.567993	4.71e-08
ENSMUSG00000107747	Gm5881	-0.566245	0.00146328
ENSMUSG00000114469	AC152162.1	-0.56582	0.000439
ENSMUSG00000091405	Hist2h4	-0.565168	0.00100645
ENSMUSG00000030469	Zfp719	-0.565121	3.43e-08
ENSMUSG00000036902	Neto2	-0.563222	7.3e-11
ENSMUSG00000070436	Serpinh1	-0.562954	3.09e-06
ENSMUSG00000110124	Gm4247	-0.562231	0.000538
ENSMUSG00000104727	Gm42500	-0.561663	0.0181669
ENSMUSG00000024431	Nr3c1	-0.561292	5.39e-07
ENSMUSG00000112358	AC108802.1	-0.555758	0.00841507
ENSMUSG00000075555	Gm10863	-0.553617	0.00557195
ENSMUSG00000031143	Ccdc22	-0.55179	4.53e-05
ENSMUSG00000024136	Dnase1l2	-0.551074	0.00845744
ENSMUSG00000106651	Gm42608	-0.550096	0.00149708
ENSMUSG00000024642	Tle4	-0.54915	1.23e-10
ENSMUSG00000109536	9330162G02Rik	-0.548476	0.0346618
ENSMUSG00000060548	Tnfrsf19	-0.546754	5.11e-09
ENSMUSG00000086920	Gm12207	-0.546042	0.0343994
ENSMUSG00000087368	BC065397	-0.545055	5.41e-05
ENSMUSG00000040253	Gbp7	-0.544194	3.05e-08
ENSMUSG00000110444	Gm10033	-0.543688	1.68e-06
ENSMUSG00000035621	Midn	-0.543649	0.00174132
ENSMUSG00000090053	Palm2	-0.543005	3.54e-06
ENSMUSG00000109814	Gm45847	-0.542689	0.000454
ENSMUSG00000032812	Arap1	-0.542688	3.47e-08
ENSMUSG00000027200	Sema6d	-0.539173	1.63e-10
ENSMUSG00000092375	A730060N03Rik	-0.537967	2.82e-06
ENSMUSG00000050549	5730508B09Rik	-0.535431	8.01e-07
ENSMUSG00000042106	Fam212a	-0.534842	0.00177385
ENSMUSG00000023994	Nfya	-0.534618	2.37e-15
ENSMUSG00000102602	A930004J17Rik	-0.534053	0.00998594
ENSMUSG00000032265	Fam46a	-0.53267	0.0071539
ENSMUSG00000083674	Zfp133-ps	-0.532617	8.1e-08
ENSMUSG00000025353	Ormdl2	-0.531675	2.13e-07
ENSMUSG00000102854	C130023A14Rik	-0.530126	0.00415857
ENSMUSG00000027351	Spred1	-0.529764	2.43e-05
ENSMUSG00000103831	Gm37608	-0.526312	0.0285523
ENSMUSG00000027276	Jag1	-0.526236	0.000523
ENSMUSG00000020644	Id2	-0.525555	1.84e-10
ENSMUSG00000003184	Irf3	-0.524504	9.88e-09
ENSMUSG00000103034	Gm8797	-0.524407	0.0238752
ENSMUSG00000059708	Akap17b	-0.523947	2.88e-07
ENSMUSG00000076492	Trbj2-1	-0.523825	0.0407351
ENSMUSG00000059588	Calcrl	-0.521004	8.33e-05
ENSMUSG00000021835	Bmp4	-0.519369	0.00173682
ENSMUSG00000032290	Ptpn9	-0.518533	1.35e-06
ENSMUSG00000032854	Ugt8a	-0.517643	0.000111
ENSMUSG00000096975	Gm16386	-0.517475	0.00432278
ENSMUSG00000000223	Drp2	-0.516026	1.72e-09
ENSMUSG00000024174	Pot1b	-0.515053	3.72e-08
ENSMUSG00000040584	Abcb1a	-0.51144	0.00512087
ENSMUSG00000040721	Zfhx2	-0.510783	4.17e-08
ENSMUSG00000030247	Kcnj8	-0.509857	0.000619
ENSMUSG00000050730	Arhgap42	-0.50796	6.31e-06
ENSMUSG00000042496	Prdm10	-0.507705	2.05e-11
ENSMUSG00000074591	Ankub1	-0.507417	9.16e-05
ENSMUSG00000034701	Neurod1	-0.50636	1.56e-06
ENSMUSG00000040383	Aqr	-0.504999	2.62e-13
ENSMUSG00000099440	Gm29593	-0.504957	0.0152384
ENSMUSG00000054690	Emcn	-0.504868	0.00126539
ENSMUSG00000030047	Arhgap25	-0.504476	0.039794
ENSMUSG00000097616	1110019D14Rik	-0.503634	2.28e-06
ENSMUSG00000086292	Gm16052	-0.503624	0.000965
ENSMUSG00000039693	Msantd3	-0.501919	7.63e-09
ENSMUSG00000027001	Dusp19	-0.501131	5.47e-12
ENSMUSG00000024338	Psmb8	-0.50089	0.000182
ENSMUSG00000031385	Plxnb3	-0.500794	2.4e-06
ENSMUSG00000061524	Zic2	-0.499665	0.00464859
ENSMUSG00000104154	Gm38104	-0.499289	0.020661
ENSMUSG00000074664	A830092H15Rik	-0.498892	0.000235
ENSMUSG00000104969	Gm43445	-0.498843	0.0156253
ENSMUSG00000031639	Tlr3	-0.497762	4.41e-08
ENSMUSG00000102548	Gm16701	-0.496815	0.00119905
ENSMUSG00000037813	D630003M21Rik	-0.495216	8e-06
ENSMUSG00000015947	Fcgr1	-0.493197	5.44e-05
ENSMUSG00000035898	Uba6	-0.493074	3.47e-06
ENSMUSG00000033579	Fa2h	-0.49283	0.000185
ENSMUSG00000039934	Gsap	-0.490169	6.33e-06
ENSMUSG00000107008	Gm2762	-0.489827	1.15e-05
ENSMUSG00000024999	Noc3l	-0.489718	4.03e-07
ENSMUSG00000043461	Sptssb	-0.487767	0.000575
ENSMUSG00000069844	Sco1	-0.487708	6.62e-09
ENSMUSG00000069184	Zfp72	-0.487699	1.14e-07
ENSMUSG00000030031	Kbtbd8	-0.487433	0.000168
ENSMUSG00000027859	Ngf	-0.486751	0.00225897
ENSMUSG00000042473	Tbc1d8b	-0.48594	1.53e-06
ENSMUSG00000046321	Hs3st2	-0.485196	0.000243
ENSMUSG00000048939	Atp13a5	-0.483664	0.002491
ENSMUSG00000027274	Mkks	-0.483267	3.99e-10
ENSMUSG00000035649	Zcchc7	-0.483011	0.00371542
ENSMUSG00000002108	Nr1h3	-0.48245	0.000169
ENSMUSG00000026830	Ermn	-0.480258	4.54e-05
ENSMUSG00000092229	Gm5977	-0.477651	0.00634878
ENSMUSG00000096054	Syne1	-0.477638	0.000274
ENSMUSG00000022574	Naprt	-0.475149	3.84e-05
ENSMUSG00000033361	Prrg3	-0.470142	1.09e-10
ENSMUSG00000056220	Pla2g4a	-0.467886	0.00018
ENSMUSG00000019971	Cep290	-0.466922	0.000419
ENSMUSG00000044499	Hs3st5	-0.466793	0.000454
ENSMUSG00000043770	Gm12481	-0.466118	0.0337888
ENSMUSG00000109150	Gm45793	-0.465704	0.0237136
ENSMUSG00000000957	Mmp14	-0.465064	0.00148581
ENSMUSG00000098183	Gm27010	-0.46375	0.0153947
ENSMUSG00000053846	Lipg	-0.462783	0.000515
ENSMUSG00000022360	Atad2	-0.462722	0.00145303
ENSMUSG00000107096	Gm43597	-0.4615	2.49e-05
ENSMUSG00000062078	Qk	-0.460051	6e-11
ENSMUSG00000045934	Mtmr11	-0.459925	3.03e-08
ENSMUSG00000021624	Cd180	-0.45942	0.016164
ENSMUSG00000032413	Rasa2	-0.458304	3.05e-07
ENSMUSG00000045464	2810002D19Rik	-0.458056	0.00110587
ENSMUSG00000022372	Sla	-0.455582	6.86e-08
ENSMUSG00000025332	Kdm5c	-0.452961	5.68e-05
ENSMUSG00000100213	Gm28151	-0.45275	0.00158899
ENSMUSG00000085067	Gm15631	-0.452006	0.00116402
ENSMUSG00000098066	Gm26944	-0.451803	0.0223938
ENSMUSG00000060733	Ipmk	-0.451426	2.83e-07
ENSMUSG00000027177	Hipk3	-0.450886	4.37e-09
ENSMUSG00000043252	Tmem64	-0.450785	6.06e-08
ENSMUSG00000034538	Zfp418	-0.449917	2.7e-05
ENSMUSG00000035000	Dpp4	-0.449719	0.0071484
ENSMUSG00000010554	Mettl16	-0.449462	1.67e-08
ENSMUSG00000005225	Plekha8	-0.448826	4.79e-08
ENSMUSG00000097290	1300002E11Rik	-0.447811	0.00241868
ENSMUSG00000026088	Mitd1	-0.447631	0.00034
ENSMUSG00000040229	Gpr34	-0.447567	0.00113825
ENSMUSG00000030615	Tmem126a	-0.447138	1.01e-07
ENSMUSG00000034563	Ccpg1	-0.446113	3.33e-07
ENSMUSG00000039210	Gpatch2	-0.445169	1.42e-12
ENSMUSG00000000693	Loxl3	-0.445043	9.65e-06
ENSMUSG00000050663	Trhde	-0.443631	1.96e-06
ENSMUSG00000096847	Tmem151b	-0.443354	0.000863
ENSMUSG00000086693	A730081D07Rik	-0.442871	4.54e-05
ENSMUSG00000007613	Tgfbr1	-0.442206	5.11e-13
ENSMUSG00000039831	Arhgap29	-0.440191	1.25e-05
ENSMUSG00000041649	Klf8	-0.439652	9.16e-08
ENSMUSG00000046999	1110032F04Rik	-0.438831	0.0002
ENSMUSG00000025436	Atp23	-0.438114	6.08e-07
ENSMUSG00000029290	Zfp326	-0.436532	1.85e-07
ENSMUSG00000048285	Frmd6	-0.436451	0.0104462
ENSMUSG00000042389	Tsen2	-0.436099	2.38e-12
ENSMUSG00000074280	Gm6166	-0.435357	0.0338119
ENSMUSG00000031953	Tmem170	-0.432336	0.00066
ENSMUSG00000064023	Klk8	-0.432028	0.00575201
ENSMUSG00000032380	Dapk2	-0.431916	0.0174401
ENSMUSG00000097596	Gm26673	-0.431824	0.0227231
ENSMUSG00000093661	Eif4e3	-0.430769	4.85e-07
ENSMUSG00000024659	Anxa1	-0.430044	0.0255928
ENSMUSG00000030737	Slco2b1	-0.429774	2.52e-07
ENSMUSG00000060512	0610040J01Rik	-0.429683	0.000222
ENSMUSG00000038457	Tmem255b	-0.429584	0.00384983
ENSMUSG00000029610	Aimp2	-0.429349	3.49e-08
ENSMUSG00000030602	Pak4	-0.428989	1.42e-06
ENSMUSG00000027552	E2f5	-0.427805	3.6e-09
ENSMUSG00000024245	Tmem178	-0.42539	0.000264
ENSMUSG00000051705	Senp8	-0.424585	9.98e-06
ENSMUSG00000035329	Fbxo33	-0.424477	1.6e-14
ENSMUSG00000045314	Sowahb	-0.424096	0.0133306
ENSMUSG00000036450	Hif1an	-0.422087	3.48e-07
ENSMUSG00000031616	Ednra	-0.422037	0.000123
ENSMUSG00000050840	Cdh20	-0.420195	1.29e-07
ENSMUSG00000020733	Slc9a3r1	-0.419484	8.58e-05
ENSMUSG00000024560	Cxxc1	-0.419322	2.54e-06
ENSMUSG00000065126	Snord104	-0.419002	0.0157332
ENSMUSG00000046516	Cox17	-0.418732	2.31e-08
ENSMUSG00000026872	Zeb2	-0.41858	1.36e-05
ENSMUSG00000087524	Gm14285	-0.417829	0.0193655
ENSMUSG00000050783	Htr1f	-0.417111	0.00261867
ENSMUSG00000024188	Luc7l	-0.41626	4.44e-08
ENSMUSG00000073427	Gm4924	-0.415741	0.0142816
ENSMUSG00000038543	BC028528	-0.415092	0.00126539
ENSMUSG00000026502	Desi2	-0.41508	1.04e-09
ENSMUSG00000037172	E330009J07Rik	-0.41484	0.000322
ENSMUSG00000072572	Slc39a2	-0.412411	0.0460076
ENSMUSG00000042460	C1galt1	-0.412105	1.76e-08
ENSMUSG00000024776	Stambpl1	-0.411919	1.73e-06
ENSMUSG00000111348	AC133947.2	-0.411321	8.03e-06
ENSMUSG00000028992	Nmnat1	-0.410418	9.74e-07
ENSMUSG00000069763	Tmem100	-0.409558	0.00302681
ENSMUSG00000028521	Slc35d1	-0.408085	2.27e-06
ENSMUSG00000019850	Tnfaip3	-0.408004	0.00248437
ENSMUSG00000031778	Cx3cl1	-0.407251	2.14e-05
ENSMUSG00000035131	Brinp3	-0.407164	0.000769
ENSMUSG00000022587	Ly6e	-0.406833	1.64e-09
ENSMUSG00000047227	Gm527	-0.406572	0.000888
ENSMUSG00000026095	Asnsd1	-0.406221	0.00177237
ENSMUSG00000028771	Ptpn12	-0.405427	2.84e-05
ENSMUSG00000079110	Capn3	-0.405388	0.00177385
ENSMUSG00000044715	Gskip	-0.404441	1.51e-09
ENSMUSG00000035413	Tmem98	-0.404437	0.00163696
ENSMUSG00000050138	Kcnk12	-0.404083	0.00171744
ENSMUSG00000020063	Sirt1	-0.404048	1.76e-05
ENSMUSG00000047996	Prrg1	-0.403903	0.000107
ENSMUSG00000080316	Spaca6	-0.403765	0.00932046
ENSMUSG00000026848	Tor1b	-0.402675	6.33e-16
ENSMUSG00000033705	Stard9	-0.401562	0.000632
ENSMUSG00000020899	Pfas	-0.401355	8.69e-11
ENSMUSG00000057894	Zfp329	-0.40045	4.84e-06
ENSMUSG00000092060	Bend4	-0.400183	1.69e-05
ENSMUSG00000024085	Man2a1	-0.399942	0.000203
ENSMUSG00000041075	Fzd7	-0.398409	0.00288459
ENSMUSG00000020000	Moxd1	-0.398208	0.00012
ENSMUSG00000041193	Pla2g5	-0.397154	0.00693063
ENSMUSG00000097881	Celrr	-0.396816	0.0024847
ENSMUSG00000019774	Mtrf1l	-0.396354	4.06e-06
ENSMUSG00000048004	Tmem196	-0.396195	1.28e-05
ENSMUSG00000045441	Gprin3	-0.39546	1.14e-05
ENSMUSG00000030016	Zfp638	-0.394803	1.28e-05
ENSMUSG00000032431	Crtap	-0.394598	0.00229192
ENSMUSG00000113529	AC159649.3	-0.393875	0.00074
ENSMUSG00000026834	Acvr1c	-0.393782	0.000127
ENSMUSG00000043448	Gjc2	-0.393686	0.0129621
ENSMUSG00000010048	Ifrd2	-0.393403	0.00032
ENSMUSG00000043131	Mob1a	-0.39302	3.9e-09
ENSMUSG00000025857	Dnaaf5	-0.392809	0.000109
ENSMUSG00000002458	Rgs19	-0.392518	1.17e-06
ENSMUSG00000081225	Cyp2j12	-0.391116	0.000178
ENSMUSG00000025047	Pdcd11	-0.390423	1.74e-05
ENSMUSG00000010097	Nxf1	-0.390094	1.04e-06
ENSMUSG00000030189	Ybx3	-0.389931	1.54e-06
ENSMUSG00000029141	Slc4a1ap	-0.389676	3.95e-14
ENSMUSG00000044447	Dock5	-0.389609	0.000247
ENSMUSG00000040111	Gramd1b	-0.389305	0.000537
ENSMUSG00000071632	2510002D24Rik	-0.389193	3.28e-05
ENSMUSG00000087178	A230056P14Rik	-0.388	0.000153
ENSMUSG00000042599	Kdm7a	-0.38793	0.00178592
ENSMUSG00000020053	Igf1	-0.387523	0.00107811
ENSMUSG00000039253	Fn3krp	-0.387506	9.58e-06
ENSMUSG00000072582	Ptrh2	-0.386284	2.97e-08
ENSMUSG00000054178	Gm9938	-0.385572	0.00413307
ENSMUSG00000038538	Ubn2	-0.384739	0.00754328
ENSMUSG00000011254	Thg1l	-0.384662	1.04e-05
ENSMUSG00000024176	Sox8	-0.384488	0.000129
ENSMUSG00000038299	Wdr36	-0.384128	3.13e-08
ENSMUSG00000063531	Sema3e	-0.38409	4.76e-06
ENSMUSG00000057469	E2f6	-0.384052	4.59e-05
ENSMUSG00000021466	Ptch1	-0.383643	3.16e-06
ENSMUSG00000036676	Tmtc3	-0.382504	0.00236843
ENSMUSG00000072115	Ang	-0.382056	0.0489243
ENSMUSG00000022022	Mtrf1	0.381642	8.62e-08
ENSMUSG00000048772	Tmem53	0.382641	0.0415229
ENSMUSG00000039648	Kyat1	0.38293	2.34e-07
ENSMUSG00000061175	Fnip2	0.383602	7.59e-08
ENSMUSG00000031955	Bcar1	0.384165	1.44e-07
ENSMUSG00000032417	Rwdd2a	0.384185	0.000244
ENSMUSG00000040213	Kyat3	0.385788	0.000232
ENSMUSG00000043372	Hexim2	0.386817	4.77e-05
ENSMUSG00000038524	Fchsd1	0.386827	0.000312
ENSMUSG00000045691	Thtpa	0.387473	1.67e-07
ENSMUSG00000025572	Tmc6	0.387899	0.00996063
ENSMUSG00000029049	Morn1	0.388892	0.00123568
ENSMUSG00000109780	Gm45447	0.390021	0.0210891
ENSMUSG00000098120	Gm5914	0.390516	0.0373719
ENSMUSG00000028126	Pip5k1a	0.39168	9.72e-09
ENSMUSG00000039795	Zfand1	0.392206	1.88e-05
ENSMUSG00000027845	Dclre1b	0.392823	0.000161
ENSMUSG00000035354	Uvrag	0.393015	1.39e-10
ENSMUSG00000020639	Pfn4	0.393146	0.00478072
ENSMUSG00000100583	Gm29443	0.393333	0.0456528
ENSMUSG00000035561	Aldh1b1	0.393573	0.000203
ENSMUSG00000057246	BC051142	0.394121	0.0136404
ENSMUSG00000051067	Lingo3	0.394229	0.000262
ENSMUSG00000086098	Gm14291	0.394993	0.0285152
ENSMUSG00000035735	Dagla	0.395584	0.0002
ENSMUSG00000028838	Extl1	0.395997	1.71e-06
ENSMUSG00000045237	1110012L19Rik	0.396368	6.53e-05
ENSMUSG00000040093	Bmf	0.396431	0.00375299
ENSMUSG00000004609	Cd33	0.397308	0.00018
ENSMUSG00000015980	Lrrc27	0.397552	2.83e-08
ENSMUSG00000004508	Gab2	0.397869	1.52e-07
ENSMUSG00000075256	Cerkl	0.397949	0.0210525
ENSMUSG00000073771	Btbd19	0.397963	3.68e-06
ENSMUSG00000112980	CT030173.1	0.399015	0.00264077
ENSMUSG00000034586	Hid1	0.399243	4.28e-10
ENSMUSG00000055320	Tead1	0.399952	0.00678211
ENSMUSG00000079339	Ifit1bl1	0.401063	0.000288
ENSMUSG00000050973	Gdpgp1	0.401259	1.83e-06
ENSMUSG00000033906	Zdhhc15	0.40135	2.76e-09
ENSMUSG00000044339	Alkbh2	0.402678	4e-06
ENSMUSG00000048905	4930539E08Rik	0.4027	0.0159825
ENSMUSG00000041870	Ankrd13a	0.402901	2.62e-06
ENSMUSG00000045252	Zfp574	0.40312	1.02e-10
ENSMUSG00000091971	Hspa1a	0.403208	0.00158713
ENSMUSG00000000486	Sep-01	0.403493	0.0163756
ENSMUSG00000023935	Spats1	0.40356	0.0240074
ENSMUSG00000021023	1110008L16Rik	0.404085	2.15e-08
ENSMUSG00000114210	AC131709.1	0.405257	0.0312184
ENSMUSG00000097494	4933406C10Rik	0.405352	0.0312627
ENSMUSG00000039989	Cbx4	0.405916	2.66e-13
ENSMUSG00000035769	Xylb	0.406355	5.76e-06
ENSMUSG00000017943	Gdap1l1	0.406646	3.35e-11
ENSMUSG00000054659	Pm20d2	0.407522	0.00120999
ENSMUSG00000020183	Cpm	0.407677	0.00199281
ENSMUSG00000019338	Zfp687	0.408456	3.13e-07
ENSMUSG00000022220	Adcy4	0.408676	0.0048721
ENSMUSG00000015468	Notch4	0.409558	0.00172211
ENSMUSG00000030340	Scnn1a	0.409714	0.00310995
ENSMUSG00000056735	A930024E05Rik	0.410057	5.1e-06
ENSMUSG00000003153	Slc2a3	0.410534	4.36e-10
ENSMUSG00000029754	Dlx6	0.41158	0.0321636
ENSMUSG00000047415	Gpr68	0.412005	0.00532413
ENSMUSG00000034000	Neu4	0.413445	0.00155351
ENSMUSG00000025876	Unc5a	0.416509	2.51e-06
ENSMUSG00000078931	Pdf	0.416798	0.0168015
ENSMUSG00000050312	Nsun3	0.41692	6.35e-09
ENSMUSG00000034006	Pqlc1	0.416978	2.34e-05
ENSMUSG00000055629	B4galnt4	0.417551	2.14e-08
ENSMUSG00000051373	Plpp7	0.418419	6.33e-07
ENSMUSG00000103009	Gm4430	0.419167	6.99e-07
ENSMUSG00000021752	Kctd6	0.42014	2.02e-07
ENSMUSG00000045259	Klhdc9	0.420203	0.0191862
ENSMUSG00000060380	C030014I23Rik	0.420292	0.000325
ENSMUSG00000055003	Lrtm2	0.420993	4.63e-12
ENSMUSG00000044250	Pced1b	0.421035	0.00306842
ENSMUSG00000000530	Acvrl1	0.424472	0.000462
ENSMUSG00000044176	Spink10	0.42531	0.00162538
ENSMUSG00000043298	Smco3	0.426278	5.06e-05
ENSMUSG00000055322	Tns1	0.426663	9.67e-06
ENSMUSG00000058638	Zfp110	0.427874	1.22e-09
ENSMUSG00000023079	Gtf2ird1	0.428006	1.07e-06
ENSMUSG00000042641	Rgsl1	0.428033	0.0473326
ENSMUSG00000007570	Fance	0.428372	4.87e-06
ENSMUSG00000045174	Amer3	0.429659	1.17e-07
ENSMUSG00000021069	Pygl	0.430073	0.0123031
ENSMUSG00000113750	CT009754.6	0.43036	0.000982
ENSMUSG00000033739	Fkbpl	0.431144	1.22e-08
ENSMUSG00000031871	Cdh5	0.431578	0.00152629
ENSMUSG00000005951	Shpk	0.43178	1.37e-05
ENSMUSG00000040483	Xaf1	0.432001	0.000353
ENSMUSG00000028337	Coro2a	0.433706	1.79e-06
ENSMUSG00000032733	Snx33	0.435919	0.000314
ENSMUSG00000066687	Zbtb16	0.436479	0.0102801
ENSMUSG00000002633	Shh	0.436815	9.21e-05
ENSMUSG00000031351	Zfp185	0.438608	0.0245547
ENSMUSG00000048794	Cfap100	0.439165	0.0138367
ENSMUSG00000033318	Gstt2	0.439637	0.00582577
ENSMUSG00000032523	Hhatl	0.43978	3.88e-05
ENSMUSG00000022044	Stmn4	0.444395	1.85e-15
ENSMUSG00000019726	Lyst	0.444478	0.000141
ENSMUSG00000076434	Wfdc3	0.445063	0.00267772
ENSMUSG00000031838	Ifi30	0.446027	0.00366296
ENSMUSG00000022500	Litaf	0.447077	0.000483
ENSMUSG00000021559	Dapk1	0.447677	2.22e-09
ENSMUSG00000110630	K230015D01Rik	0.448702	0.00029
ENSMUSG00000031167	Rbm3	0.449404	3.44e-09
ENSMUSG00000097123	Gm6297	0.449738	0.00721382
ENSMUSG00000030528	Blm	0.450509	4.93e-05
ENSMUSG00000053964	Lgals4	0.450617	0.00274325
ENSMUSG00000036850	Mrpl41	0.452865	1.64e-08
ENSMUSG00000090673	Gm340	0.455082	0.00054
ENSMUSG00000111092	AC114645.2	0.455646	0.0372311
ENSMUSG00000033595	Lgi3	0.455839	1.86e-09
ENSMUSG00000055172	C1ra	0.45598	0.00210494
ENSMUSG00000109957	Gm45353	0.456052	0.0179663
ENSMUSG00000092417	Gpank1	0.457156	4.73e-07
ENSMUSG00000056687	Gm11696	0.457202	0.00095
ENSMUSG00000091177	Gm15494	0.45758	0.0210544
ENSMUSG00000024118	1600002H07Rik	0.457651	1.08e-07
ENSMUSG00000032114	Slc37a4	0.457922	1.15e-05
ENSMUSG00000033777	Tlr13	0.459032	0.00033
ENSMUSG00000050105	Grrp1	0.459123	0.00910864
ENSMUSG00000056493	Foxk1	0.459124	1.53e-17
ENSMUSG00000001943	Vsig2	0.460177	0.0330751
ENSMUSG00000073791	Efcab7	0.463094	0.000126
ENSMUSG00000072623	Zfp9	0.464768	7.71e-13
ENSMUSG00000015112	Slc25a13	0.465061	0.0284982
ENSMUSG00000058454	Dhcr7	0.46899	1.72e-09
ENSMUSG00000031387	Renbp	0.470115	0.00163594
ENSMUSG00000020936	Nmt1	0.470467	6.5e-22
ENSMUSG00000028212	Ccne2	0.470905	4.73e-06
ENSMUSG00000109008	Gm44899	0.47104	0.00399751
ENSMUSG00000097750	Gm4673	0.471397	0.00702283
ENSMUSG00000020891	Alox8	0.471413	2.28e-06
ENSMUSG00000030994	D7Ertd443e	0.4717	0.000117
ENSMUSG00000020889	Nr1d1	0.472386	2.7e-06
ENSMUSG00000068263	Efcc1	0.473778	1.72e-05
ENSMUSG00000033256	Shf	0.475782	1.27e-15
ENSMUSG00000025429	Pstpip2	0.475983	1.68e-05
ENSMUSG00000027886	1700013F07Rik	0.477953	0.000737
ENSMUSG00000070644	Etnk2	0.478063	0.000492
ENSMUSG00000037225	Fgf2	0.479024	5.46e-08
ENSMUSG00000039133	9330171B17Rik	0.479943	0.00293048
ENSMUSG00000055707	Klhl26	0.480175	3.34e-11
ENSMUSG00000051864	Tbc1d22a	0.480234	9.18e-14
ENSMUSG00000028329	Xpa	0.481493	3.08e-07
ENSMUSG00000079484	Phyhd1	0.482278	0.000866
ENSMUSG00000042292	Mkl1	0.483098	1.4e-08
ENSMUSG00000052759	Gpr25	0.483179	0.00349234
ENSMUSG00000114584	AC131687.1	0.483183	0.00326464
ENSMUSG00000111325	AC125374.3	0.484715	0.00500247
ENSMUSG00000032456	Nmnat3	0.484738	0.00340315
ENSMUSG00000038290	Smg6	0.488657	6.73e-15
ENSMUSG00000086228	Ubap1l	0.488817	0.00968298
ENSMUSG00000097535	Gm26592	0.490355	0.00812197
ENSMUSG00000059772	Slx1b	0.49092	5.14e-07
ENSMUSG00000110393	Gm36445	0.491238	0.00311574
ENSMUSG00000021260	Hhipl1	0.491628	4.74e-07
ENSMUSG00000079610	Ankrd39	0.492208	9.97e-11
ENSMUSG00000075389	2810410L24Rik	0.493273	0.000218
ENSMUSG00000064346	mt-Tw	0.493856	1.65e-07
ENSMUSG00000102055	Gm28913	0.495016	0.0489634
ENSMUSG00000041308	Sntb2	0.497394	0.000356
ENSMUSG00000053070	9230110C19Rik	0.49779	6.78e-08
ENSMUSG00000029344	Tpst2	0.498814	2.87e-06
ENSMUSG00000032280	Tle3	0.499982	2.69e-07
ENSMUSG00000026930	Gpsm1	0.500989	2.71e-06
ENSMUSG00000025532	Crcp	0.501956	4.4e-14
ENSMUSG00000043993	2900052L18Rik	0.503771	0.000175
ENSMUSG00000085238	4930479D17Rik	0.50707	7.47e-05
ENSMUSG00000037594	BC022687	0.508576	2.65e-10
ENSMUSG00000039747	Orai2	0.508609	4.89e-13
ENSMUSG00000097236	4831440E17Rik	0.508791	0.00456764
ENSMUSG00000028039	Efna3	0.510544	9.37e-12
ENSMUSG00000074766	Ism1	0.511784	2.99e-05
ENSMUSG00000032278	Paqr5	0.512917	2.57e-06
ENSMUSG00000015846	Rxra	0.514041	6.67e-14
ENSMUSG00000020937	Plcd3	0.514967	2.16e-14
ENSMUSG00000026072	Il1r1	0.518047	3.29e-06
ENSMUSG00000032323	Cyp11a1	0.519154	0.00357004
ENSMUSG00000051652	Lrrc3	0.520138	6.48e-09
ENSMUSG00000085956	4930481B07Rik	0.520302	0.00559744
ENSMUSG00000052395	Rft1	0.521541	4.88e-10
ENSMUSG00000040272	Accs	0.521569	7.35e-06
ENSMUSG00000035944	Ttc38	0.52212	1.78e-06
ENSMUSG00000002257	Def6	0.522406	0.00101374
ENSMUSG00000043510	Hscb	0.522456	7.4e-06
ENSMUSG00000086822	5330413P13Rik	0.523557	1.97e-06
ENSMUSG00000068854	Hist2h2be	0.525392	2.22e-09
ENSMUSG00000097749	Gm16938	0.526593	0.023314
ENSMUSG00000026807	Ak8	0.528176	7.56e-06
ENSMUSG00000025730	Rab40c	0.529496	1.61e-07
ENSMUSG00000102018	K230010J24Rik	0.530408	0.000506
ENSMUSG00000097383	1500026H17Rik	0.53095	1.87e-06
ENSMUSG00000020399	Havcr2	0.532353	1.07e-07
ENSMUSG00000079414	Gm11110	0.53422	0.0108912
ENSMUSG00000008307	1700109H08Rik	0.535359	0.00869385
ENSMUSG00000047986	Palm3	0.535978	0.000713
ENSMUSG00000001014	Icam4	0.538342	0.00442253
ENSMUSG00000032125	Robo4	0.540386	9.26e-05
ENSMUSG00000026814	Eng	0.541598	0.000102
ENSMUSG00000015217	Hmgb3	0.542812	1.08e-08
ENSMUSG00000035112	Wnk4	0.545104	0.00118337
ENSMUSG00000109015	Gm31024	0.545877	0.00164453
ENSMUSG00000028555	Ttc39a	0.546931	0.000197
ENSMUSG00000067081	Asb18	0.54928	0.0002
ENSMUSG00000023274	Cd4	0.55027	0.0407351
ENSMUSG00000079020	Slc45a4	0.554745	3.17e-20
ENSMUSG00000028441	1110017D15Rik	0.555262	2.22e-05
ENSMUSG00000113536	CT030170.4	0.555984	5.42e-07
ENSMUSG00000003355	Fkbp11	0.556243	0.00920378
ENSMUSG00000111990	AC131720.1	0.55712	1.05e-05
ENSMUSG00000060808	B9d1os	0.55731	0.0197749
ENSMUSG00000106317	Gm43848	0.559348	5.47e-06
ENSMUSG00000040195	Nemp1	0.562277	3.79e-09
ENSMUSG00000032085	Tagln	0.562436	0.000246
ENSMUSG00000022715	Tmem114	0.562534	0.00268191
ENSMUSG00000040820	Hlcs	0.564787	2.59e-14
ENSMUSG00000043155	Hpdl	0.564826	0.000122
ENSMUSG00000032245	Cln6	0.565342	1e-06
ENSMUSG00000024066	Xdh	0.566673	0.00236088
ENSMUSG00000000811	Txnrd3	0.567973	7.24e-07
ENSMUSG00000010825	Grid2ip	0.568194	0.0131355
ENSMUSG00000039546	Ajap1	0.568304	1.2e-18
ENSMUSG00000040703	Cyp2s1	0.569598	3.21e-06
ENSMUSG00000108736	Gm45151	0.572815	0.00258307
ENSMUSG00000069835	Sat2	0.574035	1.16e-05
ENSMUSG00000036816	Atoh7	0.574462	0.000419
ENSMUSG00000014158	Trpv4	0.575699	0.013065
ENSMUSG00000024526	Cidea	0.577974	0.000332
ENSMUSG00000026167	Wnt10a	0.579137	0.000181
ENSMUSG00000022863	Btg3	0.580043	3.46e-05
ENSMUSG00000020381	Mrnip	0.580218	4.56e-14
ENSMUSG00000017446	C1qtnf1	0.580532	1.12e-08
ENSMUSG00000105112	Gm42778	0.582372	0.00685437
ENSMUSG00000029484	Anxa3	0.583255	7.24e-13
ENSMUSG00000046480	Scn4b	0.583855	5.15e-05
ENSMUSG00000106209	Gm42918	0.584181	0.000435
ENSMUSG00000037185	Krt80	0.585941	0.0190061
ENSMUSG00000025905	Oprk1	0.586487	0.00200927
ENSMUSG00000110218	Gm20219	0.586859	0.0228724
ENSMUSG00000108030	9530062K07Rik	0.587387	0.00156691
ENSMUSG00000032680	6820408C15Rik	0.590038	1.83e-06
ENSMUSG00000108368	Gm45053	0.591638	1.92e-05
ENSMUSG00000027245	Hypk	0.592097	2.61e-05
ENSMUSG00000080374	Gm22953	0.592291	0.0417293
ENSMUSG00000074170	Plekhf1	0.592967	0.00327338
ENSMUSG00000054910	4931415C17Rik	0.592991	4.68e-07
ENSMUSG00000024968	Rcor2	0.597787	1.16e-08
ENSMUSG00000107412	Gm20383	0.601838	0.0304165
ENSMUSG00000092569	Gm20544	0.606461	0.00275411
ENSMUSG00000049928	Glp2r	0.606883	1.26e-05
ENSMUSG00000017417	Plxdc1	0.609041	3.47e-11
ENSMUSG00000032000	Birc3	0.609627	2.73e-08
ENSMUSG00000096947	Gm26723	0.61222	0.0189634
ENSMUSG00000033508	Asprv1	0.615013	1.92e-05
ENSMUSG00000054418	2900041M22Rik	0.616317	5.08e-05
ENSMUSG00000086939	Gm13530	0.616649	0.0129621
ENSMUSG00000085707	Gm12212	0.617248	0.00698005
ENSMUSG00000000125	Wnt3	0.619197	0.00246946
ENSMUSG00000086779	Gm13562	0.626364	0.000169
ENSMUSG00000039563	2210406O10Rik	0.627477	1.49e-10
ENSMUSG00000033107	Rnf125	0.627606	0.000158
ENSMUSG00000112117	RMST_1	0.627849	4.48e-06
ENSMUSG00000109401	Cpeb1os1	0.629098	1.4e-07
ENSMUSG00000101860	Mindy4b-ps	0.630078	0.0033192
ENSMUSG00000101671	Gm28221	0.63015	0.0153059
ENSMUSG00000017897	Eya2	0.630854	0.0054317
ENSMUSG00000059791	Nrm	0.631474	1.71e-09
ENSMUSG00000106978	N4bp2os	0.63177	1.4e-06
ENSMUSG00000015647	Lama5	0.632074	3.89e-06
ENSMUSG00000046688	Tifa	0.633234	4.98e-17
ENSMUSG00000071691	Gm960	0.634701	4.87e-06
ENSMUSG00000040714	Klc3	0.636529	3.23e-05
ENSMUSG00000109337	Gm45047	0.636642	0.00927507
ENSMUSG00000027796	Smad9	0.638505	9.41e-18
ENSMUSG00000085873	Ttc39aos1	0.638971	9.41e-06
ENSMUSG00000026189	Pecr	0.644477	1.64e-09
ENSMUSG00000042213	Zfand4	0.64737	1.11e-06
ENSMUSG00000030598	Fbxo17	0.647932	1.48e-06
ENSMUSG00000020439	Smtn	0.648796	2.15e-09
ENSMUSG00000097093	C330013E15Rik	0.649916	0.000166
ENSMUSG00000071984	Fndc1	0.650619	4.6e-06
ENSMUSG00000108607	Gm44646	0.651885	0.00017
ENSMUSG00000042507	Elmsan1	0.652537	2.69e-13
ENSMUSG00000106416	Gm5857	0.662507	7.79e-05
ENSMUSG00000026380	Tfcp2l1	0.663059	2.16e-08
ENSMUSG00000031557	Plekha2	0.663692	5.8e-23
ENSMUSG00000106928	Gm43860	0.66385	2.84e-05
ENSMUSG00000024175	Tekt4	0.664872	0.0183444
ENSMUSG00000086165	Gm15690	0.665264	0.000332
ENSMUSG00000096210	H1f0	0.666934	2.56e-24
ENSMUSG00000021287	Xrcc3	0.667168	8.86e-08
ENSMUSG00000064267	Hvcn1	0.667174	5.68e-07
ENSMUSG00000021319	Sfrp4	0.671335	2.97e-06
ENSMUSG00000034957	Cebpa	0.67164	1.79e-11
ENSMUSG00000039395	Mreg	0.67782	1.54e-11
ENSMUSG00000020892	Aloxe3	0.681512	6.95e-08
ENSMUSG00000099966	2810402E24Rik	0.69096	3.99e-07
ENSMUSG00000078963	Hsbp1l1	0.692385	2.27e-05
ENSMUSG00000086075	Gm15728	0.695099	4.76e-12
ENSMUSG00000055494	Gm14168	0.69662	1.32e-07
ENSMUSG00000032420	Nt5e	0.699361	0.000195
ENSMUSG00000009551	6330409D20Rik	0.699923	2.8e-07
ENSMUSG00000001435	Col18a1	0.704868	1.29e-09
ENSMUSG00000098708	Gm27252	0.706101	0.000527
ENSMUSG00000038295	Atg9b	0.709161	2.39e-08
ENSMUSG00000057963	Itpk1	0.710192	1.76e-16
ENSMUSG00000032578	Cish	0.714414	4.74e-12
ENSMUSG00000003541	Ier3	0.714764	6.85e-10
ENSMUSG00000027435	Cd93	0.716412	6.62e-07
ENSMUSG00000084375	Gm11637	0.718682	0.000385
ENSMUSG00000087120	Gm12279	0.720508	8.68e-05
ENSMUSG00000021025	Nfkbia	0.720792	8.03e-08
ENSMUSG00000097268	Gm26805	0.726011	3.44e-12
ENSMUSG00000047123	Ticam1	0.72658	1.15e-10
ENSMUSG00000104271	Gm37891	0.727568	4.7e-05
ENSMUSG00000109224	AC167978.1	0.727964	0.000358
ENSMUSG00000080727	C920021L13Rik	0.728429	4.31e-06
ENSMUSG00000105594	Gm43398	0.729468	0.0010616
ENSMUSG00000024778	Fas	0.730995	2.64e-07
ENSMUSG00000100764	Gm29155	0.731189	0.00302615
ENSMUSG00000107451	Gm44421	0.731281	4.52e-06
ENSMUSG00000052384	Nrros	0.733072	2.91e-05
ENSMUSG00000091968	Gm17115	0.738826	0.00068
ENSMUSG00000092713	Gm22858	0.741092	0.00717125
ENSMUSG00000024087	Cyp1b1	0.742001	1.72e-07
ENSMUSG00000024053	Emilin2	0.743305	1.9e-06
ENSMUSG00000089889	0610040B10Rik	0.748148	3.82e-06
ENSMUSG00000096943	Gm26721	0.750697	9.92e-11
ENSMUSG00000018387	Shroom1	0.75498	8.21e-17
ENSMUSG00000028661	Epha8	0.755357	3.6e-09
ENSMUSG00000030022	Adamts9	0.756069	0.00121813
ENSMUSG00000006342	Susd2	0.756125	6.45e-09
ENSMUSG00000021902	Phf7	0.756982	2.16e-16
ENSMUSG00000051439	Cd14	0.771041	1.85e-06
ENSMUSG00000042510	AA986860	0.776247	6.25e-14
ENSMUSG00000021125	Arg2	0.776439	3.63e-13
ENSMUSG00000027472	Pdrg1	0.778701	4.95e-27
ENSMUSG00000024521	Pmaip1	0.779303	1.86e-09
ENSMUSG00000090625	Gm20721	0.780243	1.83e-05
ENSMUSG00000110390	Gm45869	0.780421	2.4e-05
ENSMUSG00000092887	Snord53	0.793478	0.00171814
ENSMUSG00000020108	Ddit4	0.80901	6e-09
ENSMUSG00000047867	Gimap6	0.809971	6.13e-11
ENSMUSG00000090050	Gm16339	0.810757	6.99e-07
ENSMUSG00000106683	Gm43263	0.817252	0.000841
ENSMUSG00000028885	Smpdl3b	0.817858	4.75e-06
ENSMUSG00000006235	Epor	0.826901	9.18e-11
ENSMUSG00000044534	Ackr2	0.830405	4.02e-08
ENSMUSG00000074715	Ccl28	0.832793	8.5e-06
ENSMUSG00000001249	Hpn	0.837997	0.000454
ENSMUSG00000020325	Fstl3	0.839071	1.48e-06
ENSMUSG00000034063	4930590J08Rik	0.840398	4.86e-09
ENSMUSG00000009092	Derl3	0.842272	8.66e-09
ENSMUSG00000058498	Rnf207	0.843353	1.28e-07
ENSMUSG00000015354	Pcolce2	0.844548	1.89e-10
ENSMUSG00000039167	Adgrl4	0.846053	2.76e-16
ENSMUSG00000008318	Relt	0.846519	2.79e-29
ENSMUSG00000043773	1700048O20Rik	0.856867	2.49e-07
ENSMUSG00000034579	Pla2g3	0.857177	0.000526
ENSMUSG00000044551	9930012K11Rik	0.861731	1.83e-14
ENSMUSG00000108414	Snhg1	0.864947	1.33e-23
ENSMUSG00000074252	Gm10654	0.865366	6.49e-09
ENSMUSG00000042417	Ccno	0.86987	7.26e-07
ENSMUSG00000047259	Mc4r	0.872629	2.69e-06
ENSMUSG00000004891	Nes	0.873882	1.68e-09
ENSMUSG00000041143	Tmco4	0.878344	5.57e-12
ENSMUSG00000022061	Nkx3-1	0.884522	1.44e-07
ENSMUSG00000032840	2410131K14Rik	0.885502	9.74e-40
ENSMUSG00000105415	Gm44364	0.886849	0.000833
ENSMUSG00000106980	Gm43690	0.889773	4.84e-10
ENSMUSG00000028755	Cda	0.890497	1.24e-08
ENSMUSG00000108101	Gm45738	0.89075	0.000704
ENSMUSG00000006411	Nectin4	0.893459	1.48e-18
ENSMUSG00000073406	H2-Bl	0.894172	0.000103
ENSMUSG00000029862	Clcn1	0.894736	4.14e-06
ENSMUSG00000038352	Arl5c	0.895388	9.01e-10
ENSMUSG00000108624	Gm45091	0.896292	3.22e-05
ENSMUSG00000112368	AC166323.1	0.901111	2.43e-07
ENSMUSG00000020424	Gatsl3	0.906946	4.42e-08
ENSMUSG00000030681	Mvp	0.922521	3.81e-12
ENSMUSG00000082474	Gm8213	0.924307	2.93e-05
ENSMUSG00000019970	Sgk1	0.925152	1.13e-08
ENSMUSG00000093553	Gm20633	0.927018	1.22e-06
ENSMUSG00000044583	Tlr7	0.931733	2.1e-07
ENSMUSG00000034706	Dnaic2	0.934967	2.4e-06
ENSMUSG00000060257	Scrt2	0.93779	2.19e-29
ENSMUSG00000043336	Filip1l	0.941743	3.53e-15
ENSMUSG00000037686	Aspg	0.944276	3.3e-15
ENSMUSG00000103785	Gm35025	0.952303	3.35e-05
ENSMUSG00000067203	H2-K2	0.959174	3.44e-07
ENSMUSG00000001166	Oas1c	0.964501	4.49e-12
ENSMUSG00000025934	Gsta3	0.967169	1.37e-08
ENSMUSG00000065608	Mirlet7c-2	0.969933	1.14e-05
ENSMUSG00000100490	Gm28455	0.991393	1.75e-07
ENSMUSG00000030748	Il4ra	1.00503	1.66e-25
ENSMUSG00000094942	Gm3604	1.00655	4.03e-14
ENSMUSG00000078495	Zfp984	1.02271	7.6e-25
ENSMUSG00000021200	Asb2	1.03759	5.14e-19
ENSMUSG00000000732	Icosl	1.03867	5.52e-14
ENSMUSG00000036964	Trim17	1.05826	4.27e-24
ENSMUSG00000074934	Grem1	1.05865	2.64e-19
ENSMUSG00000030208	Emp1	1.06271	3.49e-15
ENSMUSG00000088984	Gm25604	1.08009	1.09e-05
ENSMUSG00000081249	Gm11517	1.08306	4.77e-08
ENSMUSG00000037833	Sh2d4b	1.09339	2.36e-07
ENSMUSG00000027954	Efna1	1.09566	1.41e-21
ENSMUSG00000113052	AC159649.1	1.0969	4.6e-08
ENSMUSG00000028307	Aldob	1.09786	4.82e-11
ENSMUSG00000090958	Lrrc32	1.10427	2.4e-17
ENSMUSG00000092368	A930015D03Rik	1.10487	1.55e-19
ENSMUSG00000034634	Ly6d	1.12122	1.77e-06
ENSMUSG00000006585	Cdt1	1.15194	2.43e-15
ENSMUSG00000087536	Gm14246	1.1604	1.37e-09
ENSMUSG00000097305	Gm17276	1.16714	2.97e-20
ENSMUSG00000071637	Cebpd	1.16722	2.43e-15
ENSMUSG00000046610	Oacyl	1.16995	5.43e-12
ENSMUSG00000048489	8430408G22Rik	1.17113	7.12e-06
ENSMUSG00000082902	Ccl19-ps1	1.19673	1.47e-07
ENSMUSG00000089997	1810020O05Rik	1.22355	1.05e-09
ENSMUSG00000031825	Crispld2	1.22438	3.47e-22
ENSMUSG00000046223	Plaur	1.23487	1.54e-08
ENSMUSG00000048572	Tmem252	1.24429	1.32e-06
ENSMUSG00000096257	Ccer2	1.27849	2.64e-16
ENSMUSG00000044646	Zbtb7c	1.28283	2.64e-29
ENSMUSG00000030089	Slc41a3	1.28536	9.74e-40
ENSMUSG00000095477	Gm25076	1.2894	1.06e-07
ENSMUSG00000054717	Hmgb2	1.33298	7.6e-25
ENSMUSG00000004328	Hif3a	1.33557	5.94e-15
ENSMUSG00000037405	Icam1	1.34009	5.02e-17
ENSMUSG00000022622	Acr	1.35294	1.78e-17
ENSMUSG00000050201	Otop2	1.37687	3.92e-15
ENSMUSG00000031465	Angpt2	1.38015	1.97e-22
ENSMUSG00000055148	Klf2	1.46252	1.12e-22
ENSMUSG00000027412	Lpin3	1.48533	2.11e-31
ENSMUSG00000027377	Mall	1.53046	1.49e-17
ENSMUSG00000047330	Kcne4	1.58184	1.85e-15
ENSMUSG00000028776	Tinagl1	1.62938	1.77e-67
ENSMUSG00000074796	Slc4a11	1.68078	3.18e-24
ENSMUSG00000034112	Atp2c2	1.70648	6.1e-25
ENSMUSG00000051251	Nhlh1	1.74063	5.55e-25
ENSMUSG00000090698	Apold1	1.74164	1.11e-16
ENSMUSG00000003032	Klf4	1.74869	2.16e-34
ENSMUSG00000044258	Ctla2a	1.99143	4.89e-21
ENSMUSG00000091530	Cldn20	2.0122	3.12e-20
ENSMUSG00000056313	1810011O10Rik	2.02408	4.17e-26
ENSMUSG00000021367	Edn1	2.03052	3.6e-42
ENSMUSG00000002831	Plin4	2.17851	1.84e-19
ENSMUSG00000000982	Ccl3	2.21426	1.41e-24
ENSMUSG00000022996	Wnt10b	2.54631	7.33e-56
ENSMUSG00000085511	Gm11738	3.63816	1.32e-104

## Sheet: Sup 2-6
Astrocyte Genes Changed by Anaesthesia
gene	gene_name	L2FC Astrocyte TRAP Anaes v Control	padj
ENSMUSG00000056313	1810011O10Rik	2.23528	1.25e-20
ENSMUSG00000053113	Socs3	2.15354	5.55e-22
ENSMUSG00000101191	Gm28809	2.06158	1.31e-12
ENSMUSG00000042622	Maff	1.86586	2.65e-12
ENSMUSG00000037661	Gpr160	1.83915	3.24e-09
ENSMUSG00000071036	Gm10309	1.83754	1.03e-11
ENSMUSG00000092349	Platr17	1.79723	1.12e-08
ENSMUSG00000021590	Spata9	1.77004	7.89e-11
ENSMUSG00000002910	Arrdc2	1.7144	1.94e-15
ENSMUSG00000027932	Slc27a3	1.65085	2.01e-09
ENSMUSG00000112808	AC153546.1	1.64526	3.44e-09
ENSMUSG00000054717	Hmgb2	1.60751	9.07e-11
ENSMUSG00000095315	Gm10130	1.59922	6.64e-07
ENSMUSG00000026628	Atf3	1.57953	2.1e-08
ENSMUSG00000023153	Tmem52	1.57533	1.14e-16
ENSMUSG00000020718	Polg2	1.54289	7.17e-17
ENSMUSG00000037762	Slc16a9	1.52285	1.42e-09
ENSMUSG00000034614	Pik3ip1	1.47116	2.76e-11
ENSMUSG00000031780	Ccl17	1.46576	1.29e-05
ENSMUSG00000018479	1700125H20Rik	1.45519	1.44e-05
ENSMUSG00000035597	Prpf39	1.4473	4.36e-11
ENSMUSG00000022863	Btg3	1.44277	1.46e-09
ENSMUSG00000024222	Fkbp5	1.43	5.56e-09
ENSMUSG00000026621	Mar-01	1.41711	1.44e-05
ENSMUSG00000086765	Gm11827	1.41629	8.86e-08
ENSMUSG00000105843	Gm19439	1.36251	2.3e-09
ENSMUSG00000052837	Junb	1.34764	2.69e-10
ENSMUSG00000053007	Creb5	1.337	1.12e-06
ENSMUSG00000005413	Hmox1	1.3222	2e-08
ENSMUSG00000045294	Insig1	1.3162	4.71e-12
ENSMUSG00000020641	Rsad2	1.31285	5.43e-05
ENSMUSG00000044786	Zfp36	1.3065	0.00016
ENSMUSG00000056501	Cebpb	1.28909	2.69e-10
ENSMUSG00000021453	Gadd45g	1.28673	4.2e-08
ENSMUSG00000041920	Slc16a6	1.28324	3.78e-06
ENSMUSG00000071637	Cebpd	1.28069	1.18e-10
ENSMUSG00000049300	Prmt6	1.27221	1.46e-07
ENSMUSG00000039236	Isg20	1.26786	1.78e-05
ENSMUSG00000053175	Bcl3	1.26595	6.94e-05
ENSMUSG00000000732	Icosl	1.26295	1.54e-06
ENSMUSG00000040918	Slc19a2	1.25909	3.9e-09
ENSMUSG00000028755	Cda	1.25578	4.93e-06
ENSMUSG00000044258	Ctla2a	1.24905	0.000383
ENSMUSG00000105006	Gm9484	1.24852	1.48e-07
ENSMUSG00000071553	Cpa2	1.24418	1.77e-06
ENSMUSG00000027217	Tspan18	1.24407	1.78e-05
ENSMUSG00000034936	Arl4d	1.23783	0.000436
ENSMUSG00000000982	Ccl3	1.22621	0.000303
ENSMUSG00000114419	AC173482.2	1.22067	1.25e-05
ENSMUSG00000085896	5330429C05Rik	1.21882	0.000244
ENSMUSG00000078963	Hsbp1l1	1.21874	7.96e-05
ENSMUSG00000038550	Ciart	1.2121	4.44e-16
ENSMUSG00000036850	Mrpl41	1.20269	1.52e-06
ENSMUSG00000018339	Gpx3	1.20215	1.43e-07
ENSMUSG00000087399	Gm11899	1.18519	8.06e-05
ENSMUSG00000085639	Gm15410	1.17794	0.000496
ENSMUSG00000076431	Sox4	1.17698	2.19e-05
ENSMUSG00000047330	Kcne4	1.16958	0.000413
ENSMUSG00000051439	Cd14	1.16585	1.72e-05
ENSMUSG00000021200	Asb2	1.16446	0.000311
ENSMUSG00000071234	Syndig1l	1.16121	7.73e-06
ENSMUSG00000026566	Mpzl1	1.1591	1.17e-10
ENSMUSG00000055202	Zfp811	1.15826	0.000102
ENSMUSG00000031167	Rbm3	1.15804	3.24e-09
ENSMUSG00000041782	Lad1	1.15403	0.00079
ENSMUSG00000109089	4833411C07Rik	1.14478	0.000105
ENSMUSG00000047897	Ripply2	1.13597	0.000102
ENSMUSG00000041669	Prima1	1.12371	0.00159282
ENSMUSG00000038793	Lefty1	1.11812	2.1e-06
ENSMUSG00000110539	Gm45864	1.11083	0.00154264
ENSMUSG00000105509	C130013H08Rik	1.10802	0.00107282
ENSMUSG00000028862	Map3k6	1.10182	8.89e-05
ENSMUSG00000022468	Endou	1.09548	1.12e-06
ENSMUSG00000039911	Spsb1	1.09326	4.93e-06
ENSMUSG00000046593	Tmem215	1.08737	1.62e-07
ENSMUSG00000113892	CT025611.2	1.08439	0.00218719
ENSMUSG00000096210	H1f0	1.07521	1.76e-08
ENSMUSG00000098708	Gm27252	1.07076	0.000822
ENSMUSG00000027954	Efna1	1.06991	0.000649
ENSMUSG00000026675	Hsd17b7	1.06744	8.83e-08
ENSMUSG00000020190	Mknk2	1.06394	2.01e-07
ENSMUSG00000021278	Amn	1.0606	0.000224
ENSMUSG00000026220	Slc16a14	1.05824	0.00175843
ENSMUSG00000110523	C230057M02Rik	1.05659	0.000212
ENSMUSG00000039349	C130074G19Rik	1.05335	0.00029
ENSMUSG00000050105	Grrp1	1.05073	0.00153412
ENSMUSG00000111329	AC122273.1	1.04766	0.00473458
ENSMUSG00000027074	Slc43a3	1.04644	0.000142
ENSMUSG00000112547	AC164550.2	1.03934	3.24e-05
ENSMUSG00000097675	1700101I11Rik	1.03748	0.000895
ENSMUSG00000024521	Pmaip1	1.03583	0.0024635
ENSMUSG00000038963	Slco4a1	1.03504	0.00178752
ENSMUSG00000024378	Stard4	1.03124	1.63e-07
ENSMUSG00000037936	Scarb1	1.03057	6.86e-06
ENSMUSG00000046879	Irgm1	1.02391	7.77e-05
ENSMUSG00000035314	Gdpd5	1.01857	1.33e-06
ENSMUSG00000018819	Lsp1	1.0178	2.3e-09
ENSMUSG00000097514	Gm17619	1.0142	0.00499994
ENSMUSG00000102722	Gm37935	1.01409	0.00473458
ENSMUSG00000024036	Slc37a1	1.00943	0.000575
ENSMUSG00000094910	D430019H16Rik	1.00494	4.66e-08
ENSMUSG00000031323	Dmrtc1a	1.0027	3e-05
ENSMUSG00000020709	Adap2	0.987736	0.00117506
ENSMUSG00000063296	Tmem117	0.987523	0.00137464
ENSMUSG00000035673	Sbno2	0.977368	1.64e-05
ENSMUSG00000112964	CT009718.1	0.974432	0.00221525
ENSMUSG00000079470	Utp14b	0.974418	0.0113106
ENSMUSG00000038332	Sesn1	0.972429	1.14e-05
ENSMUSG00000074001	Klhl40	0.971737	0.000394
ENSMUSG00000034858	Fam214a	0.971065	3.96e-05
ENSMUSG00000031431	Tsc22d3	0.960359	6.53e-07
ENSMUSG00000031770	Herpud1	0.95623	8.57e-07
ENSMUSG00000073758	Sh3d21	0.949543	0.000559
ENSMUSG00000050410	Tcf19	0.943709	0.000246
ENSMUSG00000022686	B3gnt5	0.943634	0.00721012
ENSMUSG00000110524	Gm39228	0.943211	0.0135564
ENSMUSG00000033882	Rbm46	0.942748	0.00313982
ENSMUSG00000020717	Pecam1	0.940351	0.00869486
ENSMUSG00000021319	Sfrp4	0.939079	0.000566
ENSMUSG00000025213	Kazald1	0.93604	0.000231
ENSMUSG00000006411	Nectin4	0.932823	0.00448111
ENSMUSG00000021250	Fos	0.927847	6.94e-05
ENSMUSG00000023274	Cd4	0.927011	0.000514
ENSMUSG00000005233	Spc25	0.924889	0.000681
ENSMUSG00000022180	Slc7a8	0.922086	0.000638
ENSMUSG00000003541	Ier3	0.920122	0.000208
ENSMUSG00000101792	Gm28447	0.914114	0.0190558
ENSMUSG00000066438	Plekhd1	0.907462	0.00448111
ENSMUSG00000028039	Efna3	0.906946	0.00128015
ENSMUSG00000007476	Lrrc8a	0.902506	0.000368
ENSMUSG00000075256	Cerkl	0.900429	0.00619321
ENSMUSG00000021032	Ngb	0.898532	0.00476424
ENSMUSG00000093577	Gm20632	0.896019	0.001603
ENSMUSG00000057729	Prtn3	0.894348	0.00676917
ENSMUSG00000001964	Emd	0.892358	0.00297186
ENSMUSG00000002870	Mcm2	0.891107	0.0106846
ENSMUSG00000066829	Zfp810	0.890633	0.0006
ENSMUSG00000032271	Nnmt	0.884933	0.0241786
ENSMUSG00000093553	Gm20633	0.87741	0.0161712
ENSMUSG00000061132	Blnk	0.874957	0.00501372
ENSMUSG00000034706	Dnaic2	0.874721	0.005702
ENSMUSG00000053368	Rxfp2	0.870917	0.0162217
ENSMUSG00000050121	Opalin	0.869933	0.00473458
ENSMUSG00000074794	Arrdc3	0.866076	0.0281917
ENSMUSG00000069540	Gm4925	0.865617	0.0163258
ENSMUSG00000028195	Cyr61	0.859944	0.00029
ENSMUSG00000084249	Gm12267	0.854089	0.0191796
ENSMUSG00000085586	Gm11613	0.852798	0.00143266
ENSMUSG00000087433	Gm14167	0.852734	0.0229273
ENSMUSG00000040557	Mettl27	0.852142	0.000175
ENSMUSG00000026241	Nppc	0.852079	0.0133835
ENSMUSG00000033107	Rnf125	0.851743	0.00221525
ENSMUSG00000071658	Gng3	0.849259	0.00269987
ENSMUSG00000039546	Ajap1	0.84677	9.88e-05
ENSMUSG00000090223	Pcp4	0.844592	0.00396918
ENSMUSG00000097183	Gm17501	0.844209	0.0088121
ENSMUSG00000046480	Scn4b	0.842379	7.53e-06
ENSMUSG00000035352	Ccl12	0.840522	0.036195
ENSMUSG00000032494	Tdgf1	0.83763	0.00845398
ENSMUSG00000028211	Trp53inp1	0.836145	0.00373984
ENSMUSG00000066687	Zbtb16	0.831143	0.00546828
ENSMUSG00000027843	Ptpn22	0.819879	0.0167649
ENSMUSG00000062309	Rpp25	0.816436	0.00155235
ENSMUSG00000006235	Epor	0.815854	0.00551389
ENSMUSG00000087575	Gm12976	0.815045	0.04689
ENSMUSG00000079523	Tmsb10	0.813076	0.01252
ENSMUSG00000028654	Mycl	0.81256	0.000151
ENSMUSG00000028982	Slc25a33	0.811545	1.78e-05
ENSMUSG00000103622	Gm38391	0.809214	0.0103312
ENSMUSG00000069713	4933406P04Rik	0.807609	0.0298298
ENSMUSG00000047669	Msl3l2	0.806426	0.000968
ENSMUSG00000071724	Smpd5	0.805587	0.031283
ENSMUSG00000113536	CT030170.4	0.802319	0.0151176
ENSMUSG00000026833	Olfm1	0.800436	0.000514
ENSMUSG00000097413	A830052D11Rik	0.796924	0.0237825
ENSMUSG00000031504	Rab20	0.795968	0.0102275
ENSMUSG00000036599	Chst12	0.793255	0.000238
ENSMUSG00000018143	Mafk	0.787598	0.00223531
ENSMUSG00000038612	Mcl1	0.786787	0.000423
ENSMUSG00000061028	Clasrp	0.784185	0.000557
ENSMUSG00000029328	Hnrnpdl	0.781315	4.93e-06
ENSMUSG00000109865	Hspa14	0.780786	5.43e-05
ENSMUSG00000038271	Iffo1	0.780746	0.000695
ENSMUSG00000017897	Eya2	0.779679	0.00362053
ENSMUSG00000015312	Gadd45b	0.779222	0.00520879
ENSMUSG00000087022	9130024F11Rik	0.776592	0.00356655
ENSMUSG00000024096	Ralbp1	0.775584	3.02e-05
ENSMUSG00000048752	Prss50	0.77514	0.0488536
ENSMUSG00000045777	Ifitm10	0.774078	0.00322002
ENSMUSG00000091994	E130317F20Rik	0.773746	0.027631
ENSMUSG00000098702	1500015A07Rik	0.773375	0.00989484
ENSMUSG00000008734	Gprc5b	0.772982	0.00218521
ENSMUSG00000017677	Wsb1	0.759644	0.00246323
ENSMUSG00000053297	AI854703	0.759227	0.000795
ENSMUSG00000032578	Cish	0.759099	0.0313843
ENSMUSG00000110656	Gm20735	0.7586	0.0339368
ENSMUSG00000031595	Pdgfrl	0.757752	0.0140065
ENSMUSG00000021134	Srsf5	0.755298	5.9e-05
ENSMUSG00000048483	Zdhhc22	0.754277	0.00152137
ENSMUSG00000072969	Armcx5	0.753946	0.000218
ENSMUSG00000060402	Chst8	0.753377	0.00869486
ENSMUSG00000034209	Rasl10a	0.753053	0.00128015
ENSMUSG00000068263	Efcc1	0.752881	0.00520879
ENSMUSG00000030747	Dgat2	0.75262	0.000834
ENSMUSG00000040033	Stat2	0.746984	0.00219571
ENSMUSG00000074872	Ctxn2	0.744153	0.0125818
ENSMUSG00000015396	Cd83	0.742394	0.0347922
ENSMUSG00000073802	Cdkn2b	0.739513	0.0460005
ENSMUSG00000063239	Grm4	0.737595	0.0102085
ENSMUSG00000019842	Traf3ip2	0.734966	0.0155802
ENSMUSG00000096943	Gm26721	0.734528	0.00339592
ENSMUSG00000031684	Slc10a7	0.732965	0.0078135
ENSMUSG00000030089	Slc41a3	0.732464	0.00448111
ENSMUSG00000069835	Sat2	0.732267	0.00143266
ENSMUSG00000089889	0610040B10Rik	0.731427	0.0195019
ENSMUSG00000019789	Hey2	0.730612	0.00137276
ENSMUSG00000052384	Nrros	0.73057	0.0268214
ENSMUSG00000067199	Frat1	0.730274	0.0304606
ENSMUSG00000087009	Nphs1os	0.723317	0.0299807
ENSMUSG00000080727	C920021L13Rik	0.723205	0.0283872
ENSMUSG00000036353	P2ry12	0.721173	0.00405347
ENSMUSG00000067931	Zfp948	0.721158	0.0200734
ENSMUSG00000047363	Cstad	0.719404	0.0324615
ENSMUSG00000029313	Aff1	0.716076	0.0172951
ENSMUSG00000052688	Rab7b	0.714958	0.000369
ENSMUSG00000086290	Snhg12	0.714534	0.012956
ENSMUSG00000061079	Zfp143	0.712472	0.00498606
ENSMUSG00000097343	9030407P20Rik	0.709895	0.00580832
ENSMUSG00000098176	Ccdc166	0.709421	0.0390624
ENSMUSG00000071302	2610044O15Rik8	0.708997	0.000992
ENSMUSG00000022090	Pdlim2	0.708453	0.000951
ENSMUSG00000053310	Nrgn	0.707504	0.0208197
ENSMUSG00000004665	Cnn2	0.707032	0.00707677
ENSMUSG00000086841	2410006H16Rik	0.706906	0.016912
ENSMUSG00000066057	Gm1976	0.705973	0.000646
ENSMUSG00000015846	Rxra	0.705648	0.00271002
ENSMUSG00000110588	Gm45774	0.70468	0.0128977
ENSMUSG00000036206	Sh3bp4	0.704614	0.00996102
ENSMUSG00000074217	2210011C24Rik	0.70437	0.033408
ENSMUSG00000097785	B230217O12Rik	0.702909	0.0130589
ENSMUSG00000022096	Hr	0.702727	0.0264571
ENSMUSG00000004508	Gab2	0.697933	0.0107693
ENSMUSG00000041143	Tmco4	0.696887	0.0162217
ENSMUSG00000049092	Gpr137c	0.693571	0.0172951
ENSMUSG00000045211	Nudt18	0.692897	0.000993
ENSMUSG00000030255	Sspn	0.692179	0.0128438
ENSMUSG00000027584	Oprl1	0.691541	0.00104864
ENSMUSG00000025509	Pnpla2	0.69101	2.53e-05
ENSMUSG00000037003	Tns2	0.690914	0.0049242
ENSMUSG00000020635	Fkbp1b	0.69008	0.0206035
ENSMUSG00000038205	Prkab2	0.689855	0.00470387
ENSMUSG00000022856	Tmem41a	0.689628	0.00216657
ENSMUSG00000076617	Ighm	0.689069	0.0183664
ENSMUSG00000019876	Pkib	0.687591	0.0234419
ENSMUSG00000100075	1700018L02Rik	0.686564	0.0239362
ENSMUSG00000031111	Igsf1	0.68653	0.0269956
ENSMUSG00000039568	Ubald1	0.686376	0.00283241
ENSMUSG00000050022	Amz1	0.68114	0.00773927
ENSMUSG00000092909	Gm25732	0.680345	0.0351773
ENSMUSG00000074971	Fibin	0.680284	0.0439221
ENSMUSG00000048965	Mrgpre	0.677312	0.0222648
ENSMUSG00000027346	Gpcpd1	0.676869	0.0133229
ENSMUSG00000037855	Zfp365	0.674658	0.00846213
ENSMUSG00000020467	Efemp1	0.673273	0.0356301
ENSMUSG00000026167	Wnt10a	0.673053	0.0286797
ENSMUSG00000037674	Rfx7	0.672787	0.00249446
ENSMUSG00000017417	Plxdc1	0.671387	0.0318782
ENSMUSG00000037977	6430571L13Rik	0.671063	0.0215424
ENSMUSG00000038255	Neurod2	0.669783	0.0140065
ENSMUSG00000021747	4930452B06Rik	0.669005	0.0328485
ENSMUSG00000021948	Prkcd	0.668992	0.0190717
ENSMUSG00000018593	Sparc	0.668293	0.00267391
ENSMUSG00000031825	Crispld2	0.666304	0.0334171
ENSMUSG00000033491	Prss35	0.664721	0.0311828
ENSMUSG00000110834	CAAA01180111.2	0.664028	0.0180441
ENSMUSG00000056069	Fam105a	0.663884	0.0214135
ENSMUSG00000045193	Cirbp	0.657396	0.0158612
ENSMUSG00000052395	Rft1	0.656878	0.012406
ENSMUSG00000031971	Ccsap	0.655906	0.0031811
ENSMUSG00000067818	Myl9	0.655712	0.00571692
ENSMUSG00000051262	Nat8f3	0.655207	0.0190717
ENSMUSG00000029186	Pi4k2b	0.651807	0.0393034
ENSMUSG00000000276	Dgke	0.651407	0.0263734
ENSMUSG00000078234	Klhdc7a	0.651371	0.0282808
ENSMUSG00000009406	Elk1	0.650364	0.00368486
ENSMUSG00000051469	Zfp24	0.650203	0.0282808
ENSMUSG00000054556	Gm4876	0.649946	0.0125581
ENSMUSG00000030768	Disp1	0.648702	0.0368873
ENSMUSG00000078546	Zfp995	0.647074	0.0201848
ENSMUSG00000099881	2810013P06Rik	0.64605	0.00152231
ENSMUSG00000035849	Krt222	0.642684	0.0183878
ENSMUSG00000022179	4931414P19Rik	0.64139	0.0481995
ENSMUSG00000019577	Pdk4	0.640998	0.0236092
ENSMUSG00000029782	Tmem209	0.639781	0.0303031
ENSMUSG00000039270	Megf9	0.637371	0.0163258
ENSMUSG00000000296	Tpd52l1	0.636267	0.00218719
ENSMUSG00000026064	Ptp4a1	0.635934	0.0268214
ENSMUSG00000022177	Haus4	0.635323	0.0455157
ENSMUSG00000034891	Sncb	0.634738	0.0488536
ENSMUSG00000038342	Mlxip	0.632086	0.0103312
ENSMUSG00000027412	Lpin3	0.630799	0.0248168
ENSMUSG00000043419	Chd3os	0.629065	0.0233942
ENSMUSG00000089824	Rbm12	0.628648	0.0456302
ENSMUSG00000062488	Ifit3b	0.62771	0.0347989
ENSMUSG00000049907	Rasl11b	0.627636	0.00228113
ENSMUSG00000025511	Tspan4	0.62758	0.00689347
ENSMUSG00000034059	Ypel4	0.626692	0.0168214
ENSMUSG00000071253	Slc25a16	0.62382	0.012273
ENSMUSG00000020423	Btg2	0.623669	0.0223678
ENSMUSG00000035713	Usp35	0.620835	0.0135393
ENSMUSG00000046688	Tifa	0.619917	0.000394
ENSMUSG00000043398	Gpr135	0.618527	0.0455102
ENSMUSG00000040875	Osbpl10	0.617367	0.0359155
ENSMUSG00000022044	Stmn4	0.617314	0.0495154
ENSMUSG00000028106	Rprd2	0.6173	0.0181158
ENSMUSG00000099966	2810402E24Rik	0.615218	0.00418443
ENSMUSG00000047153	Khnyn	0.61054	0.0281917
ENSMUSG00000031604	Msmo1	0.60504	0.0272854
ENSMUSG00000034255	Arhgap27	0.603453	0.025358
ENSMUSG00000030880	Polr3e	0.60272	0.0174393
ENSMUSG00000024479	Mal2	0.600984	0.0350623
ENSMUSG00000087128	Gm12655	0.599997	0.048212
ENSMUSG00000022525	Hrasls	0.59938	0.0368095
ENSMUSG00000024743	Syt7	0.599039	0.00583544
ENSMUSG00000001473	Tubb6	0.598502	0.00262402
ENSMUSG00000040606	Kazn	0.597791	0.0215448
ENSMUSG00000096995	2810029C07Rik	0.596025	0.0218262
ENSMUSG00000058638	Zfp110	0.595753	0.0352675
ENSMUSG00000029438	Bcl7a	0.595725	0.0219206
ENSMUSG00000086324	Gm15564	0.595121	0.0303031
ENSMUSG00000021838	Samd4	0.594571	0.0422718
ENSMUSG00000060227	Casc4	0.590336	0.0268214
ENSMUSG00000021287	Xrcc3	0.589816	0.0324615
ENSMUSG00000000792	Slc5a5	0.589593	0.0351199
ENSMUSG00000039903	Eva1c	0.588574	0.0440763
ENSMUSG00000036620	Mgat4b	0.586357	0.00761202
ENSMUSG00000030067	Foxp1	0.585609	0.00797854
ENSMUSG00000111977	AC132265.1	0.585292	0.048655
ENSMUSG00000040435	Ppp1r15a	0.582394	0.010127
ENSMUSG00000047976	Kcna1	0.580828	0.0140331
ENSMUSG00000039735	Fnbp1l	0.580083	0.0151852
ENSMUSG00000108348	Gm42372	0.580022	0.0347989
ENSMUSG00000049744	Arhgap15	0.5777	0.0488536
ENSMUSG00000098973	Mir6236	0.577685	0.0389387
ENSMUSG00000029270	Fam69a	0.577654	0.005702
ENSMUSG00000023915	Tnfrsf21	0.576528	0.00309591
ENSMUSG00000060149	BC002059	0.574941	0.0268214
ENSMUSG00000076439	Mog	0.574819	0.0277428
ENSMUSG00000040613	Apobec1	0.573309	0.00399405
ENSMUSG00000000078	Klf6	0.572838	0.00773927
ENSMUSG00000045733	Sprn	0.571805	0.012273
ENSMUSG00000034472	Rasd2	0.568195	0.0180386
ENSMUSG00000020453	Patz1	0.568013	0.0166392
ENSMUSG00000048271	Rbm33	0.567998	0.0209689
ENSMUSG00000015337	Endog	0.563652	0.0212305
ENSMUSG00000037419	Endod1	0.56312	0.0354839
ENSMUSG00000022010	Tsc22d1	0.560891	0.0293571
ENSMUSG00000042116	Vwa1	0.560569	0.0271077
ENSMUSG00000024526	Cidea	0.559596	0.0352675
ENSMUSG00000069814	Ccdc92b	0.559168	0.0455102
ENSMUSG00000079020	Slc45a4	0.558096	0.0248168
ENSMUSG00000001156	Mxd1	0.554426	0.0174684
ENSMUSG00000059498	Fcgr3	0.552882	0.0455102
ENSMUSG00000020657	Dnajc27	0.552501	0.0280934
ENSMUSG00000013275	Slc41a1	0.551818	0.032841
ENSMUSG00000006517	Mvd	0.551236	0.00669175
ENSMUSG00000026404	Ddx59	0.55032	0.0103043
ENSMUSG00000036528	Ppfibp2	0.550235	0.00467727
ENSMUSG00000055078	Gabra5	0.549713	0.0117474
ENSMUSG00000022208	Jph4	0.54842	0.026186
ENSMUSG00000052934	Fbxo31	0.548411	0.00139752
ENSMUSG00000074607	Tox2	0.545668	0.0404698
ENSMUSG00000039745	Htatip2	0.545074	0.0351199
ENSMUSG00000046447	Camk2n1	0.541634	0.0248168
ENSMUSG00000040957	Cables1	0.541499	0.0266417
ENSMUSG00000020297	Nsg2	0.540033	0.0230024
ENSMUSG00000053166	Cdh22	0.53925	0.0239959
ENSMUSG00000057060	Slc35f3	0.536706	0.0109295
ENSMUSG00000036856	Wnt4	0.532612	0.0454802
ENSMUSG00000078771	Evi2a	0.532126	0.0144467
ENSMUSG00000052707	Tnrc6a	0.530358	0.0228178
ENSMUSG00000032120	C2cd2l	0.53015	0.0156705
ENSMUSG00000027397	Slc20a1	0.527012	0.0462149
ENSMUSG00000029622	Arpc1b	0.525714	0.0024635
ENSMUSG00000048249	Crebrf	0.524713	0.0143688
ENSMUSG00000022270	Retreg1	0.524515	0.0423399
ENSMUSG00000025137	Pcyt2	0.521376	0.01128
ENSMUSG00000036046	5031439G07Rik	0.521273	0.00099
ENSMUSG00000100017	2410022M11Rik	0.520912	0.036191
ENSMUSG00000037031	Tspan15	0.519866	0.0358368
ENSMUSG00000025738	Fbxl16	0.516193	0.0128977
ENSMUSG00000024232	Bambi	0.515687	0.0180529
ENSMUSG00000034957	Cebpa	0.513931	0.0268214
ENSMUSG00000075232	Amd1	0.511346	0.0200734
ENSMUSG00000045287	Rtn4rl1	0.508477	0.0236659
ENSMUSG00000025981	Coq10b	0.507508	0.0248168
ENSMUSG00000030888	Rrp8	0.507465	0.022201
ENSMUSG00000025582	Nptx1	0.506538	0.0328773
ENSMUSG00000031819	Emc8	0.506093	0.00676917
ENSMUSG00000058454	Dhcr7	0.505733	0.048212
ENSMUSG00000022434	Fam118a	0.504712	0.01128
ENSMUSG00000038020	Rapgefl1	0.504227	0.0441939
ENSMUSG00000093436	Gm20646	0.503698	0.0227019
ENSMUSG00000003378	Grik5	0.50361	0.0402224
ENSMUSG00000044676	Zfp612	0.503207	0.0463005
ENSMUSG00000058975	Kcnc1	0.493808	0.0343011
ENSMUSG00000062931	Zfp938	0.484695	0.0229117
ENSMUSG00000002908	Kcnn1	0.483677	0.0299525
ENSMUSG00000018820	Zfyve27	0.47971	0.0354839
ENSMUSG00000098912	1500004A13Rik	0.478223	0.0257569
ENSMUSG00000050875	A730017C20Rik	0.474097	0.0376109
ENSMUSG00000037235	Mxd4	0.473615	0.0225842
ENSMUSG00000038150	Ormdl3	0.472137	0.0479135
ENSMUSG00000010045	Tmem115	0.469588	0.0397862
ENSMUSG00000051067	Lingo3	0.468812	0.0482433
ENSMUSG00000059974	Ntm	0.468411	0.0394277
ENSMUSG00000031843	Mphosph6	0.466121	0.0488536
ENSMUSG00000020248	Nfyb	0.454124	0.0320188
ENSMUSG00000041132	N4bp2l1	0.443944	0.023551
ENSMUSG00000030256	Bhlhe41	0.442539	0.0323203
ENSMUSG00000045917	Tmem268	0.433876	0.0332695
ENSMUSG00000028878	Fam76a	0.423446	0.0211442
ENSMUSG00000027963	Extl2	0.422079	0.0439525
ENSMUSG00000029722	Agfg2	0.42015	0.0351199
ENSMUSG00000006476	Nsmf	0.411193	0.0318452
ENSMUSG00000028639	Ybx1	-0.392861	0.0410026
ENSMUSG00000002210	Smg9	-0.398125	0.049038
ENSMUSG00000028099	Polr3c	-0.399565	0.0372275
ENSMUSG00000031171	Ftsj1	-0.399914	0.0479135
ENSMUSG00000017428	Psmd11	-0.400095	0.0303031
ENSMUSG00000003308	Keap1	-0.404144	0.048212
ENSMUSG00000024039	Cbs	-0.404621	0.0384692
ENSMUSG00000073838	Tufm	-0.407376	0.0351963
ENSMUSG00000019710	Mrpl24	-0.407672	0.0455102
ENSMUSG00000029148	Nrbp1	-0.4111	0.0173748
ENSMUSG00000079418	Atg4a	-0.412139	0.0488536
ENSMUSG00000022898	Dscr3	-0.4132	0.0147097
ENSMUSG00000038302	Afg1l	-0.41423	0.0393034
ENSMUSG00000090935	Synj2bp	-0.41427	0.0475135
ENSMUSG00000001441	Npepps	-0.417518	0.0448672
ENSMUSG00000038683	Pak1ip1	-0.419336	0.0268214
ENSMUSG00000055334	Snupn	-0.419992	0.0299525
ENSMUSG00000036188	Ankmy2	-0.420149	0.048655
ENSMUSG00000039194	Rlbp1	-0.42186	0.0347922
ENSMUSG00000063888	Rpl7l1	-0.42281	0.0431956
ENSMUSG00000018574	Acadvl	-0.423671	0.0309512
ENSMUSG00000022515	Anks3	-0.424458	0.0499038
ENSMUSG00000025403	Shmt2	-0.426062	0.0395724
ENSMUSG00000041733	Coq5	-0.431524	0.0117474
ENSMUSG00000026259	Ngef	-0.431976	0.0321743
ENSMUSG00000030189	Ybx3	-0.433743	0.0231488
ENSMUSG00000067567	Hdac8	-0.434163	0.0198413
ENSMUSG00000064036	Mro	-0.434186	0.0155642
ENSMUSG00000033021	Gmppa	-0.43847	0.0339635
ENSMUSG00000001700	Gramd3	-0.44212	0.0331332
ENSMUSG00000003269	Cyth2	-0.443821	0.01976
ENSMUSG00000043702	Pde12	-0.443897	0.0393849
ENSMUSG00000032342	Mto1	-0.446285	0.0420809
ENSMUSG00000038506	Dcun1d2	-0.451787	0.0416559
ENSMUSG00000026918	Brd3	-0.454333	0.0361613
ENSMUSG00000024835	Coro1b	-0.454742	0.00708875
ENSMUSG00000020733	Slc9a3r1	-0.455974	0.010955
ENSMUSG00000085069	Gm13111	-0.456537	0.0448212
ENSMUSG00000029916	Agk	-0.461621	0.0123784
ENSMUSG00000028261	Ndufaf4	-0.46172	0.047978
ENSMUSG00000028907	Utp11	-0.467067	0.012406
ENSMUSG00000033763	Mtss1l	-0.469448	0.03389
ENSMUSG00000032387	Rbpms2	-0.47044	0.0479135
ENSMUSG00000022779	Top3b	-0.470521	0.040702
ENSMUSG00000029439	Sfswap	-0.470869	0.0474067
ENSMUSG00000044763	Trmt10c	-0.471287	0.041597
ENSMUSG00000024528	Srfbp1	-0.472072	0.0365197
ENSMUSG00000023110	Prmt5	-0.472184	0.0124011
ENSMUSG00000032118	Fez1	-0.472652	0.0117038
ENSMUSG00000053286	Trmt1l	-0.475459	0.0233942
ENSMUSG00000022556	Hsf1	-0.477119	0.0161379
ENSMUSG00000003662	Ciao1	-0.477902	0.0188584
ENSMUSG00000039041	Adrm1	-0.478035	0.0423621
ENSMUSG00000044986	Tst	-0.478244	0.0329236
ENSMUSG00000028800	Hdac1	-0.47845	0.0147097
ENSMUSG00000021028	Mbip	-0.483668	0.0349427
ENSMUSG00000022340	Sybu	-0.484398	0.0236805
ENSMUSG00000003604	Aven	-0.484526	0.035014
ENSMUSG00000030689	Ino80e	-0.484852	0.0389387
ENSMUSG00000028899	Taf12	-0.486277	0.027176
ENSMUSG00000046668	Cxxc5	-0.489818	0.0257569
ENSMUSG00000048170	Mcmbp	-0.490549	0.0176279
ENSMUSG00000040430	Pitpnc1	-0.491089	0.028333
ENSMUSG00000026999	Nup35	-0.491144	0.0328601
ENSMUSG00000051768	Xrcc1	-0.491215	0.0389387
ENSMUSG00000028988	Ctnnbip1	-0.491221	0.0499535
ENSMUSG00000038046	Mrm3	-0.492581	0.0313912
ENSMUSG00000022018	Rgcc	-0.493477	0.0337472
ENSMUSG00000003527	Dgcr14	-0.494057	0.0143474
ENSMUSG00000020087	Tysnd1	-0.495226	0.0140751
ENSMUSG00000109901	Chmp1b	-0.495446	0.0053433
ENSMUSG00000044715	Gskip	-0.496101	0.0188584
ENSMUSG00000020385	Clk4	-0.497254	0.0431956
ENSMUSG00000018861	Fdxr	-0.498378	0.0209447
ENSMUSG00000047824	Pygo2	-0.498383	0.0146034
ENSMUSG00000078202	Nrarp	-0.50009	0.0283829
ENSMUSG00000022394	L3mbtl2	-0.501573	0.00733426
ENSMUSG00000027259	Adal	-0.501753	0.0454502
ENSMUSG00000010554	Mettl16	-0.502835	0.0293571
ENSMUSG00000028089	Chd1l	-0.503222	0.0201848
ENSMUSG00000002059	Rab34	-0.503562	0.0411333
ENSMUSG00000027411	Vps16	-0.503613	0.0284062
ENSMUSG00000059970	Hspa2	-0.503964	0.00135858
ENSMUSG00000042570	Mier2	-0.505127	0.0499436
ENSMUSG00000000202	Btbd17	-0.508473	0.0175748
ENSMUSG00000024955	Esrra	-0.511925	0.00898157
ENSMUSG00000031575	Ash2l	-0.516514	0.00621266
ENSMUSG00000043445	Pgp	-0.517851	0.0144467
ENSMUSG00000040028	Elavl1	-0.517871	0.0159377
ENSMUSG00000027330	Cdc25b	-0.518507	0.0428504
ENSMUSG00000025138	Sirt7	-0.518939	0.0242449
ENSMUSG00000002108	Nr1h3	-0.519949	0.00900589
ENSMUSG00000030725	Lipt2	-0.51996	0.0303031
ENSMUSG00000037339	Fam53a	-0.521862	0.00845398
ENSMUSG00000004931	Apba3	-0.522094	0.00708875
ENSMUSG00000002661	Alkbh7	-0.523018	0.0232946
ENSMUSG00000000976	Heatr6	-0.523532	0.0170324
ENSMUSG00000012296	Tjap1	-0.523991	0.0328601
ENSMUSG00000020205	Phlda1	-0.524618	0.0448212
ENSMUSG00000039244	E130309D02Rik	-0.524989	0.0180386
ENSMUSG00000020740	Gga3	-0.525396	0.0144467
ENSMUSG00000029145	Eif2b4	-0.530227	0.0135415
ENSMUSG00000032714	Syde1	-0.530318	0.012406
ENSMUSG00000046010	Zfp830	-0.531085	0.00680474
ENSMUSG00000047635	2810006K23Rik	-0.531182	0.00540962
ENSMUSG00000028107	Tars2	-0.532906	0.00869486
ENSMUSG00000028693	Nasp	-0.532928	0.0389387
ENSMUSG00000022313	Utp23	-0.533239	0.0336921
ENSMUSG00000030619	Eed	-0.533294	0.00708875
ENSMUSG00000028919	Arhgef19	-0.533473	0.0413251
ENSMUSG00000054715	Zscan22	-0.534145	0.0482323
ENSMUSG00000040289	Hey1	-0.534201	0.00422755
ENSMUSG00000091931	Gon7	-0.534261	0.0286797
ENSMUSG00000030126	Tmcc1	-0.534534	0.0188998
ENSMUSG00000019960	Dusp6	-0.534551	0.049038
ENSMUSG00000023051	Tarbp2	-0.535217	0.0121648
ENSMUSG00000040795	Iqcc	-0.538229	0.0163258
ENSMUSG00000055799	Tcf7l1	-0.539273	0.00235276
ENSMUSG00000060708	Bloc1s4	-0.540417	0.0110297
ENSMUSG00000030016	Zfp638	-0.542123	0.0488536
ENSMUSG00000031077	Fadd	-0.542312	0.0258082
ENSMUSG00000021400	Wrnip1	-0.542504	0.0007
ENSMUSG00000040659	Efhd2	-0.543785	0.0104723
ENSMUSG00000059208	Hnrnpm	-0.544436	0.00806461
ENSMUSG00000035139	Secisbp2	-0.546295	0.0141329
ENSMUSG00000022503	Nubp1	-0.547488	0.0180529
ENSMUSG00000026869	Psmd5	-0.5479	0.00880632
ENSMUSG00000062116	Zfp954	-0.549625	0.0158151
ENSMUSG00000031072	Oraov1	-0.551685	0.0142716
ENSMUSG00000046982	Tshz1	-0.55535	0.0340018
ENSMUSG00000026659	Dusp12	-0.557625	0.0165782
ENSMUSG00000042487	Leo1	-0.557994	0.00556594
ENSMUSG00000028578	Caap1	-0.558407	0.0343284
ENSMUSG00000045302	Preb	-0.558508	0.00157965
ENSMUSG00000024642	Tle4	-0.558891	0.0257569
ENSMUSG00000040964	Arhgef10l	-0.558984	0.0157081
ENSMUSG00000053004	Hrh1	-0.559331	0.0216956
ENSMUSG00000026586	Prrx1	-0.560873	0.0328601
ENSMUSG00000006498	Ptbp1	-0.561372	0.0175596
ENSMUSG00000024170	Telo2	-0.561748	0.0180529
ENSMUSG00000002748	Baz1b	-0.562533	0.0225889
ENSMUSG00000029551	Psmg3	-0.563444	0.0147097
ENSMUSG00000004561	Mettl17	-0.563757	0.0463521
ENSMUSG00000063605	Ccdc102a	-0.565748	0.049038
ENSMUSG00000041703	Zic5	-0.566111	0.0497337
ENSMUSG00000010057	Nprl2	-0.570093	0.0155888
ENSMUSG00000097428	AW047730	-0.57023	0.0320188
ENSMUSG00000079224	Gm6565	-0.571289	0.0215424
ENSMUSG00000003808	Farsa	-0.57238	0.00350508
ENSMUSG00000071652	Ints5	-0.572391	0.00874312
ENSMUSG00000003190	Bcl2l12	-0.575868	0.0268596
ENSMUSG00000038895	Zfp653	-0.577289	0.0206962
ENSMUSG00000037325	Bbs7	-0.578858	0.0257569
ENSMUSG00000036435	Exoc1	-0.578974	0.0432229
ENSMUSG00000042178	Armc5	-0.579355	0.00721012
ENSMUSG00000021196	Pfkp	-0.579916	0.0136414
ENSMUSG00000058706	0610030E20Rik	-0.581066	0.03389
ENSMUSG00000059811	Atl2	-0.582003	0.04086
ENSMUSG00000095139	Pou3f2	-0.583496	0.0303031
ENSMUSG00000026427	Eif2d	-0.584501	0.000987
ENSMUSG00000033540	Idua	-0.586274	0.012273
ENSMUSG00000097102	2310069G16Rik	-0.586294	0.0105452
ENSMUSG00000031585	Gtf2e2	-0.58647	0.00612814
ENSMUSG00000029034	Ints11	-0.588325	0.00122507
ENSMUSG00000037104	Socs5	-0.588898	0.0200734
ENSMUSG00000035051	Dhx57	-0.588963	0.0422718
ENSMUSG00000002393	Nr2f6	-0.590784	0.00491852
ENSMUSG00000028871	Rspo1	-0.593899	0.02184
ENSMUSG00000006471	Ndor1	-0.594457	0.00559928
ENSMUSG00000037326	Capn15	-0.595318	0.0304578
ENSMUSG00000062075	Lmnb2	-0.59636	0.0187004
ENSMUSG00000090110	Cmc4	-0.597738	0.00580832
ENSMUSG00000031753	Cog4	-0.597857	0.000702
ENSMUSG00000026502	Desi2	-0.597944	0.0113106
ENSMUSG00000047767	Atg16l2	-0.599195	0.0182592
ENSMUSG00000025358	Cdk2	-0.599241	0.0140227
ENSMUSG00000019814	Ltv1	-0.599494	0.00162987
ENSMUSG00000054716	Zfp771	-0.59985	0.0151874
ENSMUSG00000013089	Etv5	-0.600835	0.0438831
ENSMUSG00000109814	Gm45847	-0.600965	0.0228829
ENSMUSG00000049321	Zfp2	-0.600977	0.0147097
ENSMUSG00000004562	Arhgef40	-0.601167	0.0248168
ENSMUSG00000048997	Atxn7l2	-0.602854	0.0093946
ENSMUSG00000041025	Iffo2	-0.603309	0.0413941
ENSMUSG00000050721	Plekho2	-0.603489	0.00241132
ENSMUSG00000022248	Rad1	-0.603552	0.00267391
ENSMUSG00000034022	Cpsf1	-0.60391	0.0324615
ENSMUSG00000022244	Amacr	-0.604872	0.00429664
ENSMUSG00000015656	Hspa8	-0.605067	0.00515129
ENSMUSG00000032014	Oaf	-0.606737	0.0455102
ENSMUSG00000019863	Qrsl1	-0.607095	0.000895
ENSMUSG00000025280	Polr3a	-0.608728	0.0303031
ENSMUSG00000029610	Aimp2	-0.609206	0.0188604
ENSMUSG00000048373	Fgfbp1	-0.60959	0.0482323
ENSMUSG00000074358	Ccdc61	-0.613102	0.00250921
ENSMUSG00000045817	Zfp36l2	-0.613274	0.0479135
ENSMUSG00000030870	Ubfd1	-0.613281	0.00159282
ENSMUSG00000040158	Tax1bp3	-0.613979	0.03027
ENSMUSG00000018572	Phf23	-0.614846	0.00223026
ENSMUSG00000001552	Jup	-0.614872	0.00102898
ENSMUSG00000026496	Parp1	-0.61549	0.00164795
ENSMUSG00000035105	Egln3	-0.615714	0.00869486
ENSMUSG00000031788	Kifc3	-0.6158	0.00380701
ENSMUSG00000055972	2810407A14Rik	-0.616207	0.0256661
ENSMUSG00000000916	Nsun5	-0.617187	0.00396242
ENSMUSG00000062944	9130023H24Rik	-0.617836	0.0142716
ENSMUSG00000041429	Nthl1	-0.618183	0.0103043
ENSMUSG00000028948	Nol9	-0.621249	0.0381226
ENSMUSG00000050423	Ppp1r3g	-0.622538	0.00255403
ENSMUSG00000023951	Vegfa	-0.622628	0.00846213
ENSMUSG00000027981	Rnpc3	-0.623597	0.0205138
ENSMUSG00000102234	Gm37885	-0.624283	0.0282808
ENSMUSG00000041926	Rnpep	-0.625327	4.81e-05
ENSMUSG00000097789	Gm2115	-0.625845	0.012227
ENSMUSG00000038346	Zfp384	-0.627647	0.0144467
ENSMUSG00000071660	Ttc9c	-0.629557	0.020086
ENSMUSG00000061374	Fiz1	-0.629652	0.000394
ENSMUSG00000036867	Smad6	-0.630025	0.0114972
ENSMUSG00000049657	Zbtb5	-0.631749	0.0331024
ENSMUSG00000038500	Prr3	-0.632159	0.00676917
ENSMUSG00000056854	Pou3f4	-0.632976	0.0281917
ENSMUSG00000058594	Fbxo18	-0.637407	0.0169284
ENSMUSG00000039725	Trp53rka	-0.638783	0.00505035
ENSMUSG00000079334	Nat6	-0.639729	0.0113695
ENSMUSG00000030494	Rhpn2	-0.639805	0.017269
ENSMUSG00000052957	Gas1	-0.641435	0.00337911
ENSMUSG00000041117	Ccdc8	-0.644947	0.0160167
ENSMUSG00000028701	Lurap1	-0.647279	0.0280934
ENSMUSG00000030898	Cckbr	-0.649202	0.0417632
ENSMUSG00000032380	Dapk2	-0.64942	0.0392412
ENSMUSG00000039693	Msantd3	-0.650585	0.0022226
ENSMUSG00000021986	Amer2	-0.650844	0.000723
ENSMUSG00000055116	Arntl	-0.653429	0.0144467
ENSMUSG00000007872	Id3	-0.653535	0.0190717
ENSMUSG00000061878	Sphk1	-0.65637	0.0146034
ENSMUSG00000044030	Irf2bp1	-0.658405	0.000331
ENSMUSG00000001864	Aif1l	-0.658691	0.00175888
ENSMUSG00000016933	Plcg1	-0.660222	0.0390091
ENSMUSG00000000416	Cttnbp2	-0.661043	0.0347922
ENSMUSG00000020329	Polrmt	-0.661863	0.0117474
ENSMUSG00000053080	2700081O15Rik	-0.662397	0.0088121
ENSMUSG00000030319	Cand2	-0.664189	0.0413157
ENSMUSG00000041130	Zfp598	-0.664617	0.00339592
ENSMUSG00000024831	Ighmbp2	-0.664633	0.0123784
ENSMUSG00000055652	Klhl25	-0.666064	0.0188584
ENSMUSG00000032308	Ulk3	-0.667253	0.000546
ENSMUSG00000040146	Rgl3	-0.668619	0.00438763
ENSMUSG00000039765	Cc2d2a	-0.669719	0.00122507
ENSMUSG00000000142	Axin2	-0.669757	0.0215424
ENSMUSG00000082062	Ftl2-ps	-0.672522	0.0201834
ENSMUSG00000033088	Triobp	-0.674557	0.000785
ENSMUSG00000032640	Chsy1	-0.676348	0.0304578
ENSMUSG00000050174	Nudt6	-0.677129	0.0128977
ENSMUSG00000074876	Spata5l1	-0.677964	0.039346
ENSMUSG00000079003	Samd1	-0.679497	0.0291948
ENSMUSG00000038611	Phrf1	-0.680839	0.00617159
ENSMUSG00000078941	Ak6	-0.681023	0.00677044
ENSMUSG00000061524	Zic2	-0.681332	0.0497112
ENSMUSG00000024312	Wdr46	-0.681849	0.000542
ENSMUSG00000027263	Tubgcp4	-0.683529	0.00756092
ENSMUSG00000034163	Zfc3h1	-0.684433	0.00767451
ENSMUSG00000085622	3110056K07Rik	-0.68488	0.00175888
ENSMUSG00000026942	Traf2	-0.685161	0.000287
ENSMUSG00000029408	Abcb9	-0.687071	4.16e-05
ENSMUSG00000025810	Nrp1	-0.688905	0.0145995
ENSMUSG00000069631	Strada	-0.688945	0.00102898
ENSMUSG00000052137	Rbm12b2	-0.690076	0.0482323
ENSMUSG00000024776	Stambpl1	-0.690107	0.00120266
ENSMUSG00000038888	Ctu1	-0.692634	0.00539609
ENSMUSG00000019143	Hars2	-0.692785	0.000343
ENSMUSG00000053483	Usp21	-0.693471	0.000264
ENSMUSG00000045314	Sowahb	-0.694776	0.0188998
ENSMUSG00000034471	Caskin2	-0.695157	0.0109295
ENSMUSG00000029561	Oasl2	-0.696644	0.0339635
ENSMUSG00000032267	Usp28	-0.698367	0.0206962
ENSMUSG00000048039	Isg20l2	-0.700813	0.00203301
ENSMUSG00000030400	Ercc2	-0.701726	0.00342835
ENSMUSG00000097280	AI849053	-0.703887	0.00303066
ENSMUSG00000028911	Srsf4	-0.705149	0.000738
ENSMUSG00000028060	2810403A07Rik	-0.705627	0.00473458
ENSMUSG00000020513	Tubd1	-0.705722	0.00522278
ENSMUSG00000025083	Afap1l2	-0.706235	0.00498606
ENSMUSG00000097049	6530411M01Rik	-0.707061	0.0318782
ENSMUSG00000031216	Stard8	-0.707267	0.00619321
ENSMUSG00000014601	Strip1	-0.712339	0.00253638
ENSMUSG00000022272	Myo10	-0.712408	0.00591478
ENSMUSG00000036986	Pml	-0.714709	0.0044578
ENSMUSG00000043999	Gpr75	-0.714762	0.0328601
ENSMUSG00000029111	Nelfa	-0.714998	0.000391
ENSMUSG00000021871	Pnp	-0.715305	0.000199
ENSMUSG00000037010	Apln	-0.715592	0.00120604
ENSMUSG00000040138	Ndp	-0.716946	0.000475
ENSMUSG00000028634	Hivep3	-0.719441	0.000296
ENSMUSG00000029427	Zcchc8	-0.719661	4.16e-05
ENSMUSG00000022160	Mettl3	-0.721678	0.000237
ENSMUSG00000040463	Mybbp1a	-0.725696	0.00255403
ENSMUSG00000020074	Ccar1	-0.728381	0.00128584
ENSMUSG00000027459	Fam110a	-0.728694	0.00580465
ENSMUSG00000018449	Rpain	-0.729002	0.00124066
ENSMUSG00000002346	Slc25a42	-0.731248	0.000393
ENSMUSG00000071054	Safb	-0.733984	0.01061
ENSMUSG00000032641	Gpr19	-0.736333	0.000516
ENSMUSG00000003184	Irf3	-0.738232	1.78e-05
ENSMUSG00000019774	Mtrf1l	-0.740157	0.00248112
ENSMUSG00000014303	Glis2	-0.740184	0.00142348
ENSMUSG00000028992	Nmnat1	-0.740417	0.000394
ENSMUSG00000022342	Kcnv1	-0.740531	0.00323851
ENSMUSG00000051515	Fam181b	-0.74596	8.91e-05
ENSMUSG00000024176	Sox8	-0.748859	0.000394
ENSMUSG00000001150	Mcm3ap	-0.749388	0.0149273
ENSMUSG00000028527	Ak4	-0.749802	0.000386
ENSMUSG00000036478	Btg1	-0.751591	1.78e-05
ENSMUSG00000004865	Srpk1	-0.753516	0.000231
ENSMUSG00000067215	Usp51	-0.754166	0.0359155
ENSMUSG00000046731	Kctd11	-0.754381	0.00019
ENSMUSG00000097518	Gm26694	-0.756139	0.000642
ENSMUSG00000087612	A230005M16Rik	-0.760777	0.00309591
ENSMUSG00000020364	Zfp354a	-0.760848	0.0022108
ENSMUSG00000045608	Dbx2	-0.764215	5.89e-05
ENSMUSG00000025962	Fastkd2	-0.765969	0.00313982
ENSMUSG00000032812	Arap1	-0.76776	0.00265716
ENSMUSG00000074811	Hps6	-0.768176	0.000498
ENSMUSG00000048001	Hes5	-0.768283	0.00885101
ENSMUSG00000030093	Wnt7a	-0.776021	0.00222297
ENSMUSG00000049295	Zfp219	-0.778636	0.000122
ENSMUSG00000032724	Abtb2	-0.779676	0.00114302
ENSMUSG00000048387	Osr1	-0.780576	0.00458163
ENSMUSG00000030602	Pak4	-0.782831	0.000199
ENSMUSG00000037813	D630003M21Rik	-0.791977	0.000227
ENSMUSG00000069378	Prdm6	-0.794303	0.0251645
ENSMUSG00000052406	Rexo4	-0.794863	2.4e-05
ENSMUSG00000010529	Gm266	-0.79981	0.00344491
ENSMUSG00000021318	Gli3	-0.800233	0.0024635
ENSMUSG00000020052	Ascl1	-0.808081	0.000132
ENSMUSG00000051817	Sox12	-0.810772	0.000937
ENSMUSG00000021743	Fezf2	-0.813284	0.000475
ENSMUSG00000020167	Tcf3	-0.814066	1.28e-07
ENSMUSG00000024219	Anks1	-0.814848	0.000102
ENSMUSG00000048458	Fam212b	-0.815753	0.00309591
ENSMUSG00000030002	Dusp11	-0.819637	0.000391
ENSMUSG00000057315	Arhgap24	-0.82558	0.00159628
ENSMUSG00000044674	Fzd1	-0.828223	0.000530401
ENSMUSG00000041598	Cdc42ep4	-0.831675	1.42e-05
ENSMUSG00000022184	Fbxo4	-0.834787	4.36e-05
ENSMUSG00000023034	Nr4a1	-0.836231	0.00368486
ENSMUSG00000070643	Sox13	-0.836564	0.000287
ENSMUSG00000058743	Kcnj14	-0.838367	0.00811058
ENSMUSG00000095930	Nim1k	-0.845495	0.000649
ENSMUSG00000032580	Rbm5	-0.846613	2.28e-05
ENSMUSG00000020288	Ahsa2	-0.847195	0.000514
ENSMUSG00000063382	Bcl9l	-0.850419	0.000123
ENSMUSG00000030499	Kctd15	-0.857096	1.25e-05
ENSMUSG00000043259	Fam13c	-0.858457	4.64e-05
ENSMUSG00000044576	Garem2	-0.86162	6.71e-05
ENSMUSG00000031935	Med17	-0.862657	3.7e-06
ENSMUSG00000029524	Sirt4	-0.864828	0.000121
ENSMUSG00000036864	Proser3	-0.865661	0.00475635
ENSMUSG00000032316	Clk3	-0.870921	4.32e-07
ENSMUSG00000044364	Tmem74b	-0.878328	0.00869486
ENSMUSG00000019803	Nr2e1	-0.887358	1.33e-06
ENSMUSG00000001774	Chordc1	-0.889531	0.000238
ENSMUSG00000047583	Tyw3	-0.902806	5.43e-05
ENSMUSG00000026563	Tada1	-0.902835	8.57e-07
ENSMUSG00000040738	Ints8	-0.907861	0.000546
ENSMUSG00000049184	Purg	-0.910219	0.00218719
ENSMUSG00000068742	Cry2	-0.919022	4.94e-06
ENSMUSG00000040841	Six5	-0.922031	0.00218286
ENSMUSG00000103309	BC037039	-0.929767	0.000723
ENSMUSG00000035277	Arx	-0.940453	2.46e-08
ENSMUSG00000024560	Cxxc1	-0.942422	2.27e-08
ENSMUSG00000027333	Smox	-0.945302	1.55e-09
ENSMUSG00000028312	Smc2	-0.950914	2.11e-05
ENSMUSG00000028709	Mob3c	-0.952526	4.67e-05
ENSMUSG00000022947	Cbr3	-0.954327	1.65e-05
ENSMUSG00000030801	Kat8	-0.955509	4.45e-08
ENSMUSG00000071341	Egr4	-0.95679	0.000611
ENSMUSG00000046818	Ddit4l	-0.958596	5.68e-05
ENSMUSG00000024565	Sall3	-0.964209	0.000244
ENSMUSG00000026034	Clk1	-0.979477	6.88e-06
ENSMUSG00000037169	Mycn	-0.97954	0.000231
ENSMUSG00000049999	Ppp1r3d	-0.986487	2.35e-05
ENSMUSG00000039830	Olig2	-0.99657	5.34e-05
ENSMUSG00000026227	2810459M11Rik	-1.01263	6.68e-05
ENSMUSG00000057886	Cbx3-ps6	-1.03914	0.00339592
ENSMUSG00000031665	Sall1	-1.04194	1.42e-05
ENSMUSG00000068917	Clk2	-1.04205	5.43e-07
ENSMUSG00000074637	Sox2	-1.06928	1.99e-09
ENSMUSG00000035649	Zcchc7	-1.09499	1.63e-06
ENSMUSG00000056592	Zfp658	-1.09531	0.000237
ENSMUSG00000025269	Apex2	-1.12372	8.41e-07
ENSMUSG00000039117	Taf4	-1.12863	1.36e-05
ENSMUSG00000020601	Trib2	-1.13478	1.27e-05
ENSMUSG00000096753	Fam181a	-1.15509	0.00125257
ENSMUSG00000038418	Egr1	-1.19384	1.25e-06
ENSMUSG00000037035	Inhbb	-1.23306	4.93e-06
ENSMUSG00000022602	Arc	-1.27621	4.5e-08
ENSMUSG00000047420	Fam180a	-1.29129	5.07e-07
ENSMUSG00000021431	Snrnp48	-1.29556	5.28e-13
ENSMUSG00000047143	Dmrta2	-1.30188	8.95e-09
ENSMUSG00000087628	Gm13028	-1.329	2.47e-07
ENSMUSG00000046997	Spsb4	-1.34601	1.03e-11
ENSMUSG00000017144	Rnd3	-1.52207	1.46e-09
ENSMUSG00000061517	Sox21	-1.87622	3.7e-17

## Sheet: Sup 2-7
Astrocyte Genes Changed by Darkness
gene	gene_name	L2FC Astrocyte TRAP Normal Light v Darkness	padj
ENSMUSG00000037593	BC030499	3.10573	1.58e-13
ENSMUSG00000042770	Hebp1	2.9102	6.33e-39
ENSMUSG00000052374	Actn2	2.86428	1.46e-10
ENSMUSG00000085609	1700016P03Rik	2.81657	3.53e-10
ENSMUSG00000022054	Nefm	2.76219	2.8e-14
ENSMUSG00000027350	Chgb	2.74123	3.52e-11
ENSMUSG00000045903	Npas4	2.68627	3.56e-10
ENSMUSG00000036931	Nfkbid	2.59846	1.85e-07
ENSMUSG00000050711	Scg2	2.59724	9.83e-10
ENSMUSG00000034796	Cpne7	2.52612	1.02e-12
ENSMUSG00000022212	Cpne6	2.51851	5.66e-13
ENSMUSG00000065537	Mir132	2.48952	1.66e-05
ENSMUSG00000032487	Ptgs2	2.48919	8.25e-12
ENSMUSG00000020396	Nefh	2.43455	5.13e-09
ENSMUSG00000021250	Fos	2.4251	2.81e-20
ENSMUSG00000052727	Map1b	2.40968	2.95e-11
ENSMUSG00000021587	Pcsk1	2.37482	3.83e-08
ENSMUSG00000024793	Tnfrsf25	2.37152	2.67e-06
ENSMUSG00000010086	Rnf112	2.3598	3.73e-10
ENSMUSG00000041957	Pkp2	2.33308	3.85e-08
ENSMUSG00000090877	Hspa1b	2.31291	1.84e-07
ENSMUSG00000031391	L1cam	2.3043	5e-11
ENSMUSG00000035835	Plppr3	2.29067	3.83e-08
ENSMUSG00000045104	Gm5514	2.27657	6.38e-13
ENSMUSG00000031772	Cntnap4	2.2598	9.38e-06
ENSMUSG00000037868	Egr2	2.25009	7.56e-07
ENSMUSG00000028328	Tmod1	2.20824	9.12e-08
ENSMUSG00000063661	Krt73	2.20145	3.55e-05
ENSMUSG00000071341	Egr4	2.19458	8.46e-09
ENSMUSG00000026959	Grin1	2.1849	1.56e-09
ENSMUSG00000028876	Epha10	2.1584	1.6e-06
ENSMUSG00000040907	Atp1a3	2.11913	2.77e-08
ENSMUSG00000082229	Nap1l2	2.09625	6.31e-07
ENSMUSG00000022055	Nefl	2.08944	3.83e-08
ENSMUSG00000006403	Adamts4	2.08562	5.91e-07
ENSMUSG00000022602	Arc	2.07829	0.000197
ENSMUSG00000006930	Hap1	2.07776	1.67e-08
ENSMUSG00000038775	Vill	2.07298	7.17e-05
ENSMUSG00000078816	Prkcg	2.07096	6.52e-08
ENSMUSG00000031224	Magee2	2.06549	5.85e-07
ENSMUSG00000027297	Ltk	2.06515	7.25e-07
ENSMUSG00000021701	Plk2	2.06343	2.73e-09
ENSMUSG00000011751	Sptbn4	2.06097	3.86e-07
ENSMUSG00000020836	Coro6	2.05535	8.37e-06
ENSMUSG00000057738	Sptan1	2.05439	9.12e-08
ENSMUSG00000032807	Alox12b	2.05415	1.77e-05
ENSMUSG00000025020	Slit1	2.05013	5.17e-07
ENSMUSG00000000308	Ckmt1	2.04955	7.25e-07
ENSMUSG00000043843	Tmem145	2.03918	6.08e-08
ENSMUSG00000008153	Clstn3	2.02092	4.77e-07
ENSMUSG00000026825	Dnm1	2.00043	2.79e-07
ENSMUSG00000047495	Dlgap2	1.9945	2.2e-07
ENSMUSG00000062591	Tubb4a	1.99117	1.93e-07
ENSMUSG00000034675	Dbn1	1.98844	1.49e-07
ENSMUSG00000014786	Slc9a5	1.98547	8.31e-07
ENSMUSG00000025372	Baiap2	1.97991	2.23e-09
ENSMUSG00000055540	Epha6	1.97976	0.000122
ENSMUSG00000002625	Akap8l	1.97582	3.22e-09
ENSMUSG00000028137	Celf3	1.96498	7.8e-09
ENSMUSG00000001119	Col6a1	1.96404	4.52e-05
ENSMUSG00000022619	Mapk8ip2	1.96227	3.77e-07
ENSMUSG00000052837	Junb	1.95907	2.53e-11
ENSMUSG00000025272	Tro	1.95604	5.24e-08
ENSMUSG00000032135	Mcam	1.95601	6.08e-08
ENSMUSG00000091971	Hspa1a	1.95465	0.000197
ENSMUSG00000029757	Dync1i1	1.95369	5.12e-07
ENSMUSG00000029752	Asns	1.95192	5.91e-07
ENSMUSG00000022861	Dgkg	1.95188	1.49e-08
ENSMUSG00000026141	Col19a1	1.95142	3.97e-05
ENSMUSG00000028108	Ecm1	1.94408	4.99e-06
ENSMUSG00000097391	Mirg	1.9424	0.000129
ENSMUSG00000004626	Stxbp2	1.9368	1.67e-05
ENSMUSG00000016179	Camk1g	1.93379	2.62e-06
ENSMUSG00000030137	Tuba8	1.92273	1.34e-07
ENSMUSG00000037428	Vgf	1.92092	0.000718
ENSMUSG00000004267	Eno2	1.89927	2.66e-07
ENSMUSG00000053693	Mast1	1.89695	7.41e-05
ENSMUSG00000097961	Gm27000	1.89203	0.00140332
ENSMUSG00000021676	Iqgap2	1.8899	4.95e-08
ENSMUSG00000036598	Ccdc113	1.88748	7.17e-05
ENSMUSG00000036422	Pcdh8	1.88719	2.72e-06
ENSMUSG00000025658	Cnksr2	1.88174	1.55e-06
ENSMUSG00000029561	Oasl2	1.88173	0.000154
ENSMUSG00000026826	Nr4a2	1.87856	1.01e-09
ENSMUSG00000058740	Kcnt1	1.87704	3.26e-07
ENSMUSG00000039058	Ak5	1.8737	2.22e-06
ENSMUSG00000036264	Fstl4	1.86058	3.65e-06
ENSMUSG00000038418	Egr1	1.8563	1.94e-06
ENSMUSG00000110070	Gm45619	1.85485	0.000744
ENSMUSG00000040441	Slc26a10	1.84427	2.7e-05
ENSMUSG00000027834	Serpini1	1.84121	1.19e-05
ENSMUSG00000057816	1700007G11Rik	1.83882	0.00031
ENSMUSG00000022194	Pabpn1	1.83725	1.24e-06
ENSMUSG00000036699	Zcchc12	1.83634	7.39e-08
ENSMUSG00000024186	Rgs11	1.8255	0.00217903
ENSMUSG00000112828	AC151828.1	1.82252	0.00100388
ENSMUSG00000006958	Chrd	1.82224	3.4e-06
ENSMUSG00000062380	Tubb3	1.82197	1.01e-05
ENSMUSG00000073643	Wdfy1	1.81902	5.52e-13
ENSMUSG00000033060	Lmo7	1.81061	1.61e-06
ENSMUSG00000113600	AC099934.6	1.80597	0.000412
ENSMUSG00000029822	Osbpl3	1.80597	2.36e-05
ENSMUSG00000055409	Nell1	1.80223	4.45e-05
ENSMUSG00000054808	Actn4	1.79929	7.56e-07
ENSMUSG00000030707	Coro1a	1.79803	2.38e-06
ENSMUSG00000082286	Pisd-ps1	1.79742	2.15e-05
ENSMUSG00000021991	Cacna2d3	1.79338	4.83e-07
ENSMUSG00000049550	Clip1	1.79332	3.71e-07
ENSMUSG00000021066	Atl1	1.79143	2.91e-06
ENSMUSG00000059456	Ptk2b	1.78765	5.17e-07
ENSMUSG00000029657	Hsph1	1.78538	3.85e-08
ENSMUSG00000022892	App	1.78516	4.83e-07
ENSMUSG00000026879	Gsn	1.78407	3.16e-05
ENSMUSG00000097767	Miat	1.77799	0.000132
ENSMUSG00000057897	Camk2b	1.77321	1.61e-06
ENSMUSG00000028004	Npy2r	1.76932	1.5e-05
ENSMUSG00000050271	Prag1	1.75756	2.25e-05
ENSMUSG00000022176	Rem2	1.7569	0.000135
ENSMUSG00000034771	Tle2	1.7568	5.49e-06
ENSMUSG00000015143	Actn1	1.75465	1.54e-05
ENSMUSG00000021268	Meg3	1.75164	0.00214835
ENSMUSG00000054204	Alkal2	1.74919	0.00194809
ENSMUSG00000034187	Nsf	1.74913	4.83e-07
ENSMUSG00000037243	Zfp692	1.74764	4.1e-07
ENSMUSG00000039713	Plekhg5	1.72954	2.13e-06
ENSMUSG00000031503	Col4a2	1.72791	5.91e-07
ENSMUSG00000006711	D130043K22Rik	1.72755	7.21e-05
ENSMUSG00000037536	Fbxo34	1.72208	1.6e-05
ENSMUSG00000072473	1700024G13Rik	1.71094	0.00520777
ENSMUSG00000039431	Mtmr7	1.71053	0.000238
ENSMUSG00000035355	Kcnh4	1.70581	0.00143928
ENSMUSG00000016382	Pls3	1.70253	2.36e-06
ENSMUSG00000035561	Aldh1b1	1.69918	8.92e-05
ENSMUSG00000004933	Matk	1.6976	1.06e-05
ENSMUSG00000034336	Ina	1.69752	5.7e-06
ENSMUSG00000070000	Fcho1	1.69598	5.37e-06
ENSMUSG00000022565	Plec	1.68893	1.19e-05
ENSMUSG00000063531	Sema3e	1.68645	1.95e-05
ENSMUSG00000022324	Matn2	1.68502	4.91e-07
ENSMUSG00000097736	9530059O14Rik	1.67911	5.98e-05
ENSMUSG00000028833	Ncdn	1.67676	1.93e-05
ENSMUSG00000061576	Dpp6	1.66306	3.83e-06
ENSMUSG00000034570	Inpp5j	1.66294	1.49e-06
ENSMUSG00000042216	Sgsm1	1.66058	6.6e-06
ENSMUSG00000095041	AC149090.1	1.66006	6.39e-06
ENSMUSG00000043388	Tmem130	1.65775	7.31e-06
ENSMUSG00000035711	Dok3	1.65729	0.00254327
ENSMUSG00000056427	Slit3	1.65531	9.63e-06
ENSMUSG00000021866	Anxa11	1.65409	0.00014
ENSMUSG00000063434	Sorcs3	1.65327	0.000122
ENSMUSG00000092341	Malat1	1.65265	0.00489762
ENSMUSG00000033161	Atp1a1	1.65021	1.84e-05
ENSMUSG00000070880	Gad1	1.64849	4.19e-05
ENSMUSG00000018707	Dync1h1	1.64508	5.05e-06
ENSMUSG00000035597	Prpf39	1.63937	1.46e-10
ENSMUSG00000066129	Kndc1	1.62862	4.9e-05
ENSMUSG00000020315	Sptbn1	1.62576	3.47e-05
ENSMUSG00000052373	Mpp3	1.62557	0.000203
ENSMUSG00000069601	Ank3	1.62152	1.07e-05
ENSMUSG00000028059	Arhgef2	1.61912	1.82e-07
ENSMUSG00000015656	Hspa8	1.61346	1.49e-07
ENSMUSG00000025437	Usp33	1.6099	2.62e-05
ENSMUSG00000033730	Egr3	1.60836	7.89e-05
ENSMUSG00000033871	Ppargc1b	1.60347	9.62e-05
ENSMUSG00000055805	Fmnl1	1.60174	2.89e-06
ENSMUSG00000049892	Rasd1	1.59282	4.41e-05
ENSMUSG00000038894	Irs2	1.59265	5.4e-09
ENSMUSG00000021950	Anxa8	1.58835	0.00158132
ENSMUSG00000034403	Pja1	1.58767	5.66e-06
ENSMUSG00000046613	Vwa5b2	1.58241	0.000572
ENSMUSG00000054162	Spock3	1.58204	0.000488
ENSMUSG00000028222	Calb1	1.58081	0.000144
ENSMUSG00000050534	Htr5b	1.57983	0.00868631
ENSMUSG00000041268	Dmxl2	1.57918	4.52e-05
ENSMUSG00000037217	Syn1	1.57231	0.000143
ENSMUSG00000062995	Ica1	1.57169	9.84e-07
ENSMUSG00000021301	Hecw1	1.55666	5.68e-05
ENSMUSG00000031227	Magee1	1.55633	1.73e-05
ENSMUSG00000029055	Plch2	1.55277	4.92e-05
ENSMUSG00000040276	Pacsin1	1.55164	3.19e-05
ENSMUSG00000061028	Clasrp	1.54924	1.06e-05
ENSMUSG00000038244	Mical2	1.54694	1.66e-05
ENSMUSG00000039385	Cdh6	1.54501	0.00167367
ENSMUSG00000025885	Myo5b	1.54416	4.28e-05
ENSMUSG00000019943	Atp2b1	1.5416	5.49e-06
ENSMUSG00000074024	4632427E13Rik	1.54028	9.58e-05
ENSMUSG00000032128	Robo3	1.53976	0.0159192
ENSMUSG00000032174	Icam5	1.53777	0.000159
ENSMUSG00000052026	Slc6a7	1.53748	0.00210213
ENSMUSG00000030303	Far2	1.53591	0.000687
ENSMUSG00000023034	Nr4a1	1.53417	0.00942289
ENSMUSG00000016349	Eef1a2	1.5324	0.000143
ENSMUSG00000031442	Mcf2l	1.52959	1.51e-05
ENSMUSG00000036634	Mag	1.52954	0.000783
ENSMUSG00000040860	Crocc	1.52726	0.000783
ENSMUSG00000032936	Camkv	1.52703	3.19e-05
ENSMUSG00000003469	Phyhip	1.52607	3.09e-05
ENSMUSG00000056755	Grm7	1.52269	0.000211
ENSMUSG00000028869	Gnl2	1.52118	0.000111
ENSMUSG00000035047	Kri1	1.52094	2.38e-05
ENSMUSG00000034171	Faah	1.52045	3.12e-05
ENSMUSG00000029283	Cdc7	1.5202	1.02e-05
ENSMUSG00000024256	Adcyap1	1.51873	0.0069462
ENSMUSG00000022342	Kcnv1	1.5184	0.000777
ENSMUSG00000037138	Aff3	1.51387	0.000111
ENSMUSG00000021313	Ryr2	1.51263	0.000376
ENSMUSG00000031376	Atp2b3	1.5124	0.000479
ENSMUSG00000035545	Leng8	1.5108	8.56e-07
ENSMUSG00000062444	Ap3b2	1.50884	1.93e-05
ENSMUSG00000040687	Madd	1.5088	9.68e-06
ENSMUSG00000049336	Tenm2	1.5074	0.000111
ENSMUSG00000026131	Dst	1.50561	1.73e-05
ENSMUSG00000015377	Dennd6b	1.50347	4.99e-06
ENSMUSG00000021194	Chga	1.50229	0.0120644
ENSMUSG00000021998	Lcp1	1.50183	3.03e-06
ENSMUSG00000042401	Crtac1	1.50145	0.000952
ENSMUSG00000031778	Cx3cl1	1.49942	0.000183
ENSMUSG00000072620	Slfn2	1.49873	0.0142362
ENSMUSG00000042700	Sipa1l1	1.49655	1.86e-05
ENSMUSG00000052087	Rgs14	1.49549	0.000405
ENSMUSG00000041771	Slc24a4	1.49447	4.41e-05
ENSMUSG00000033981	Gria2	1.4937	2.2e-05
ENSMUSG00000073434	Wdr90	1.49125	0.000718
ENSMUSG00000020900	Myh10	1.4911	0.000252
ENSMUSG00000026841	Fibcd1	1.48178	7.48e-05
ENSMUSG00000060716	Plekhh1	1.48163	0.000964
ENSMUSG00000003863	Ppfia3	1.48091	9.04e-05
ENSMUSG00000041817	Fam169a	1.48034	0.000466
ENSMUSG00000022844	Pdia5	1.47923	0.000432
ENSMUSG00000020953	Coch	1.47669	0.00120844
ENSMUSG00000030554	Synm	1.47326	0.000222
ENSMUSG00000038884	A230050P20Rik	1.47294	3.17e-06
ENSMUSG00000000531	Grasp	1.47254	6.64e-05
ENSMUSG00000032380	Dapk2	1.47117	0.000453
ENSMUSG00000024883	Rin1	1.47061	0.000595
ENSMUSG00000024044	Epb41l3	1.46985	2.45e-05
ENSMUSG00000021895	Arhgef3	1.46886	0.000197
ENSMUSG00000022783	Spag6l	1.4666	0.00471254
ENSMUSG00000107000	Gm43481	1.46467	0.00621685
ENSMUSG00000045009	Prrt3	1.4646	0.00188791
ENSMUSG00000028289	Epha7	1.45724	0.000572
ENSMUSG00000060924	Csmd1	1.45555	0.000376
ENSMUSG00000096054	Syne1	1.45552	8.38e-05
ENSMUSG00000017195	Zpbp2	1.45531	0.0145128
ENSMUSG00000020241	Col6a2	1.45487	0.000265
ENSMUSG00000015501	Hivep2	1.45461	0.000173
ENSMUSG00000051379	Flrt3	1.44977	3.07e-05
ENSMUSG00000029121	Crmp1	1.44774	0.000211
ENSMUSG00000030047	Arhgap25	1.44741	0.00517169
ENSMUSG00000023886	Smoc2	1.44621	0.000369
ENSMUSG00000029168	Dpysl5	1.44056	0.00108038
ENSMUSG00000082896	Gm5844	1.43837	0.00382949
ENSMUSG00000026837	Col5a1	1.43497	0.00188791
ENSMUSG00000067889	Sptbn2	1.43459	0.000402
ENSMUSG00000024659	Anxa1	1.43318	0.0104487
ENSMUSG00000022443	Myh9	1.43143	0.000783
ENSMUSG00000027270	Lamp5	1.43045	0.00117879
ENSMUSG00000021819	Zswim8	1.42693	8.37e-06
ENSMUSG00000090641	Zfp712	1.42605	0.000259
ENSMUSG00000022895	Ets2	1.42484	0.000224
ENSMUSG00000027419	Pcsk2	1.42256	0.000378
ENSMUSG00000043164	Tmem212	1.41944	0.0304953
ENSMUSG00000081378	Rps13-ps4	1.41864	0.0301007
ENSMUSG00000040536	Necab1	1.41805	0.000718
ENSMUSG00000036435	Exoc1	1.41551	5.76e-05
ENSMUSG00000048416	Mlf1	1.41429	0.00448983
ENSMUSG00000024617	Camk2a	1.41399	0.000259
ENSMUSG00000017417	Plxdc1	1.41298	0.00396362
ENSMUSG00000027748	Trpc4	1.41268	0.00186034
ENSMUSG00000031295	Phka2	1.41266	2.59e-05
ENSMUSG00000015568	Lpl	1.41	0.000683
ENSMUSG00000032087	Dscaml1	1.40984	0.000335
ENSMUSG00000038473	Nos1ap	1.40867	2.75e-06
ENSMUSG00000033594	Spata2l	1.40835	0.000222
ENSMUSG00000018395	Kif3a	1.40798	4.22e-06
ENSMUSG00000017677	Wsb1	1.40778	4.07e-05
ENSMUSG00000036800	Fam135b	1.40577	0.00123559
ENSMUSG00000027405	Nop56	1.40462	9.63e-06
ENSMUSG00000029576	Radil	1.40195	3.71e-05
ENSMUSG00000041324	Inhba	1.40178	0.000135
ENSMUSG00000016526	Dyrk3	1.40134	7.81e-05
ENSMUSG00000001150	Mcm3ap	1.4013	0.000164
ENSMUSG00000037541	Shank2	1.39939	3.47e-05
ENSMUSG00000027674	Pex5l	1.39886	0.000783
ENSMUSG00000003153	Slc2a3	1.39717	0.000176
ENSMUSG00000047485	Klhl34	1.39626	0.00149844
ENSMUSG00000072966	Gprasp2	1.39413	1.24e-05
ENSMUSG00000056749	Nfil3	1.39367	0.00323538
ENSMUSG00000050822	Slc29a4	1.39225	0.000167
ENSMUSG00000044349	Snhg11	1.39064	0.0231943
ENSMUSG00000055733	Nap1l3	1.39009	0.000584
ENSMUSG00000032356	Rasgrf1	1.38977	0.000874
ENSMUSG00000098202	B830012L14Rik	1.38631	0.036302
ENSMUSG00000034799	Unc13a	1.38446	0.000359
ENSMUSG00000068151	A230006K03Rik	1.38366	0.00339061
ENSMUSG00000026904	Slc4a10	1.38134	0.000679
ENSMUSG00000087534	Gm11418	1.37688	0.0335156
ENSMUSG00000098661	Mir7052	1.37612	0.0290568
ENSMUSG00000039218	Srrm2	1.37487	6.6e-06
ENSMUSG00000038608	Dock10	1.37408	0.000963
ENSMUSG00000019737	Syne4	1.37265	0.0265371
ENSMUSG00000023868	Pde10a	1.36976	0.000174
ENSMUSG00000038664	Herc1	1.36954	2.6e-05
ENSMUSG00000028758	Kif17	1.36328	0.000655
ENSMUSG00000022756	Slc7a4	1.36056	0.000233
ENSMUSG00000024120	Lrpprc	1.35986	8.67e-05
ENSMUSG00000097545	Mir124a-1hg	1.35626	0.0341478
ENSMUSG00000022375	Lrrc6	1.35616	0.0197608
ENSMUSG00000031438	Rnf128	1.35076	0.00559248
ENSMUSG00000021209	Ppp4r4	1.34918	0.0367547
ENSMUSG00000025597	Klhl4	1.34735	0.0102438
ENSMUSG00000111375	Btbd8	1.34646	5.65e-05
ENSMUSG00000020674	Pxdn	1.34352	0.0108013
ENSMUSG00000028248	Pnisr	1.34176	7.82e-05
ENSMUSG00000022621	Rabl2	1.34095	3.36e-06
ENSMUSG00000097783	Gm26747	1.34055	0.00414972
ENSMUSG00000083899	Gm12346	1.34021	0.00192567
ENSMUSG00000009418	Nav1	1.33969	7.13e-05
ENSMUSG00000040136	Abcc8	1.33962	0.00780472
ENSMUSG00000098051	Gm27032	1.33843	0.00562564
ENSMUSG00000041992	Rapgef5	1.33764	0.00093
ENSMUSG00000000632	Sez6	1.33723	0.000847
ENSMUSG00000029581	Fscn1	1.33676	0.000427
ENSMUSG00000038642	Ctss	1.33376	0.00450419
ENSMUSG00000046449	C77370	1.33157	0.00678608
ENSMUSG00000023827	Agpat4	1.33156	0.000177
ENSMUSG00000028195	Cyr61	1.33062	0.000235
ENSMUSG00000024064	Galnt14	1.32913	0.000887
ENSMUSG00000037014	Sstr4	1.32829	0.0225727
ENSMUSG00000022197	Pdzd2	1.32569	9.62e-05
ENSMUSG00000019302	Atp6v0a1	1.32414	0.000351
ENSMUSG00000021270	Hsp90aa1	1.3234	6.69e-05
ENSMUSG00000027318	Adam33	1.32315	0.0426116
ENSMUSG00000018068	Ints2	1.32192	0.000739
ENSMUSG00000056222	Spock1	1.32179	0.000275
ENSMUSG00000022425	Enpp2	1.32089	8e-05
ENSMUSG00000060962	Dmkn	1.3208	0.0123276
ENSMUSG00000049225	Pdp1	1.32021	0.00109094
ENSMUSG00000033697	Arhgap39	1.31278	0.000434
ENSMUSG00000033419	Snap91	1.31256	0.000811
ENSMUSG00000010136	Pifo	1.31235	0.0171455
ENSMUSG00000052798	Nup107	1.31121	0.000243
ENSMUSG00000098112	Bin2	1.30855	0.0139712
ENSMUSG00000028270	Gbp2	1.30447	0.0177758
ENSMUSG00000028633	Ctps	1.30337	0.000969
ENSMUSG00000097496	Gm26653	1.30039	0.00622557
ENSMUSG00000034059	Ypel4	1.29694	0.000378
ENSMUSG00000036158	Prickle1	1.29333	0.00150902
ENSMUSG00000022696	Sidt1	1.29178	0.00166569
ENSMUSG00000029056	Pank4	1.29096	1.43e-06
ENSMUSG00000025145	Lrrc45	1.29076	0.00186034
ENSMUSG00000078552	Dcdc2b	1.28851	0.014041
ENSMUSG00000028005	Gucy1b3	1.28829	0.00205386
ENSMUSG00000050310	Rictor	1.28809	0.000135
ENSMUSG00000020926	Adam11	1.28807	0.000618
ENSMUSG00000078235	Fam43b	1.28774	0.012276
ENSMUSG00000026797	Stxbp1	1.28672	0.00266027
ENSMUSG00000009075	Cabp7	1.28507	0.00628429
ENSMUSG00000047394	Odf3b	1.285	0.00426558
ENSMUSG00000024127	Prepl	1.28495	0.000572
ENSMUSG00000029716	Tfr2	1.28471	0.000332
ENSMUSG00000036510	Cdh8	1.28385	0.00135316
ENSMUSG00000036270	Edc4	1.28318	5e-05
ENSMUSG00000026305	Lrrfip1	1.28294	0.000412
ENSMUSG00000029054	Gabrd	1.28283	0.00196849
ENSMUSG00000004110	Cacna1e	1.28281	0.000202
ENSMUSG00000023944	Hsp90ab1	1.28184	7.84e-05
ENSMUSG00000039509	Nup133	1.28014	0.000458
ENSMUSG00000005609	Ctr9	1.27855	0.000376
ENSMUSG00000042719	Naa25	1.27829	0.000275
ENSMUSG00000052488	Cherp	1.2767	6.64e-05
ENSMUSG00000028176	Lrrc7	1.27589	0.00240722
ENSMUSG00000027254	Map1a	1.27465	0.000289
ENSMUSG00000089809	Rasgef1b	1.27434	0.00110087
ENSMUSG00000031428	Zcchc18	1.27265	1.06e-05
ENSMUSG00000018417	Myo1b	1.271	0.00477007
ENSMUSG00000068037	Mas1	1.27067	0.000845
ENSMUSG00000019235	Rps6kl1	1.26942	0.00270526
ENSMUSG00000019828	Grm1	1.26937	0.0124012
ENSMUSG00000020436	Gabrg2	1.26644	0.00218562
ENSMUSG00000033960	Jcad	1.26615	0.00190906
ENSMUSG00000044149	Nkrf	1.26499	0.00183182
ENSMUSG00000029712	Actl6b	1.26481	0.000638
ENSMUSG00000050625	Ccdc121	1.26457	0.00524681
ENSMUSG00000021214	Akr1c18	1.26448	0.0461178
ENSMUSG00000035486	Plk5	1.26232	0.020914
ENSMUSG00000022829	Stxbp5l	1.25943	0.00332933
ENSMUSG00000035964	Tmem59l	1.25916	0.000795
ENSMUSG00000030898	Cckbr	1.25667	0.00183603
ENSMUSG00000029802	Abcg2	1.25569	0.0130954
ENSMUSG00000032827	Ppp1r9a	1.25484	0.00523106
ENSMUSG00000025092	Hspa12a	1.25357	0.00405815
ENSMUSG00000059991	Nptx2	1.25351	0.00661842
ENSMUSG00000048707	Tprn	1.2521	0.00219562
ENSMUSG00000030107	Usp18	1.25162	0.0329729
ENSMUSG00000023192	Grm2	1.25072	0.00354873
ENSMUSG00000026090	2010300C02Rik	1.24703	0.00174078
ENSMUSG00000021061	Sptb	1.24629	0.0013341
ENSMUSG00000108657	Gm35611	1.2461	0.0335252
ENSMUSG00000073448	Gm10509	1.2461	0.0308749
ENSMUSG00000016206	H2-M3	1.24554	0.0259828
ENSMUSG00000032452	Clstn2	1.24479	0.00293139
ENSMUSG00000058153	Sez6l	1.24471	0.000461
ENSMUSG00000043079	Synpo	1.24333	0.00176616
ENSMUSG00000005125	Ndrg1	1.2427	0.000213
ENSMUSG00000089706	B230216N24Rik	1.2422	0.000785
ENSMUSG00000030102	Itpr1	1.24161	0.00053
ENSMUSG00000009894	Snap47	1.23964	1.54e-05
ENSMUSG00000045573	Penk	1.23785	0.000364
ENSMUSG00000034488	Edil3	1.23729	0.00241539
ENSMUSG00000035168	Tanc1	1.23726	0.00191381
ENSMUSG00000003500	Impdh1	1.23233	0.00226059
ENSMUSG00000050244	Heatr1	1.23205	0.00568855
ENSMUSG00000032435	Dync1li1	1.23164	0.000248
ENSMUSG00000056900	Usp13	1.23138	0.00134255
ENSMUSG00000045349	Sh2d5	1.23021	0.000378
ENSMUSG00000031066	Usp11	1.22989	2.36e-05
ENSMUSG00000030905	Crym	1.22926	0.00135971
ENSMUSG00000025190	Got1	1.2266	0.000159
ENSMUSG00000022044	Stmn4	1.2241	0.00226007
ENSMUSG00000030683	Sez6l2	1.22302	0.000748
ENSMUSG00000023805	Synj2	1.22112	0.00339492
ENSMUSG00000035247	Hectd1	1.21942	0.000244
ENSMUSG00000020080	Hkdc1	1.21818	0.0123217
ENSMUSG00000025558	Dock9	1.2176	0.00287833
ENSMUSG00000021662	Arhgef28	1.21448	0.000406
ENSMUSG00000023800	Tiam2	1.21244	0.00339492
ENSMUSG00000048279	Sacs	1.21214	0.000693
ENSMUSG00000024935	Slc1a1	1.21194	0.0069462
ENSMUSG00000027799	Nbea	1.21088	0.00150521
ENSMUSG00000044933	Sstr3	1.21079	0.00219057
ENSMUSG00000034459	Ifit1	1.2096	0.0393227
ENSMUSG00000091956	C2cd4b	1.20952	0.047763
ENSMUSG00000026778	Prkcq	1.20874	0.0305206
ENSMUSG00000031997	Trpc6	1.20873	0.0296903
ENSMUSG00000070802	Pnmal2	1.2079	0.000896
ENSMUSG00000028161	Ppp3ca	1.20721	0.000297
ENSMUSG00000051067	Lingo3	1.20473	0.00468928
ENSMUSG00000032554	Trf	1.20416	0.00173425
ENSMUSG00000021285	Ppp1r13b	1.19923	0.000354
ENSMUSG00000034656	Cacna1a	1.1961	0.00628429
ENSMUSG00000103497	Gm37407	1.19504	0.0383615
ENSMUSG00000043384	Gprasp1	1.19492	0.000541
ENSMUSG00000041263	Rusc1	1.19474	0.000536
ENSMUSG00000040640	Erc2	1.19114	0.000769
ENSMUSG00000025240	Sacm1l	1.19111	0.000626
ENSMUSG00000028351	Brinp1	1.18939	0.00186034
ENSMUSG00000025151	Maged1	1.18713	0.000111
ENSMUSG00000058152	Chsy3	1.18668	0.0312085
ENSMUSG00000026204	Ptprn	1.18546	0.00265542
ENSMUSG00000000627	Sema4f	1.18457	0.00426776
ENSMUSG00000071234	Syndig1l	1.18368	0.00723459
ENSMUSG00000034593	Myo5a	1.18294	0.0022465
ENSMUSG00000059173	Pde1a	1.18166	0.00339492
ENSMUSG00000026355	Mcm6	1.18061	0.00399552
ENSMUSG00000040938	Slc16a11	1.18043	0.00737834
ENSMUSG00000023007	Prpf40b	1.18002	0.000146
ENSMUSG00000004894	Hapln2	1.17961	0.00103535
ENSMUSG00000021198	Unc79	1.17924	0.00274227
ENSMUSG00000021730	Hcn1	1.17832	0.0119345
ENSMUSG00000037984	Neurod6	1.1774	0.000602
ENSMUSG00000035284	Vps13c	1.17702	0.000861
ENSMUSG00000026864	Hspa5	1.17583	0.00658373
ENSMUSG00000023072	Cep89	1.17582	0.000146
ENSMUSG00000029602	Rasal1	1.1754	0.00412217
ENSMUSG00000022391	Rangap1	1.17421	0.000618
ENSMUSG00000044433	Camsap3	1.17344	0.00582993
ENSMUSG00000042766	Trim46	1.1732	0.00103089
ENSMUSG00000051586	Mical3	1.17254	0.00641844
ENSMUSG00000047959	Kcna3	1.17247	0.0147101
ENSMUSG00000045284	Dcaf12l1	1.17233	0.00177801
ENSMUSG00000026235	Epha4	1.17137	0.00107475
ENSMUSG00000022514	Il1rap	1.17093	0.0046408
ENSMUSG00000036242	3632451O06Rik	1.17064	0.0140817
ENSMUSG00000001128	Cfp	1.16989	0.0457604
ENSMUSG00000044667	Plppr4	1.16849	0.00359438
ENSMUSG00000061589	Dot1l	1.16751	0.00222605
ENSMUSG00000085396	Firre	1.16649	0.0103116
ENSMUSG00000012640	Zfp715	1.16493	0.0032899
ENSMUSG00000020423	Btg2	1.1634	7.82e-05
ENSMUSG00000039316	Rftn1	1.1629	0.0135227
ENSMUSG00000006800	Sulf2	1.16092	0.000413
ENSMUSG00000026679	Enkur	1.16042	0.0193994
ENSMUSG00000019990	Pde7b	1.15864	0.00109094
ENSMUSG00000031971	Ccsap	1.15808	0.000335
ENSMUSG00000029505	Ep400	1.15799	0.00110087
ENSMUSG00000038463	Olfml2b	1.15531	0.00254009
ENSMUSG00000029484	Anxa3	1.15388	0.0011689
ENSMUSG00000038486	Sv2a	1.15285	0.00253477
ENSMUSG00000010154	Spire2	1.15242	0.0190791
ENSMUSG00000038564	Ift172	1.15188	3.47e-05
ENSMUSG00000031502	Col4a1	1.14658	0.0123482
ENSMUSG00000000197	Nalcn	1.1458	0.0165549
ENSMUSG00000050896	Rtn4rl2	1.14518	0.0142976
ENSMUSG00000029478	Ncor2	1.14411	0.00220183
ENSMUSG00000036667	Tcaf1	1.14409	0.000795
ENSMUSG00000032355	Mlip	1.14241	0.00756852
ENSMUSG00000069072	Slc7a14	1.14162	0.0195898
ENSMUSG00000031932	Gpr83	1.14055	0.00836423
ENSMUSG00000026020	Nop58	1.13983	0.000626
ENSMUSG00000031833	Mast3	1.13981	0.00313724
ENSMUSG00000024030	Abcg1	1.13943	0.0129612
ENSMUSG00000022386	Trmu	1.13902	0.000158
ENSMUSG00000022558	Mroh1	1.13807	0.00147495
ENSMUSG00000033793	Atp6v1h	1.13802	0.000262
ENSMUSG00000001525	Tubb5	1.1378	0.000367
ENSMUSG00000047879	Usp14	1.13645	0.000328
ENSMUSG00000034731	Dgkh	1.13551	0.0123884
ENSMUSG00000039629	Strip2	1.13498	0.00383522
ENSMUSG00000063455	D630045J12Rik	1.13378	0.0158498
ENSMUSG00000035969	Rusc2	1.13313	0.00635164
ENSMUSG00000026202	Tuba4a	1.13236	4.28e-07
ENSMUSG00000037362	Nov	1.13129	3.83e-05
ENSMUSG00000044224	Dnajc21	1.13082	0.00269615
ENSMUSG00000060780	Lrrtm1	1.12982	0.00225241
ENSMUSG00000064293	Cntn4	1.12906	0.0210494
ENSMUSG00000022016	Akap11	1.12843	0.000739
ENSMUSG00000071398	2410004P03Rik	1.12839	0.000378
ENSMUSG00000048304	Slitrk3	1.1281	0.00490391
ENSMUSG00000031672	Got2	1.12708	0.00123498
ENSMUSG00000015312	Gadd45b	1.12652	0.000378
ENSMUSG00000027676	Ccdc39	1.12631	0.00194385
ENSMUSG00000024261	Syt4	1.12358	0.00196849
ENSMUSG00000062590	Armc9	1.12298	6.91e-05
ENSMUSG00000042744	Hectd4	1.12295	0.0045849
ENSMUSG00000020115	Tbk1	1.12268	0.00278501
ENSMUSG00000026585	Kifap3	1.12256	0.00123498
ENSMUSG00000042604	Kcna4	1.12039	0.018441
ENSMUSG00000038530	Rgs4	1.11974	0.0140603
ENSMUSG00000030854	Ptpn5	1.11936	0.00494307
ENSMUSG00000032253	Phip	1.1189	0.000704
ENSMUSG00000024190	Dusp1	1.11872	0.00414972
ENSMUSG00000053166	Cdh22	1.11786	0.00990951
ENSMUSG00000067212	H2-T23	1.11615	0.0263041
ENSMUSG00000024045	Akap8	1.11608	0.000354
ENSMUSG00000010755	Cars	1.11481	0.0033615
ENSMUSG00000025876	Unc5a	1.11361	0.0106737
ENSMUSG00000106181	Gm9523	1.1133	0.0212935
ENSMUSG00000002799	Jag2	1.11326	0.0261075
ENSMUSG00000024083	Pja2	1.11043	0.00322768
ENSMUSG00000031530	Dusp4	1.1098	0.0176868
ENSMUSG00000049796	Crh	1.10945	0.0104203
ENSMUSG00000054423	Cadps	1.10863	0.000584
ENSMUSG00000020580	Rock2	1.10829	0.000847
ENSMUSG00000053025	Sv2b	1.10783	0.00589705
ENSMUSG00000050963	Kcns2	1.10678	0.0186304
ENSMUSG00000033458	Fan1	1.10509	0.000583
ENSMUSG00000030451	Herc2	1.10495	0.00169239
ENSMUSG00000030000	Add2	1.10293	0.0018091
ENSMUSG00000053024	Cntn2	1.10161	0.0238054
ENSMUSG00000071669	Snx29	1.10014	0.0172661
ENSMUSG00000024831	Ighmbp2	1.09918	0.00422983
ENSMUSG00000022575	Gsdmd	1.09893	0.0344356
ENSMUSG00000073102	Drc1	1.09784	0.00274622
ENSMUSG00000041133	Smc1a	1.09535	0.000154
ENSMUSG00000022454	Nell2	1.09402	0.00342536
ENSMUSG00000074794	Arrdc3	1.09275	6.66e-05
ENSMUSG00000034156	Tspoap1	1.09267	0.0090286
ENSMUSG00000020599	Rgs9	1.09196	0.00620886
ENSMUSG00000040720	Virma	1.09194	0.000667
ENSMUSG00000051855	Mest	1.09194	0.00273456
ENSMUSG00000107272	Gm34583	1.09114	0.038939
ENSMUSG00000040875	Osbpl10	1.09082	0.0359839
ENSMUSG00000018470	Kcnab3	1.08985	0.00788495
ENSMUSG00000040667	Nup88	1.08939	0.000638
ENSMUSG00000047428	Dlk2	1.08878	0.0196192
ENSMUSG00000019139	Isyna1	1.08766	0.00086
ENSMUSG00000041773	Enc1	1.08581	0.00747478
ENSMUSG00000021314	Amph	1.08524	0.00199546
ENSMUSG00000041986	Elmod1	1.08432	0.00173425
ENSMUSG00000043456	Zfp536	1.08175	0.0152005
ENSMUSG00000025909	Sntg1	1.08164	0.00150521
ENSMUSG00000048537	Phldb1	1.08059	0.00337419
ENSMUSG00000018796	Acsl1	1.07964	0.000152
ENSMUSG00000017740	Slc12a5	1.07963	0.0133587
ENSMUSG00000049420	Tmem200a	1.07958	0.00835395
ENSMUSG00000039990	Edrf1	1.0767	0.00188791
ENSMUSG00000051726	Kcnf1	1.07669	0.0169563
ENSMUSG00000072825	Cep170b	1.07648	0.0117067
ENSMUSG00000006273	Atp6v1b2	1.07608	0.00269615
ENSMUSG00000059187	Fam19a1	1.07559	0.00768249
ENSMUSG00000039936	Pik3cd	1.07501	0.0224255
ENSMUSG00000001376	Vps50	1.07373	0.000616
ENSMUSG00000055692	Tmem191c	1.07227	0.00553266
ENSMUSG00000007594	Hapln4	1.07161	0.0356437
ENSMUSG00000043448	Gjc2	1.07085	0.042566
ENSMUSG00000028931	Kcnab2	1.0708	0.00697234
ENSMUSG00000043463	Rab9b	1.07008	0.0210202
ENSMUSG00000000489	Pdgfb	1.06977	0.031141
ENSMUSG00000032773	Chrm1	1.06976	0.0089287
ENSMUSG00000084950	Gm5577	1.06918	0.0348794
ENSMUSG00000040265	Dnm3	1.06801	0.00414593
ENSMUSG00000021458	2010111I01Rik	1.06781	0.000659
ENSMUSG00000020340	Cyfip2	1.0677	0.00821751
ENSMUSG00000020994	Pnn	1.06685	0.00406389
ENSMUSG00000080775	Gm6368	1.06632	0.0145547
ENSMUSG00000052889	Prkcb	1.06617	0.00336008
ENSMUSG00000040356	Skiv2l	1.0652	0.00210877
ENSMUSG00000039860	Srrm3	1.06456	0.0157181
ENSMUSG00000005148	Klf5	1.06387	0.00439061
ENSMUSG00000021699	Pde4d	1.06282	0.015397
ENSMUSG00000039716	Dock3	1.06211	0.00501675
ENSMUSG00000021938	Pspc1	1.06121	0.000488
ENSMUSG00000038331	Satb2	1.0598	0.0346257
ENSMUSG00000034586	Hid1	1.05972	0.00443925
ENSMUSG00000019889	Ptprk	1.0591	0.00690704
ENSMUSG00000032637	Atxn2l	1.05832	0.000755
ENSMUSG00000001767	Crnkl1	1.05735	0.000222
ENSMUSG00000038037	Socs1	1.05684	0.00200352
ENSMUSG00000040389	Wdr47	1.05676	0.00337571
ENSMUSG00000050663	Trhde	1.05488	0.00732849
ENSMUSG00000085030	2810455O05Rik	1.05488	0.0193994
ENSMUSG00000042487	Leo1	1.05307	0.0141461
ENSMUSG00000027074	Slc43a3	1.05268	0.0136175
ENSMUSG00000037224	Zfyve28	1.05189	0.0244905
ENSMUSG00000007603	Dus3l	1.05075	0.00086
ENSMUSG00000030231	Plekha5	1.0485	0.00986752
ENSMUSG00000020361	Hspa4	1.0482	0.00206062
ENSMUSG00000027411	Vps16	1.04759	0.00181221
ENSMUSG00000034467	Dynlrb2	1.04743	0.0273637
ENSMUSG00000003316	Glg1	1.0461	0.00323765
ENSMUSG00000001248	Gramd1a	1.04586	0.00159844
ENSMUSG00000028399	Ptprd	1.0447	0.00443474
ENSMUSG00000002111	Spi1	1.04451	0.0381052
ENSMUSG00000058672	Tubb2a	1.04435	0.000111
ENSMUSG00000026199	Ankzf1	1.04367	0.000339
ENSMUSG00000029554	Mad1l1	1.04351	0.000925
ENSMUSG00000030222	Rerg	1.04325	0.0273979
ENSMUSG00000002428	Hltf	1.04287	0.00235935
ENSMUSG00000027296	Itpka	1.04267	0.0280196
ENSMUSG00000068039	Tcp1	1.04239	0.000795
ENSMUSG00000040940	Arhgef1	1.04016	0.00383522
ENSMUSG00000024008	Cpne5	1.03982	0.0141461
ENSMUSG00000025855	Prkar1b	1.03865	0.0142976
ENSMUSG00000039156	Stim2	1.03811	0.0117474
ENSMUSG00000045287	Rtn4rl1	1.03798	0.00890518
ENSMUSG00000019831	Wasf1	1.03767	0.00594534
ENSMUSG00000032782	Cntrob	1.03716	0.00118114
ENSMUSG00000026787	Gad2	1.03705	0.0153179
ENSMUSG00000053550	Shisa7	1.03609	0.0171103
ENSMUSG00000003226	Ranbp2	1.03606	0.00500015
ENSMUSG00000002455	Prpf6	1.03401	0.00424933
ENSMUSG00000038604	Ripor1	1.03329	0.00562837
ENSMUSG00000002265	Peg3	1.0331	0.00269615
ENSMUSG00000057342	Sphk2	1.03151	0.000311
ENSMUSG00000021713	Ppwd1	1.03139	0.00244224
ENSMUSG00000034160	Ogt	1.0307	0.000704
ENSMUSG00000074909	Ranbp6	1.03033	0.0075032
ENSMUSG00000034973	Dopey1	1.02959	0.00322109
ENSMUSG00000024078	Ttc27	1.0294	0.0136175
ENSMUSG00000028909	Ptpru	1.02938	0.00759667
ENSMUSG00000095432	Zfp748	1.02788	0.000218
ENSMUSG00000046793	Gpr61	1.02733	0.00284243
ENSMUSG00000060402	Chst8	1.02583	0.00963237
ENSMUSG00000042292	Mkl1	1.02546	0.00190174
ENSMUSG00000041836	Ptpre	1.02544	0.0128394
ENSMUSG00000033285	Wdr3	1.02498	0.0104573
ENSMUSG00000051339	2900026A02Rik	1.0234	0.00494307
ENSMUSG00000027714	Exosc9	1.0211	0.0134219
ENSMUSG00000043923	Ccdc84	1.01916	0.000795
ENSMUSG00000005069	Pex5	1.0188	0.00561615
ENSMUSG00000027273	Snap25	1.01856	0.00361271
ENSMUSG00000004929	Thop1	1.01709	0.000931
ENSMUSG00000024163	Mapk8ip3	1.01651	0.00668396
ENSMUSG00000025982	Sf3b1	1.01635	5.76e-05
ENSMUSG00000038738	Shank1	1.01633	0.00976852
ENSMUSG00000005672	Kit	1.01619	0.0142362
ENSMUSG00000038453	Srcin1	1.0157	0.0169571
ENSMUSG00000029415	Sdad1	1.01435	0.00114568
ENSMUSG00000055116	Arntl	1.01414	0.000479
ENSMUSG00000028214	Gem	1.01356	0.0127096
ENSMUSG00000079657	Rab26	1.01298	0.00813538
ENSMUSG00000009394	Syn2	1.01247	0.00295747
ENSMUSG00000024299	Adamts10	1.01198	0.0186304
ENSMUSG00000033767	Tmem131l	1.0118	0.0437335
ENSMUSG00000030500	Slc17a6	1.01086	0.040899
ENSMUSG00000021559	Dapk1	1.00939	0.00149687
ENSMUSG00000004961	Syt5	1.00776	0.0122729
ENSMUSG00000032589	Bsn	1.00754	0.010346
ENSMUSG00000002012	Pnck	1.00717	0.00037
ENSMUSG00000029250	Polr2b	1.00716	0.000765
ENSMUSG00000037762	Slc16a9	1.0057	0.0136419
ENSMUSG00000028902	Sf3a3	1.0049	0.000255
ENSMUSG00000051166	Eml5	1.00426	0.017871
ENSMUSG00000031758	Cdyl2	1.00244	0.00501675
ENSMUSG00000029151	Slc30a3	1.00209	0.0235408
ENSMUSG00000030270	Cpne9	1.00194	0.0284856
ENSMUSG00000025427	Rnf165	1.00138	0.0074837
ENSMUSG00000046230	Vps13a	1.00066	0.0283563
ENSMUSG00000038736	Nudcd1	1.00015	0.00278501
ENSMUSG00000033955	Tnks1bp1	1.00011	0.00867201
ENSMUSG00000003437	Paf1	0.999238	0.0064905
ENSMUSG00000071723	Gspt2	0.998578	0.00212682
ENSMUSG00000016346	Kcnq2	0.998358	0.0196999
ENSMUSG00000037965	Zc3h7a	0.998044	0.000568
ENSMUSG00000002319	Ipo4	0.998009	0.00794646
ENSMUSG00000024073	Birc6	0.997802	0.00282153
ENSMUSG00000018008	Cyth4	0.996759	0.0175983
ENSMUSG00000024647	Cbln2	0.995813	0.0266367
ENSMUSG00000042453	Reln	0.995291	0.0454742
ENSMUSG00000040462	Os9	0.994938	0.00132161
ENSMUSG00000020524	Gria1	0.994641	0.00420558
ENSMUSG00000056069	Fam105a	0.994494	0.00780472
ENSMUSG00000045174	Amer3	0.993991	0.0346257
ENSMUSG00000053825	Ppfia2	0.993309	0.0151358
ENSMUSG00000027827	Kcnab1	0.992869	0.0206186
ENSMUSG00000033316	Galnt9	0.991234	0.0352307
ENSMUSG00000068744	Psrc1	0.990256	0.0398574
ENSMUSG00000042078	Svop	0.989734	0.0179487
ENSMUSG00000095159	Tubb4b-ps1	0.989688	0.0354029
ENSMUSG00000029304	Spp1	0.989579	0.0457299
ENSMUSG00000049556	Lingo1	0.989429	0.0290965
ENSMUSG00000070570	Slc17a7	0.98937	0.0237068
ENSMUSG00000028807	Zbtb8a	0.989312	0.024522
ENSMUSG00000018965	Ywhah	0.989148	0.00121654
ENSMUSG00000027677	Ttc14	0.988436	0.00861677
ENSMUSG00000032297	Celf6	0.985396	0.0136795
ENSMUSG00000019470	Xab2	0.983597	0.00274227
ENSMUSG00000042846	Lrrtm3	0.983442	0.0142362
ENSMUSG00000028488	Sh3gl2	0.982847	0.0125348
ENSMUSG00000041303	Gtf3c3	0.982192	0.00383522
ENSMUSG00000025582	Nptx1	0.981841	0.0211902
ENSMUSG00000046191	Pcdhb20	0.980846	0.0322144
ENSMUSG00000041638	Gcn1l1	0.980374	0.00415807
ENSMUSG00000021892	Sh3bp5	0.980278	0.00494307
ENSMUSG00000052459	Atp6v1a	0.979493	0.00788495
ENSMUSG00000018648	Dusp14	0.978965	0.00882934
ENSMUSG00000027575	Arfgap1	0.978126	2.02e-05
ENSMUSG00000039233	Tbce	0.978008	0.00375611
ENSMUSG00000027905	Ddx20	0.977627	0.0199014
ENSMUSG00000037169	Mycn	0.977159	0.0441306
ENSMUSG00000030659	Nucb2	0.974166	0.0388382
ENSMUSG00000025613	Cct8	0.974037	0.00127885
ENSMUSG00000037270	4932438A13Rik	0.973773	0.0147101
ENSMUSG00000031864	Ints10	0.973695	0.000298
ENSMUSG00000063919	Srrm4	0.973054	0.00651142
ENSMUSG00000033006	Sox10	0.969168	0.0238778
ENSMUSG00000034163	Zfc3h1	0.968858	0.0028815
ENSMUSG00000001151	Pcnt	0.968127	0.00594783
ENSMUSG00000039318	Rab3gap2	0.967242	0.0133464
ENSMUSG00000045318	Adra2c	0.966799	0.0462241
ENSMUSG00000028680	Plk3	0.96486	0.0218919
ENSMUSG00000025790	Slco3a1	0.964547	0.00832272
ENSMUSG00000039781	Cep131	0.963997	0.0471746
ENSMUSG00000024589	Nedd4l	0.96395	0.0034965
ENSMUSG00000027400	Pdyn	0.960668	0.0103584
ENSMUSG00000010608	Rbm25	0.960326	0.000355
ENSMUSG00000047767	Atg16l2	0.959207	0.00428085
ENSMUSG00000034930	Rtkn	0.957762	0.00464947
ENSMUSG00000057421	Las1l	0.957235	0.00278501
ENSMUSG00000016262	Sertad4	0.957165	0.0462429
ENSMUSG00000020151	Ptprr	0.956621	0.00541342
ENSMUSG00000028086	Fbxw7	0.956234	0.0018091
ENSMUSG00000031144	Syp	0.955179	0.00917244
ENSMUSG00000052302	Tbc1d30	0.954288	0.0297505
ENSMUSG00000075318	Scn2a	0.953073	0.0145174
ENSMUSG00000029765	Plxna4	0.95002	0.0152712
ENSMUSG00000028572	Hook1	0.949113	0.0447339
ENSMUSG00000034390	Cmip	0.948887	0.000221
ENSMUSG00000060314	Zfp941	0.948756	0.000953
ENSMUSG00000054855	Rnd1	0.948746	0.0213585
ENSMUSG00000027698	Nceh1	0.948665	0.00589421
ENSMUSG00000039834	Zfp335	0.947519	0.047763
ENSMUSG00000029405	G3bp2	0.947204	0.00159506
ENSMUSG00000016018	Skiv2l2	0.945031	0.011455
ENSMUSG00000071753	C230004F18Rik	0.945002	0.0335826
ENSMUSG00000056602	Fry	0.944535	0.0080839
ENSMUSG00000031538	Plat	0.944534	0.034855
ENSMUSG00000037926	Ssh2	0.943338	0.00844655
ENSMUSG00000009687	Fxyd5	0.942218	0.0384742
ENSMUSG00000026764	Kif5c	0.939305	0.0103983
ENSMUSG00000026163	Sphkap	0.939183	0.0387896
ENSMUSG00000025422	Agap2	0.938916	0.0458275
ENSMUSG00000031862	Atp13a1	0.938881	0.0191499
ENSMUSG00000025478	Dpysl4	0.938042	0.00788495
ENSMUSG00000067430	Zfp763	0.937968	0.00553266
ENSMUSG00000048482	Bdnf	0.937748	0.0120712
ENSMUSG00000019785	Clvs2	0.935468	0.0090878
ENSMUSG00000025280	Polr3a	0.933726	0.0174247
ENSMUSG00000022837	Iqcb1	0.932926	0.0142355
ENSMUSG00000029608	Rph3a	0.931999	0.0308749
ENSMUSG00000045967	Gpr158	0.931848	0.0130649
ENSMUSG00000019082	Slc25a22	0.931002	0.0154811
ENSMUSG00000052560	Cpne8	0.93008	0.00284243
ENSMUSG00000022973	Synj1	0.92997	0.00885571
ENSMUSG00000036752	Tubb4b	0.928206	0.00138099
ENSMUSG00000033342	Plppr5	0.927892	0.0371723
ENSMUSG00000022961	Son	0.927158	0.00429482
ENSMUSG00000030302	Atp2b2	0.926795	0.0237712
ENSMUSG00000042757	Tmem108	0.926613	0.0446791
ENSMUSG00000040570	Rundc3b	0.926396	0.0483381
ENSMUSG00000048251	Bcl11b	0.926371	0.0297505
ENSMUSG00000004187	Kifc2	0.92619	0.0320639
ENSMUSG00000019997	Ctgf	0.92569	0.0151358
ENSMUSG00000038271	Iffo1	0.92559	0.0127885
ENSMUSG00000032834	Pwp2	0.925491	0.0142516
ENSMUSG00000048078	Tenm4	0.925379	0.0118323
ENSMUSG00000028467	Gba2	0.925329	0.0160972
ENSMUSG00000055670	Zzef1	0.92525	0.00305166
ENSMUSG00000057914	Cacnb2	0.92414	0.0181185
ENSMUSG00000044968	Napepld	0.923687	0.0236786
ENSMUSG00000001507	Itga3	0.923501	0.0461178
ENSMUSG00000023169	Slc38a1	0.923226	0.000757
ENSMUSG00000025060	Slk	0.922289	0.013692
ENSMUSG00000005682	Pan2	0.922282	0.00737834
ENSMUSG00000061603	Akap6	0.922042	0.0223508
ENSMUSG00000056014	A430033K04Rik	0.921827	0.00517719
ENSMUSG00000009569	Mkl2	0.921243	0.00965387
ENSMUSG00000030534	Vps33b	0.919995	0.000618
ENSMUSG00000033653	Vps8	0.919654	0.00413975
ENSMUSG00000020273	Papolg	0.919587	0.023461
ENSMUSG00000028402	Mpdz	0.917401	0.00525567
ENSMUSG00000056296	Synpr	0.916617	0.0174247
ENSMUSG00000024965	Fermt3	0.916465	0.0380749
ENSMUSG00000031626	Sorbs2	0.916323	0.017871
ENSMUSG00000063884	Ptcd3	0.916036	0.000847
ENSMUSG00000094626	Cecr6	0.915271	0.028066
ENSMUSG00000052566	Hook2	0.915176	0.0227671
ENSMUSG00000020941	Map3k14	0.914519	0.0293443
ENSMUSG00000026443	Lrrn2	0.914039	0.0213223
ENSMUSG00000020435	Osbp2	0.913115	0.0457875
ENSMUSG00000029777	Gars	0.912829	0.00172438
ENSMUSG00000061601	Pclo	0.91254	0.0236786
ENSMUSG00000030872	Gga2	0.910752	0.00700689
ENSMUSG00000020802	Ube2o	0.910724	0.0209587
ENSMUSG00000027238	Frmd5	0.910479	0.0213207
ENSMUSG00000066643	Wdr35	0.909998	0.0046919
ENSMUSG00000030058	Copg1	0.909788	0.00969423
ENSMUSG00000039913	Pak7	0.909396	0.0451598
ENSMUSG00000025287	Acot9	0.90936	0.000737
ENSMUSG00000018507	Trpv2	0.908429	0.0291081
ENSMUSG00000020329	Polrmt	0.907305	0.0269065
ENSMUSG00000021913	Ogdhl	0.907296	0.000974
ENSMUSG00000018661	Cog1	0.906887	0.0131288
ENSMUSG00000050074	Spink8	0.90639	0.0367202
ENSMUSG00000040327	Cul9	0.904766	0.0181485
ENSMUSG00000041977	Arhgef11	0.904734	0.0263041
ENSMUSG00000051675	Trim32	0.904726	0.0131337
ENSMUSG00000021597	Slf1	0.903352	0.0198503
ENSMUSG00000037012	Hk1	0.903288	0.0151358
ENSMUSG00000032187	Smarca4	0.903287	0.000995
ENSMUSG00000042303	Sgsm3	0.902861	0.00331941
ENSMUSG00000033004	Mycbp2	0.901403	0.0235289
ENSMUSG00000036054	Sugp2	0.900716	0.00952657
ENSMUSG00000007783	Cpt1c	0.900508	0.00339492
ENSMUSG00000002325	Irf9	0.898514	0.0390913
ENSMUSG00000061458	Nol10	0.898007	0.0089287
ENSMUSG00000015829	Tnr	0.896098	0.0452261
ENSMUSG00000030079	Ruvbl1	0.896089	0.00342536
ENSMUSG00000037266	Rsrp1	0.895836	0.00226059
ENSMUSG00000022180	Slc7a8	0.895469	0.0384934
ENSMUSG00000029095	Ablim2	0.895226	0.00801702
ENSMUSG00000049281	Scn3b	0.892827	0.0283563
ENSMUSG00000038526	Car14	0.892306	0.0346257
ENSMUSG00000038296	Galnt18	0.891107	0.0156985
ENSMUSG00000036052	Dnajb5	0.887421	0.00552788
ENSMUSG00000020124	Usp15	0.886232	0.0113748
ENSMUSG00000030268	Bcat1	0.885586	0.012276
ENSMUSG00000019726	Lyst	0.884417	0.0213223
ENSMUSG00000094441	Zfp955a	0.883808	0.0338878
ENSMUSG00000024287	Thoc1	0.883728	0.000413
ENSMUSG00000033595	Lgi3	0.883509	0.0034915
ENSMUSG00000024268	Celf4	0.883326	0.0160003
ENSMUSG00000001986	Gria3	0.882868	0.0325639
ENSMUSG00000027438	Napb	0.882579	0.027463
ENSMUSG00000020649	Rrm2	0.882258	0.00198246
ENSMUSG00000033510	Otud7a	0.881879	0.0193994
ENSMUSG00000017978	Cadps2	0.880917	0.0201017
ENSMUSG00000053580	Tanc2	0.880651	0.0181485
ENSMUSG00000022974	Paxbp1	0.879302	0.00478912
ENSMUSG00000023764	Sfi1	0.877942	0.0266279
ENSMUSG00000057455	Rit2	0.876826	0.0210915
ENSMUSG00000068036	Afdn	0.875913	0.0122897
ENSMUSG00000027500	Stmn2	0.875538	0.0171825
ENSMUSG00000029345	Tfip11	0.875418	0.015529
ENSMUSG00000028937	Acot7	0.875042	0.0089287
ENSMUSG00000028649	Macf1	0.873623	0.0174194
ENSMUSG00000022661	Cd200	0.87353	0.00987177
ENSMUSG00000068566	Myadm	0.873367	0.0315172
ENSMUSG00000029516	Cit	0.872542	0.0114749
ENSMUSG00000047407	Tgif1	0.871593	0.00650453
ENSMUSG00000032115	Hyou1	0.871536	0.0284945
ENSMUSG00000051495	Irf2bp2	0.871527	0.0192255
ENSMUSG00000003354	Ccdc65	0.870747	0.0159097
ENSMUSG00000064043	Trerf1	0.869732	0.0112848
ENSMUSG00000020740	Gga3	0.86955	0.0363803
ENSMUSG00000086401	Gm15559	0.868828	0.0162871
ENSMUSG00000060882	Kcnd2	0.86795	0.0185102
ENSMUSG00000038916	Soga3	0.867857	0.00214921
ENSMUSG00000042298	Ttc19	0.867674	0.00171713
ENSMUSG00000036067	Slc2a6	0.8669	0.0301607
ENSMUSG00000030077	Chl1	0.866417	0.0367184
ENSMUSG00000029624	Ptcd1	0.866023	0.0221992
ENSMUSG00000095567	Noc2l	0.865523	0.0131515
ENSMUSG00000039684	Gm5422	0.865277	0.0417475
ENSMUSG00000079139	Gm4204	0.864742	0.0423759
ENSMUSG00000053560	Ier2	0.863807	0.00191293
ENSMUSG00000036295	Lrrn3	0.863756	0.0110813
ENSMUSG00000058975	Kcnc1	0.863721	0.0185373
ENSMUSG00000046550	Spin2c	0.863562	0.0324843
ENSMUSG00000030486	Zfp108	0.863159	0.035957
ENSMUSG00000030718	Ppme1	0.863083	0.0089287
ENSMUSG00000033439	Trmt13	0.862828	0.0486974
ENSMUSG00000039943	Plcb4	0.862305	0.0446076
ENSMUSG00000070697	Utp3	0.861294	0.0453361
ENSMUSG00000021495	Fam193b	0.860625	0.0298751
ENSMUSG00000054013	Tmem179	0.859063	0.0411708
ENSMUSG00000045482	Trrap	0.858604	0.0142352
ENSMUSG00000029088	Kcnip4	0.858513	0.0198503
ENSMUSG00000044067	Gpr22	0.858387	0.0375503
ENSMUSG00000007617	Homer1	0.857332	0.00331164
ENSMUSG00000039840	Epg5	0.8566	0.0139659
ENSMUSG00000022779	Top3b	0.856061	0.00354162
ENSMUSG00000068739	Sars	0.855722	0.00334009
ENSMUSG00000031402	Mpp1	0.854318	0.00181221
ENSMUSG00000034216	Vps18	0.854194	0.0147998
ENSMUSG00000031214	Ophn1	0.854156	0.00967488
ENSMUSG00000053907	Mat2a	0.854065	0.00587867
ENSMUSG00000039546	Ajap1	0.853948	0.0298751
ENSMUSG00000015757	Ppil4	0.853533	0.0026684
ENSMUSG00000030172	Erc1	0.853528	0.0072187
ENSMUSG00000079083	Jrkl	0.853465	0.0297505
ENSMUSG00000025630	Hprt	0.853318	0.0169704
ENSMUSG00000024232	Bambi	0.853018	0.0184726
ENSMUSG00000014602	Kif1a	0.852986	0.0032899
ENSMUSG00000036686	Cc2d1a	0.852494	0.0113817
ENSMUSG00000001052	Sec24b	0.852219	0.00278501
ENSMUSG00000040407	Akap9	0.852136	0.0091693
ENSMUSG00000024201	Kdm4b	0.849921	0.0209587
ENSMUSG00000022234	Cct5	0.847526	0.00767301
ENSMUSG00000041073	Nacad	0.847313	0.0444188
ENSMUSG00000044150	A830080D01Rik	0.845067	0.0374689
ENSMUSG00000042050	Wdr60	0.844907	0.0156985
ENSMUSG00000056131	Pgm3	0.844898	0.0296788
ENSMUSG00000030533	Unc45a	0.844454	0.000671
ENSMUSG00000031878	Nae1	0.843586	0.00361271
ENSMUSG00000038156	Spon1	0.84072	0.00234922
ENSMUSG00000000881	Dlg3	0.840513	0.0159097
ENSMUSG00000020431	Adcy1	0.840078	0.0292843
ENSMUSG00000031028	Tub	0.837463	0.0365725
ENSMUSG00000028986	Klhl7	0.836893	0.00364362
ENSMUSG00000061911	Myt1l	0.835258	0.0151867
ENSMUSG00000024231	Cul2	0.835224	0.00911612
ENSMUSG00000002028	Kmt2a	0.834906	0.0249093
ENSMUSG00000027546	Atp9a	0.834861	0.0390307
ENSMUSG00000059970	Hspa2	0.83455	0.00347644
ENSMUSG00000017264	Exosc10	0.834105	0.00342536
ENSMUSG00000024660	Incenp	0.832479	0.0212602
ENSMUSG00000001065	Zfp276	0.832205	0.0420549
ENSMUSG00000022325	Pop1	0.831596	0.0146494
ENSMUSG00000060279	Ap2a1	0.831097	0.0325816
ENSMUSG00000052229	Gpr17	0.830906	0.0169346
ENSMUSG00000050821	Fam131a	0.830791	0.0209085
ENSMUSG00000022462	Slc38a2	0.830671	0.0151358
ENSMUSG00000028385	Snx30	0.830461	0.0252731
ENSMUSG00000028785	Hpca	0.828792	0.0499304
ENSMUSG00000063550	Nup98	0.825688	0.00515881
ENSMUSG00000048776	Pthlh	0.825424	0.0468165
ENSMUSG00000024170	Telo2	0.824077	0.00771918
ENSMUSG00000032705	Exd2	0.823696	0.0175323
ENSMUSG00000026289	Atg16l1	0.823644	0.0196646
ENSMUSG00000039577	Nphp4	0.823064	0.0334904
ENSMUSG00000041351	Rap1gap	0.822943	0.0496587
ENSMUSG00000024169	Ift140	0.822379	0.00723009
ENSMUSG00000043153	Ispd	0.822238	0.0284856
ENSMUSG00000031161	Hdac6	0.821722	0.0298751
ENSMUSG00000022601	Zbtb11	0.821439	0.0134366
ENSMUSG00000042272	Sestd1	0.82138	0.0422021
ENSMUSG00000046523	Kctd4	0.820694	0.0118855
ENSMUSG00000066392	Nrxn3	0.820314	0.0315172
ENSMUSG00000037761	Actr5	0.819778	0.024748
ENSMUSG00000020181	Nav3	0.819547	0.0474659
ENSMUSG00000020982	Nemf	0.819438	0.00142983
ENSMUSG00000028430	Nol6	0.818941	0.0499655
ENSMUSG00000061313	Ddhd2	0.818739	0.0210293
ENSMUSG00000039910	Cited2	0.818709	0.000142
ENSMUSG00000020706	Ftsj3	0.818627	0.0214611
ENSMUSG00000022771	Ppil2	0.818601	0.000993
ENSMUSG00000066357	Wdr6	0.817801	0.0422021
ENSMUSG00000002617	Zfp40	0.817191	0.0322811
ENSMUSG00000024501	Dpysl3	0.817036	0.0120589
ENSMUSG00000023033	Scn8a	0.81607	0.0197424
ENSMUSG00000018974	Sart3	0.815912	0.00664158
ENSMUSG00000021196	Pfkp	0.815532	0.0064331
ENSMUSG00000040033	Stat2	0.814378	0.0135227
ENSMUSG00000027534	Snx16	0.813906	0.0172629
ENSMUSG00000064061	Dzip3	0.813809	0.0125229
ENSMUSG00000040225	Prrc2c	0.813252	0.0158859
ENSMUSG00000037325	Bbs7	0.811746	0.0192095
ENSMUSG00000025224	Gbf1	0.810963	0.0142935
ENSMUSG00000035357	Pdzrn3	0.81053	0.0389512
ENSMUSG00000017210	Med24	0.808639	0.0134189
ENSMUSG00000017999	Ddx27	0.80697	0.0142362
ENSMUSG00000059003	Grin2a	0.806189	0.0457875
ENSMUSG00000024943	Smc5	0.806063	0.00330087
ENSMUSG00000034839	Larp6	0.805539	0.0302721
ENSMUSG00000031511	Arhgef7	0.805118	0.017871
ENSMUSG00000025793	Hgs	0.804883	0.0134286
ENSMUSG00000048445	Ccdc57	0.804031	0.0308749
ENSMUSG00000030323	Ift122	0.803463	0.0166185
ENSMUSG00000043940	Wdfy3	0.80342	0.0158474
ENSMUSG00000072258	Taf1a	0.802568	0.0190532
ENSMUSG00000024807	Syvn1	0.80252	0.0152005
ENSMUSG00000014850	Msh3	0.802136	0.0356578
ENSMUSG00000054280	Prr14l	0.802133	0.0141449
ENSMUSG00000021116	Eif2s1	0.802008	0.0244823
ENSMUSG00000038910	Plcl2	0.801799	0.0466333
ENSMUSG00000040040	Ift88	0.801217	0.038939
ENSMUSG00000032712	2810474O19Rik	0.801198	0.00612924
ENSMUSG00000050965	Prkca	0.800218	0.000668
ENSMUSG00000034949	Zfr2	0.79994	0.0392616
ENSMUSG00000090112	Shprh	0.799844	0.0227019
ENSMUSG00000021596	Mctp1	0.799803	0.0445116
ENSMUSG00000042751	Nmnat2	0.799503	0.0386587
ENSMUSG00000035011	Zbtb7a	0.799138	0.00412116
ENSMUSG00000051323	Pcdh19	0.798955	0.0444188
ENSMUSG00000000325	Arvcf	0.798947	0.0142976
ENSMUSG00000016921	Srsf6	0.798884	0.000638
ENSMUSG00000026489	Coq8a	0.798383	0.00283856
ENSMUSG00000096910	Zfp955b	0.797794	0.00632042
ENSMUSG00000024590	Lmnb1	0.797636	0.0325816
ENSMUSG00000025217	Btrc	0.797356	0.00453671
ENSMUSG00000072235	Tuba1a	0.796532	0.0145547
ENSMUSG00000029469	Ift81	0.796435	0.00282748
ENSMUSG00000037465	Klf10	0.795488	0.0131337
ENSMUSG00000054051	Ercc6	0.795388	0.00771369
ENSMUSG00000022376	Adcy8	0.794103	0.0380725
ENSMUSG00000025810	Nrp1	0.793222	0.0238778
ENSMUSG00000031865	Dctn1	0.792152	0.0261552
ENSMUSG00000052698	Tln2	0.791589	0.0212935
ENSMUSG00000031229	Atrx	0.791539	0.00819825
ENSMUSG00000006782	Cnp	0.790698	0.00383522
ENSMUSG00000020841	Cpd	0.790374	0.021472
ENSMUSG00000031007	Atp6ap2	0.790274	0.00932801
ENSMUSG00000022629	Kif21a	0.78977	0.00686374
ENSMUSG00000033732	Sf3b3	0.789033	0.00954808
ENSMUSG00000032582	Rbm6	0.788158	0.0224255
ENSMUSG00000020952	Scfd1	0.786722	0.0134071
ENSMUSG00000020807	4933427D14Rik	0.786415	0.0245913
ENSMUSG00000113186	AC159239.1	0.786202	0.0430809
ENSMUSG00000019984	Med23	0.785073	0.0151358
ENSMUSG00000030138	Bms1	0.783835	0.0192472
ENSMUSG00000003435	Supt5	0.779596	0.0230336
ENSMUSG00000035051	Dhx57	0.778221	0.0425163
ENSMUSG00000022843	Clcn2	0.777747	0.0453361
ENSMUSG00000032913	Lrig2	0.777225	0.0458693
ENSMUSG00000029804	Herc3	0.776936	0.0361721
ENSMUSG00000015697	Setdb1	0.776335	0.0398066
ENSMUSG00000018906	P4ha2	0.775436	0.00534869
ENSMUSG00000001774	Chordc1	0.775378	0.0105706
ENSMUSG00000030759	Far1	0.774355	0.000238
ENSMUSG00000037754	Ppp1r16b	0.772635	0.0205311
ENSMUSG00000055629	B4galnt4	0.771903	0.0449922
ENSMUSG00000032407	U2surp	0.770286	0.00132161
ENSMUSG00000062115	Rai1	0.769307	0.0445821
ENSMUSG00000021234	Fam161b	0.768963	0.0202521
ENSMUSG00000022948	Setd4	0.768232	0.0239316
ENSMUSG00000030016	Zfp638	0.768232	0.00155184
ENSMUSG00000027751	Supt20	0.767403	0.0315172
ENSMUSG00000022377	Asap1	0.766682	0.0267515
ENSMUSG00000038365	Fbxo25	0.764207	0.00484289
ENSMUSG00000056234	Ncoa4	0.76383	0.0264062
ENSMUSG00000031696	Vps35	0.763703	0.00824004
ENSMUSG00000032580	Rbm5	0.762108	0.00553266
ENSMUSG00000007610	Gtpbp3	0.761056	0.0133797
ENSMUSG00000027804	Ppid	0.76053	0.00491112
ENSMUSG00000034832	Tet3	0.760434	0.0463883
ENSMUSG00000044308	Ubr3	0.759325	0.0333862
ENSMUSG00000024830	Rps6kb2	0.757628	0.0142355
ENSMUSG00000020929	Eftud2	0.757541	0.0224255
ENSMUSG00000053286	Trmt1l	0.756054	0.00143753
ENSMUSG00000031840	Rab3a	0.755981	0.0452931
ENSMUSG00000022241	Tars	0.755899	0.0297505
ENSMUSG00000030754	Copb1	0.754401	0.00508368
ENSMUSG00000034022	Cpsf1	0.752451	0.0409614
ENSMUSG00000044791	Setd2	0.752235	0.0484461
ENSMUSG00000032264	Zw10	0.751908	0.0496998
ENSMUSG00000047766	Lrrc49	0.751684	0.00958513
ENSMUSG00000001082	Mfsd10	0.750967	0.0474659
ENSMUSG00000021036	Sptlc2	0.750821	0.0454286
ENSMUSG00000047193	Dync2h1	0.75045	0.0128446
ENSMUSG00000061032	Rrp1	0.749509	0.0287266
ENSMUSG00000009090	Ap1b1	0.748216	0.0337972
ENSMUSG00000055319	Sec23ip	0.747749	0.0265836
ENSMUSG00000053137	Mapk11	0.746871	0.0419895
ENSMUSG00000051344	Plekhm3	0.74648	0.0388382
ENSMUSG00000005142	Man2b1	0.745976	0.0258456
ENSMUSG00000032458	Copb2	0.745743	0.0220298
ENSMUSG00000040811	Eml2	0.745241	0.0363696
ENSMUSG00000032571	Pik3r4	0.74509	0.0203459
ENSMUSG00000003575	Crtc1	0.74496	0.0104132
ENSMUSG00000027829	Ccnl1	0.744862	0.000257
ENSMUSG00000027433	Xrn2	0.743445	0.0118204
ENSMUSG00000041781	Cpsf2	0.741812	0.0126131
ENSMUSG00000036006	Ripor2	0.741295	0.0388382
ENSMUSG00000025261	Huwe1	0.740404	0.0322607
ENSMUSG00000033953	Ppp3r1	0.739655	0.0170703
ENSMUSG00000022237	Ankrd33b	0.739498	0.0424702
ENSMUSG00000029291	Rufy3	0.739361	0.0246914
ENSMUSG00000026854	Usp20	0.738597	0.0357422
ENSMUSG00000038095	Sbno1	0.736928	0.0147101
ENSMUSG00000025008	Tctn3	0.73671	0.0165354
ENSMUSG00000026360	Rgs2	0.735901	0.00868631
ENSMUSG00000005481	Ddx39	0.734966	0.0134286
ENSMUSG00000021027	Ralgapa1	0.734868	0.0393054
ENSMUSG00000020130	Tbc1d15	0.734351	0.00771918
ENSMUSG00000035152	Ap2b1	0.733995	0.0276872
ENSMUSG00000008658	Rbfox1	0.733785	0.0459093
ENSMUSG00000033628	Pik3c3	0.733013	0.0422636
ENSMUSG00000030264	Thumpd3	0.732299	0.0293183
ENSMUSG00000034981	Parm1	0.731922	0.0222752
ENSMUSG00000036564	Ndrg4	0.73174	0.0392143
ENSMUSG00000021493	Pdlim7	0.730842	0.0359276
ENSMUSG00000040688	Tbl3	0.730081	0.0287266
ENSMUSG00000038170	Pde4dip	0.729376	0.020857
ENSMUSG00000020074	Ccar1	0.729175	0.014629
ENSMUSG00000021244	Ylpm1	0.728708	0.0287266
ENSMUSG00000019996	Map7	0.728686	0.0395797
ENSMUSG00000020288	Ahsa2	0.727199	0.0178958
ENSMUSG00000001855	Nup214	0.726305	0.0384742
ENSMUSG00000035954	Dock4	0.726214	0.0330086
ENSMUSG00000008200	Fnbp4	0.726041	0.00885514
ENSMUSG00000033526	Ppip5k1	0.725288	0.0266425
ENSMUSG00000024271	Elp2	0.724973	0.0156837
ENSMUSG00000011306	Sugp1	0.723522	0.0344356
ENSMUSG00000039375	Wdr17	0.723422	0.0380749
ENSMUSG00000078671	Chd2	0.723065	0.0447939
ENSMUSG00000047976	Kcna1	0.722916	0.0483754
ENSMUSG00000032702	Kank1	0.722217	0.0131515
ENSMUSG00000037236	Matr3	0.719287	0.0305334
ENSMUSG00000036817	Sun1	0.718087	0.0237439
ENSMUSG00000033294	Noc4l	0.717049	0.0154811
ENSMUSG00000052997	Uba2	0.716793	0.0130827
ENSMUSG00000038172	Ttc39b	0.716657	0.0367208
ENSMUSG00000038429	Usp5	0.71624	0.0247072
ENSMUSG00000027777	Schip1	0.715515	0.0145547
ENSMUSG00000033849	B3galt2	0.715281	0.0476381
ENSMUSG00000027176	Cstf3	0.714898	0.0195592
ENSMUSG00000019929	Dcn	0.714027	0.0302126
ENSMUSG00000037300	Ttc13	0.714024	0.0305633
ENSMUSG00000038279	Nop2	0.712531	0.0441546
ENSMUSG00000026313	Hdac4	0.712342	0.0139712
ENSMUSG00000015747	Vps45	0.712328	0.0163802
ENSMUSG00000022052	Ppp2r2a	0.711691	0.0215352
ENSMUSG00000033790	Tubgcp5	0.71107	0.0202723
ENSMUSG00000020034	Tcp11l2	0.710699	0.00646171
ENSMUSG00000036273	Lrrk2	0.709769	0.0400756
ENSMUSG00000039804	Ncoa5	0.709201	0.0074837
ENSMUSG00000037608	Bclaf1	0.708782	0.00251745
ENSMUSG00000024974	Smc3	0.708031	0.0198244
ENSMUSG00000014763	Fam120b	0.707983	0.0177355
ENSMUSG00000004865	Srpk1	0.707712	0.01099
ENSMUSG00000071337	Tia1	0.707589	0.0080839
ENSMUSG00000021113	Snapc1	0.707367	0.0237068
ENSMUSG00000063808	Gpatch1	0.7063	0.000565
ENSMUSG00000001416	Cct3	0.705305	0.0166521
ENSMUSG00000033712	Ccar2	0.704284	0.0485389
ENSMUSG00000079108	Srp54b	0.703952	0.0440214
ENSMUSG00000003778	Brd8	0.703014	0.0104432
ENSMUSG00000048490	Nrip1	0.702344	0.0193924
ENSMUSG00000022064	Pibf1	0.699595	0.0308232
ENSMUSG00000031960	Aars	0.698043	0.0134366
ENSMUSG00000036438	Calm2	0.698009	0.0302126
ENSMUSG00000024381	Bin1	0.697019	0.0148735
ENSMUSG00000024966	Stip1	0.696607	0.0225796
ENSMUSG00000041096	Tspyl2	0.695372	0.045826
ENSMUSG00000039176	Polg	0.695109	0.0422354
ENSMUSG00000031858	Mau2	0.694915	0.0308749
ENSMUSG00000032621	Srek1	0.693141	0.0193994
ENSMUSG00000020486	Sep-04	0.692389	0.00251428
ENSMUSG00000078700	D030028A08Rik	0.691385	0.036302
ENSMUSG00000051451	Crebzf	0.690604	0.0386587
ENSMUSG00000024981	Acsl5	0.689558	0.0270877
ENSMUSG00000006676	Usp19	0.688432	0.0356578
ENSMUSG00000036867	Smad6	0.687832	0.0127042
ENSMUSG00000032531	Amotl2	0.684863	0.0140395
ENSMUSG00000022718	Dgcr8	0.684568	0.0451901
ENSMUSG00000049516	Spty2d1	0.68453	0.0352307
ENSMUSG00000000253	Gmpr	0.683487	0.0223374
ENSMUSG00000033454	Zbtb1	0.68338	0.0377907
ENSMUSG00000022750	Klhl22	0.682372	0.0419895
ENSMUSG00000015889	Lta4h	0.682318	0.0172629
ENSMUSG00000061759	Armt1	0.68194	0.0052485
ENSMUSG00000072964	Bhlhb9	0.68061	0.00946054
ENSMUSG00000049313	Sorl1	0.675074	0.0446791
ENSMUSG00000022120	Rnf219	0.674886	0.0335826
ENSMUSG00000041720	Pi4ka	0.674633	0.0445116
ENSMUSG00000024410	3110002H16Rik	0.672634	0.037999
ENSMUSG00000039671	Zmynd8	0.671952	0.0123217
ENSMUSG00000046204	Pnma2	0.670557	0.0437495
ENSMUSG00000032469	Dbr1	0.669801	0.017871
ENSMUSG00000002486	Tchp	0.669249	0.0296593
ENSMUSG00000026933	Camsap1	0.668932	0.0412245
ENSMUSG00000025200	Cwf19l1	0.6685	0.0477765
ENSMUSG00000030795	Fus	0.667828	0.0277766
ENSMUSG00000025586	Cpeb1	0.66701	0.0352307
ENSMUSG00000024502	Jakmip2	0.666319	0.0166277
ENSMUSG00000019947	Arid5b	0.665075	0.0118855
ENSMUSG00000026034	Clk1	0.66475	0.00782771
ENSMUSG00000029447	Cct6a	0.663136	0.0151358
ENSMUSG00000023004	Tuba1b	0.663112	0.0145128
ENSMUSG00000037621	Atoh8	0.661004	0.029662
ENSMUSG00000028034	Fubp1	0.660851	0.0169346
ENSMUSG00000000276	Dgke	0.659626	0.0330162
ENSMUSG00000027933	Ints3	0.65895	0.0212602
ENSMUSG00000025757	Hspa4l	0.658879	0.0344356
ENSMUSG00000031078	Cttn	0.658545	0.0196533
ENSMUSG00000039686	Zer1	0.658445	0.038681
ENSMUSG00000034931	Dhx8	0.658367	0.0454742
ENSMUSG00000039967	Zfp292	0.655484	0.0492711
ENSMUSG00000070287	Slc35g2	0.655351	0.0361536
ENSMUSG00000006998	Psmd2	0.655306	0.0363831
ENSMUSG00000024587	Nars	0.655182	0.0411708
ENSMUSG00000025907	Rb1cc1	0.654451	0.0134219
ENSMUSG00000003279	Dlgap1	0.654145	0.0335423
ENSMUSG00000027981	Rnpc3	0.6541	0.0301007
ENSMUSG00000026319	2310035C23Rik	0.654082	0.0475338
ENSMUSG00000039262	Prrc2b	0.654025	0.0496776
ENSMUSG00000026576	Atp1b1	0.65357	0.0273979
ENSMUSG00000055835	Zfp1	0.651089	0.0228418
ENSMUSG00000074576	Mocs3	0.650342	0.0428785
ENSMUSG00000051177	Plcb1	0.649882	0.0235501
ENSMUSG00000062202	Btbd9	0.649532	0.03229
ENSMUSG00000079104	Prps1l3	0.649392	0.0243051
ENSMUSG00000029147	Ppm1g	0.649115	0.0352307
ENSMUSG00000018433	Nol11	0.646786	0.0441306
ENSMUSG00000026496	Parp1	0.64414	0.0381543
ENSMUSG00000044676	Zfp612	0.643981	0.00323711
ENSMUSG00000052684	Jun	0.641942	0.0332901
ENSMUSG00000006920	Ezh1	0.641912	0.0422021
ENSMUSG00000009535	Rnmt	0.641366	0.0429151
ENSMUSG00000003234	Abcf3	0.641208	0.0169563
ENSMUSG00000028952	Zbtb48	0.639853	0.0407173
ENSMUSG00000028760	Eif4g3	0.639211	0.0304022
ENSMUSG00000028121	Bcar3	0.638125	0.018123
ENSMUSG00000062867	Impdh2	0.63613	0.0200357
ENSMUSG00000036822	Topors	0.635165	0.0341478
ENSMUSG00000042328	Hps4	0.635004	0.0459093
ENSMUSG00000110277	Gm45871	0.634603	0.0350134
ENSMUSG00000001833	Sep-07	0.634595	0.036302
ENSMUSG00000002343	Armc6	0.634481	0.0326194
ENSMUSG00000025220	Mgea5	0.634253	0.0027944
ENSMUSG00000018326	Ywhab	0.632747	0.0143756
ENSMUSG00000026211	Obsl1	0.630439	0.0430944
ENSMUSG00000070565	Rasal2	0.629641	0.0322144
ENSMUSG00000034379	Wdr5b	0.629197	0.030304
ENSMUSG00000067242	Lgi1	0.629095	0.0360237
ENSMUSG00000039763	Dnajc28	0.627225	0.0330572
ENSMUSG00000047213	Ythdf3	0.626188	0.0266517
ENSMUSG00000041231	Ublcp1	0.624759	0.0180797
ENSMUSG00000020290	Xpo1	0.622586	0.0468165
ENSMUSG00000030738	Eif3c	0.622417	0.0217736
ENSMUSG00000010057	Nprl2	0.621969	0.00892957
ENSMUSG00000069089	Cdk7	0.620067	0.0284755
ENSMUSG00000021810	Ecd	0.619986	0.0213207
ENSMUSG00000033900	Map9	0.617844	0.0353224
ENSMUSG00000024498	Tcerg1	0.617793	0.0372707
ENSMUSG00000020412	Ascc2	0.617447	0.0396721
ENSMUSG00000035161	Ints6	0.611823	0.0215857
ENSMUSG00000048000	Gigyf2	0.609817	0.015529
ENSMUSG00000026965	Anapc2	0.606388	0.0447339
ENSMUSG00000028410	Dnaja1	0.606044	0.026024
ENSMUSG00000041775	Mapk1ip1	0.605773	0.035309
ENSMUSG00000005846	Rsl1d1	0.604899	0.0341932
ENSMUSG00000030007	Cct7	0.602857	0.0437335
ENSMUSG00000029389	Ddx55	0.602337	0.0142362
ENSMUSG00000020850	Prpf8	0.601647	0.0393681
ENSMUSG00000021007	Spata7	0.601223	0.0332014
ENSMUSG00000025413	Ttc4	0.600849	0.012276
ENSMUSG00000039830	Olig2	0.597881	0.0464533
ENSMUSG00000030067	Foxp1	0.597077	0.0471295
ENSMUSG00000031731	Ap1g1	0.595687	0.037999
ENSMUSG00000028330	Ncbp1	0.595404	0.0229162
ENSMUSG00000024097	Srsf7	0.592044	0.0357995
ENSMUSG00000021665	Hexb	0.592023	0.0133464
ENSMUSG00000027649	Ctnnbl1	0.590282	0.0473962
ENSMUSG00000015357	Clpx	0.587859	0.0458693
ENSMUSG00000062906	Hdac10	0.584104	0.0482089
ENSMUSG00000024764	Naa40	0.582576	0.0499655
ENSMUSG00000042207	Kdm5b	0.5825	0.04203
ENSMUSG00000007564	Ppp2r1a	0.580704	0.0466547
ENSMUSG00000027170	Eif3m	0.580264	0.0371277
ENSMUSG00000031353	Rbbp7	0.58016	0.026737
ENSMUSG00000061689	Dlgap4	0.577701	0.0382992
ENSMUSG00000041926	Rnpep	0.577285	0.0134528
ENSMUSG00000025235	Bbs4	0.573946	0.0207394
ENSMUSG00000024188	Luc7l	0.572241	0.0350081
ENSMUSG00000024423	Impact	0.571841	0.0214538
ENSMUSG00000009995	Taz	0.570311	0.0144704
ENSMUSG00000047710	Champ1	0.569496	0.0267467
ENSMUSG00000016541	Atxn10	0.564049	0.0181223
ENSMUSG00000036898	Zfp157	0.562128	0.0443997
ENSMUSG00000020211	Sf3a2	0.561954	0.023037
ENSMUSG00000042726	Trafd1	0.560093	0.022097
ENSMUSG00000000600	Krit1	0.558629	0.0487818
ENSMUSG00000044528	Tram1l1	0.557802	0.0377797
ENSMUSG00000036955	Kif1bp	0.557328	0.0339155
ENSMUSG00000019916	P4ha1	0.554354	0.0390913
ENSMUSG00000027770	Dhx36	0.551809	0.028066
ENSMUSG00000022295	Atp6v1c1	0.546799	0.0222752
ENSMUSG00000057788	Ddx49	0.544638	0.0485013
ENSMUSG00000045827	Serpinb9	0.543692	0.0298751
ENSMUSG00000022721	Trmt2a	0.541006	0.0385401
ENSMUSG00000033047	Eif3l	0.537863	0.0213207
ENSMUSG00000003808	Farsa	0.534573	0.0466978
ENSMUSG00000024400	Wdr33	0.534344	0.0380608
ENSMUSG00000021686	Ap3b1	0.526486	0.0372707
ENSMUSG00000020840	Blmh	0.517997	0.0363207
ENSMUSG00000029290	Zfp326	0.517588	0.0442652
ENSMUSG00000040760	Appl1	0.514446	0.0347681
ENSMUSG00000007739	Cct4	0.508494	0.0477134
ENSMUSG00000058799	Nap1l1	0.507559	0.0419895
ENSMUSG00000020455	Trim11	0.502903	0.0487409
ENSMUSG00000030609	Aen	-0.443904	0.0380725
ENSMUSG00000036241	Ube2r2	-0.45522	0.0485348
ENSMUSG00000040414	Slc25a28	-0.462773	0.0391862
ENSMUSG00000032562	Gnai2	-0.466402	0.0445821
ENSMUSG00000022451	Twf1	-0.478234	0.0235408
ENSMUSG00000026739	Bmi1	-0.479072	0.035309
ENSMUSG00000039826	Trub2	-0.485682	0.0479925
ENSMUSG00000029076	Sdf4	-0.48654	0.0456245
ENSMUSG00000039988	Ankrd13c	-0.488571	0.0441546
ENSMUSG00000029128	Rab28	-0.493301	0.0289552
ENSMUSG00000016940	Kctd2	-0.494969	0.035309
ENSMUSG00000002233	Rhoc	-0.495147	0.035309
ENSMUSG00000086968	4933431E20Rik	-0.50029	0.0363803
ENSMUSG00000027618	Nfs1	-0.502933	0.0220003
ENSMUSG00000032423	Syncrip	-0.503511	0.0176261
ENSMUSG00000006418	Rnf114	-0.505221	0.044197
ENSMUSG00000022574	Naprt	-0.505839	0.0472406
ENSMUSG00000023348	Trip6	-0.507539	0.0436522
ENSMUSG00000067071	Hes6	-0.511637	0.0372284
ENSMUSG00000059363	Fxn	-0.51202	0.0465957
ENSMUSG00000071533	Pcnp	-0.512381	0.0200333
ENSMUSG00000032199	Polr2m	-0.515134	0.0444306
ENSMUSG00000039361	Picalm	-0.515552	0.0175204
ENSMUSG00000022551	Cyc1	-0.517033	0.0201017
ENSMUSG00000059248	Sep-09	-0.517833	0.0442652
ENSMUSG00000039725	Trp53rka	-0.518156	0.0404583
ENSMUSG00000057766	Ankrd29	-0.518802	0.0196646
ENSMUSG00000018846	Pank3	-0.519519	0.0437335
ENSMUSG00000032905	Atg12	-0.519616	0.0120644
ENSMUSG00000053329	D10Jhu81e	-0.520286	0.0159343
ENSMUSG00000027488	Snta1	-0.52043	0.039527
ENSMUSG00000072704	Smim10l1	-0.520643	0.011455
ENSMUSG00000029064	Gnb1	-0.522289	0.0238054
ENSMUSG00000026701	Prdx6	-0.524125	0.0429398
ENSMUSG00000039770	Ypel5	-0.524652	0.0322811
ENSMUSG00000005873	Reep5	-0.526465	0.0461178
ENSMUSG00000083844	Ube2d-ps	-0.527206	0.0287266
ENSMUSG00000033350	Chst2	-0.527597	0.0170928
ENSMUSG00000074212	Dnajb14	-0.528049	0.0409456
ENSMUSG00000025505	Tmem80	-0.530091	0.0348901
ENSMUSG00000025436	Atp23	-0.530546	0.0181485
ENSMUSG00000062169	Cnih4	-0.530586	0.0425163
ENSMUSG00000022018	Rgcc	-0.531937	0.0405373
ENSMUSG00000054452	Aes	-0.532037	0.0426766
ENSMUSG00000030946	Lhpp	-0.533182	0.0313505
ENSMUSG00000058239	Usf2	-0.535493	0.040899
ENSMUSG00000046138	9930021J03Rik	-0.535824	0.0390307
ENSMUSG00000028278	Rragd	-0.537998	0.0202309
ENSMUSG00000015994	Fnta	-0.538195	0.0255055
ENSMUSG00000098912	1500004A13Rik	-0.540828	0.035309
ENSMUSG00000023068	Nus1	-0.541963	0.0162871
ENSMUSG00000031987	Egln1	-0.543338	0.0312852
ENSMUSG00000034377	Tulp4	-0.544914	0.0208092
ENSMUSG00000015341	Golga7	-0.545744	0.0137684
ENSMUSG00000022474	Pmm1	-0.546913	0.0430552
ENSMUSG00000024601	Isoc1	-0.548814	0.033925
ENSMUSG00000030120	Mlf2	-0.549221	0.01518
ENSMUSG00000035478	Mbd3	-0.549805	0.0320639
ENSMUSG00000028743	Akr7a5	-0.551991	0.0156837
ENSMUSG00000020955	Ap4s1	-0.552281	0.0333005
ENSMUSG00000023156	Rpp14	-0.552385	0.0200357
ENSMUSG00000062014	Gmfb	-0.55397	0.0285379
ENSMUSG00000005674	Tomm40l	-0.554078	0.0383999
ENSMUSG00000042660	Wdr55	-0.554717	0.0233977
ENSMUSG00000046671	Mtfr1l	-0.555164	0.011954
ENSMUSG00000039263	Npepl1	-0.556447	0.0428281
ENSMUSG00000021782	Dlg5	-0.556742	0.036302
ENSMUSG00000049100	Pcdh10	-0.556871	0.0210632
ENSMUSG00000021241	Isca2	-0.557343	0.0483381
ENSMUSG00000085438	1700020I14Rik	-0.557784	0.0120644
ENSMUSG00000062054	Iah1	-0.559321	0.0307958
ENSMUSG00000074457	S100a16	-0.559343	0.0237068
ENSMUSG00000028070	Naxe	-0.559508	0.030465
ENSMUSG00000015478	Rnf5	-0.560043	0.0375503
ENSMUSG00000046160	Olig1	-0.560333	0.0243191
ENSMUSG00000079235	Ccdc13	-0.560343	0.00445149
ENSMUSG00000079559	Colca2	-0.560459	0.0198498
ENSMUSG00000027805	Pfn2	-0.565573	0.0324176
ENSMUSG00000031149	Praf2	-0.5656	0.0424448
ENSMUSG00000039154	Shd	-0.566204	0.00439981
ENSMUSG00000033014	Trim33	-0.567262	0.0315172
ENSMUSG00000022763	Aifm3	-0.568302	0.0307552
ENSMUSG00000044502	Bod1	-0.56841	0.0236787
ENSMUSG00000022296	Baalc	-0.56856	0.0365279
ENSMUSG00000049090	Zadh2	-0.568682	0.0372284
ENSMUSG00000039849	Pcif1	-0.569068	0.0359965
ENSMUSG00000000184	Ccnd2	-0.569471	0.0316205
ENSMUSG00000039887	Alg14	-0.570673	0.0198595
ENSMUSG00000023495	Pcbp4	-0.571121	0.0422021
ENSMUSG00000030008	Pradc1	-0.571519	0.0363207
ENSMUSG00000090386	Mir99ahg	-0.572657	0.0419356
ENSMUSG00000001663	Gstt1	-0.573565	0.0287266
ENSMUSG00000030428	Ttyh1	-0.573821	0.0483177
ENSMUSG00000018363	Smurf2	-0.573864	0.0150601
ENSMUSG00000008167	Fbxw9	-0.574297	0.032049
ENSMUSG00000038844	Kif16b	-0.574786	0.0466547
ENSMUSG00000040759	Cmtm5	-0.575906	0.0458693
ENSMUSG00000022240	Ctnnd2	-0.576162	0.0302696
ENSMUSG00000047989	Ino80c	-0.578116	0.0486974
ENSMUSG00000030842	Lamtor1	-0.578249	0.0357995
ENSMUSG00000035949	Fbxw2	-0.578298	0.0359286
ENSMUSG00000020743	Mif4gd	-0.578537	0.0113356
ENSMUSG00000043801	Oaz1-ps	-0.579251	0.0444188
ENSMUSG00000038582	Pptc7	-0.579537	0.04977
ENSMUSG00000062352	Itgb1bp1	-0.580108	0.0441546
ENSMUSG00000049670	Morn4	-0.580311	0.0423759
ENSMUSG00000026277	Stk25	-0.580773	0.0319259
ENSMUSG00000037493	Cib2	-0.580921	0.0235681
ENSMUSG00000031851	Ntpcr	-0.581561	0.0220637
ENSMUSG00000037503	Fam168b	-0.582769	0.0191559
ENSMUSG00000032478	Nme6	-0.583062	0.0246183
ENSMUSG00000032656	Mar-03	-0.58347	0.0457299
ENSMUSG00000005354	Txn2	-0.583627	0.0496998
ENSMUSG00000008730	Hipk1	-0.584281	0.0496998
ENSMUSG00000033174	Mgll	-0.58459	0.0489002
ENSMUSG00000024026	Glo1	-0.584709	0.0303153
ENSMUSG00000001844	Zdhhc4	-0.585726	0.0383346
ENSMUSG00000059495	Arhgef12	-0.585976	0.0455663
ENSMUSG00000097048	1600020E01Rik	-0.586008	0.0447932
ENSMUSG00000110726	AC118476.1	-0.587131	0.021195
ENSMUSG00000030814	Bcl7c	-0.587468	0.0386587
ENSMUSG00000035367	Rmi1	-0.587708	0.0140559
ENSMUSG00000051727	Kctd14	-0.588519	0.0312852
ENSMUSG00000042709	Atpaf2	-0.590114	0.00421186
ENSMUSG00000073684	Faap20	-0.590481	0.04019
ENSMUSG00000003949	Hlf	-0.590544	0.0287266
ENSMUSG00000020961	Ston2	-0.593159	0.045826
ENSMUSG00000027602	Map1lc3a	-0.59351	0.0169346
ENSMUSG00000033577	Myo6	-0.593828	0.00741573
ENSMUSG00000057411	Fam173a	-0.594055	0.0372707
ENSMUSG00000037151	Lrrc20	-0.594603	0.0383224
ENSMUSG00000052144	Ppp4r2	-0.594977	0.0156985
ENSMUSG00000034729	Mrps10	-0.595766	0.0134366
ENSMUSG00000024593	Megf10	-0.596083	0.0198595
ENSMUSG00000040652	Oaz2	-0.596248	0.00704336
ENSMUSG00000035242	Oaz1	-0.597276	0.0279119
ENSMUSG00000004902	Slc25a18	-0.597917	0.0383639
ENSMUSG00000006931	P3h4	-0.59842	0.0287873
ENSMUSG00000036192	Rorb	-0.59853	0.0297505
ENSMUSG00000002059	Rab34	-0.598802	0.0197328
ENSMUSG00000015468	Notch4	-0.599072	0.023235
ENSMUSG00000007415	Gatad1	-0.599427	0.0397175
ENSMUSG00000004897	Hdgf	-0.600646	0.0155343
ENSMUSG00000039063	Echdc3	-0.600747	0.0398808
ENSMUSG00000033933	Vhl	-0.602001	0.0179765
ENSMUSG00000022476	Polr3h	-0.602612	0.0119687
ENSMUSG00000027423	Snx5	-0.602679	0.00656641
ENSMUSG00000032565	Nudt16	-0.602869	0.0298751
ENSMUSG00000000594	Gm2a	-0.602956	0.0425297
ENSMUSG00000074093	Svip	-0.603361	0.0390307
ENSMUSG00000011831	Evi5	-0.603545	0.017067
ENSMUSG00000100164	2610306M01Rik	-0.603863	0.0457604
ENSMUSG00000024347	Psd2	-0.604896	0.0423487
ENSMUSG00000044477	Zfand3	-0.60598	0.0207394
ENSMUSG00000018548	Trim37	-0.606218	0.00794931
ENSMUSG00000020962	Gtf2a1	-0.606388	0.0165354
ENSMUSG00000033964	Zbtb41	-0.611564	0.0117032
ENSMUSG00000000934	Top1mt	-0.613914	0.0461178
ENSMUSG00000006010	BC003331	-0.615852	0.0123276
ENSMUSG00000036275	9530068E07Rik	-0.61634	0.0342036
ENSMUSG00000025499	Hras	-0.616907	0.0109238
ENSMUSG00000037720	Tmem33	-0.617629	0.0285754
ENSMUSG00000002660	Clpp	-0.618141	0.0377156
ENSMUSG00000024799	Tm7sf2	-0.618934	0.0298917
ENSMUSG00000041889	Shisa4	-0.619325	0.0152005
ENSMUSG00000006423	C330007P06Rik	-0.619406	0.0175204
ENSMUSG00000089815	Gm5083	-0.619961	0.0405373
ENSMUSG00000025871	4833439L19Rik	-0.619998	0.0492389
ENSMUSG00000055553	Kxd1	-0.620419	0.0238778
ENSMUSG00000004798	Ulk2	-0.620681	0.0426766
ENSMUSG00000028527	Ak4	-0.621567	0.0210865
ENSMUSG00000071647	Eml3	-0.62254	0.0172439
ENSMUSG00000020098	Pcbd1	-0.62347	0.0475338
ENSMUSG00000024914	Drap1	-0.624039	0.0372707
ENSMUSG00000026123	Plekhb2	-0.62428	0.00685534
ENSMUSG00000030509	Asb7	-0.625296	0.0102709
ENSMUSG00000028551	Cdkn2c	-0.625574	0.0223374
ENSMUSG00000034292	Traf3ip1	-0.625616	0.0322144
ENSMUSG00000033763	Mtss1l	-0.626302	0.0227024
ENSMUSG00000032050	Rdx	-0.62679	0.0466768
ENSMUSG00000030876	Mettl9	-0.627224	0.0140603
ENSMUSG00000031540	Kat6a	-0.628121	0.0136175
ENSMUSG00000037287	Tbcel	-0.628181	0.0445258
ENSMUSG00000074649	BC029722	-0.6296	0.0437479
ENSMUSG00000021242	Npc2	-0.629895	0.02706
ENSMUSG00000075415	Fnbp1	-0.630125	0.01518
ENSMUSG00000052369	Tmem106c	-0.630488	0.0106466
ENSMUSG00000097059	Fam120aos	-0.631475	0.0218919
ENSMUSG00000020122	Egfr	-0.631515	0.0384227
ENSMUSG00000070044	Fam149a	-0.632377	0.0319015
ENSMUSG00000027327	1700037H04Rik	-0.632546	0.0181485
ENSMUSG00000087698	Gm13031	-0.632581	0.0459093
ENSMUSG00000032324	Tspan3	-0.632673	0.0384934
ENSMUSG00000024193	Phf1	-0.633735	0.0434346
ENSMUSG00000057880	Abat	-0.634125	0.0378616
ENSMUSG00000032067	Pts	-0.635643	0.0256714
ENSMUSG00000048234	Rnf149	-0.636432	0.0263041
ENSMUSG00000029560	Snx8	-0.636725	0.0133464
ENSMUSG00000037072	Selenof	-0.63683	0.0204267
ENSMUSG00000055737	Ghr	-0.637409	0.0320414
ENSMUSG00000055897	Ppp4r1l-ps	-0.637443	0.0339267
ENSMUSG00000033088	Triobp	-0.637578	0.00295217
ENSMUSG00000008090	Fgfrl1	-0.638125	0.0430669
ENSMUSG00000091475	2810468N07Rik	-0.638216	0.0220298
ENSMUSG00000027852	Nras	-0.638377	0.00129151
ENSMUSG00000026112	Coa5	-0.639193	0.0302721
ENSMUSG00000037366	Pafah2	-0.639508	0.0372284
ENSMUSG00000055137	Sugct	-0.63959	0.0203459
ENSMUSG00000064138	Fam172a	-0.640258	0.000757
ENSMUSG00000096199	Ptrhd1	-0.640619	0.0160105
ENSMUSG00000035559	Mpv17l2	-0.640746	0.0422021
ENSMUSG00000042659	Arrdc4	-0.641264	0.0292831
ENSMUSG00000054057	A930004D18Rik	-0.641463	0.0317833
ENSMUSG00000045519	Zfp560	-0.64156	0.0425163
ENSMUSG00000032527	Pccb	-0.644208	0.00786506
ENSMUSG00000063065	Mapk3	-0.644363	0.00515799
ENSMUSG00000021508	Cxcl14	-0.644759	0.0273875
ENSMUSG00000038552	Fndc4	-0.645145	0.00412116
ENSMUSG00000058076	Sdhc	-0.645693	0.0141921
ENSMUSG00000048440	Cyp4f16	-0.64579	0.0329461
ENSMUSG00000020253	Ppm1m	-0.646718	0.0104432
ENSMUSG00000040138	Ndp	-0.64723	0.00580799
ENSMUSG00000050708	Ftl1	-0.647707	0.023144
ENSMUSG00000020137	Thap2	-0.650072	0.0220647
ENSMUSG00000036606	Plxnb2	-0.651	0.0278817
ENSMUSG00000087406	E130215H24Rik	-0.65127	0.0232985
ENSMUSG00000063015	Ccni	-0.651288	0.00149092
ENSMUSG00000029221	Slc30a9	-0.651722	0.00239142
ENSMUSG00000012848	Rps5	-0.65211	0.0476272
ENSMUSG00000032060	Cryab	-0.65221	0.0135227
ENSMUSG00000046139	Patl1	-0.652303	0.029504
ENSMUSG00000002058	Unc119	-0.652612	0.0152357
ENSMUSG00000022679	Mpv17l	-0.652729	0.017871
ENSMUSG00000028228	Cpne3	-0.65345	0.0306117
ENSMUSG00000047238	Mageh1	-0.653697	0.0236193
ENSMUSG00000034449	Dhrs11	-0.657058	0.015397
ENSMUSG00000019054	Fis1	-0.657412	0.036302
ENSMUSG00000058446	Znrf2	-0.658687	0.0149326
ENSMUSG00000048022	Tmem229a	-0.659478	0.0383711
ENSMUSG00000002731	Prkra	-0.659602	0.00988711
ENSMUSG00000061838	Suclg2	-0.659803	0.0149572
ENSMUSG00000003199	Mpnd	-0.660529	0.0115192
ENSMUSG00000043866	Taf10	-0.661143	0.0265836
ENSMUSG00000024712	Rfk	-0.661278	0.00564839
ENSMUSG00000059355	Wdr83os	-0.66135	0.0472158
ENSMUSG00000034158	Lrrc58	-0.661513	0.045826
ENSMUSG00000054723	Vmac	-0.661796	0.00142405
ENSMUSG00000040423	Rc3h1	-0.66424	0.0145222
ENSMUSG00000026495	Efcab2	-0.6668	0.0142362
ENSMUSG00000043822	Adamtsl5	-0.667493	0.0485389
ENSMUSG00000038803	Ost4	-0.667497	0.0484461
ENSMUSG00000058254	Tspan7	-0.668982	0.0263041
ENSMUSG00000047786	Lix1	-0.669925	0.0168352
ENSMUSG00000057093	Zfp607b	-0.669934	0.00594534
ENSMUSG00000028788	Ptp4a2	-0.670514	0.00102251
ENSMUSG00000034875	Nudt19	-0.6711	0.0127923
ENSMUSG00000020864	Ankrd40	-0.672659	0.0123818
ENSMUSG00000071757	Zhx2	-0.673952	0.00994598
ENSMUSG00000027007	Ssfa2	-0.674369	0.025891
ENSMUSG00000003824	Syce2	-0.675102	0.0424702
ENSMUSG00000060002	Chpt1	-0.675357	0.014868
ENSMUSG00000044328	Trp53i13	-0.676079	0.0110673
ENSMUSG00000058325	Dock1	-0.676329	0.0172741
ENSMUSG00000060548	Tnfrsf19	-0.676334	0.0374432
ENSMUSG00000039670	Oxld1	-0.676444	0.0325249
ENSMUSG00000034573	Ptpn13	-0.676754	0.0136419
ENSMUSG00000079608	Stard6	-0.677152	0.0272166
ENSMUSG00000052234	Epx	-0.677557	0.0130927
ENSMUSG00000028643	Svbp	-0.678052	0.0205311
ENSMUSG00000021318	Gli3	-0.678992	0.0229162
ENSMUSG00000031458	Coprs	-0.679038	0.0142362
ENSMUSG00000031246	Sh3bgrl	-0.679516	0.0131387
ENSMUSG00000009073	Nf2	-0.67984	0.00407553
ENSMUSG00000019978	Epb41l2	-0.679941	0.00463491
ENSMUSG00000028552	Eps15	-0.68031	0.00410908
ENSMUSG00000003528	Slc25a1	-0.680916	0.00436791
ENSMUSG00000042901	Aida	-0.681371	0.0140395
ENSMUSG00000079215	Zfp664	-0.681497	0.00214969
ENSMUSG00000029319	Coq2	-0.681769	0.0193994
ENSMUSG00000030042	Pole4	-0.68279	0.00335641
ENSMUSG00000052397	Ezr	-0.682806	0.0229162
ENSMUSG00000031683	Lsm6	-0.685346	0.0260544
ENSMUSG00000006442	Srm	-0.685386	0.00337254
ENSMUSG00000028382	Ptbp3	-0.686568	0.0174194
ENSMUSG00000003380	Rabac1	-0.687413	0.0339387
ENSMUSG00000045176	Borcs6	-0.688326	0.00827979
ENSMUSG00000054426	A930005H10Rik	-0.689256	0.0331979
ENSMUSG00000097328	Tnfsf12	-0.689536	0.0398066
ENSMUSG00000033735	Spr	-0.689784	0.00149092
ENSMUSG00000072772	Grcc10	-0.689846	0.0306703
ENSMUSG00000002741	Ykt6	-0.690455	0.00885571
ENSMUSG00000018672	Copz2	-0.690641	0.0304953
ENSMUSG00000086316	2210013O21Rik	-0.692352	0.0229002
ENSMUSG00000024533	Spire1	-0.692537	0.00879039
ENSMUSG00000029007	Agtrap	-0.692711	0.0110079
ENSMUSG00000062647	Rpl7a	-0.692804	0.0417229
ENSMUSG00000030421	Uri1	-0.6939	0.00302544
ENSMUSG00000023904	Hcfc1r1	-0.694339	0.0212001
ENSMUSG00000029669	Tspan12	-0.694808	0.0189192
ENSMUSG00000003190	Bcl2l12	-0.695095	0.00914838
ENSMUSG00000049686	Orai1	-0.695716	0.0052399
ENSMUSG00000033400	Agl	-0.696835	0.0076784
ENSMUSG00000021594	Srd5a1	-0.696953	0.0137373
ENSMUSG00000022820	Ndufb4	-0.697819	0.0452931
ENSMUSG00000000301	Pemt	-0.69856	0.011863
ENSMUSG00000040043	Rbms2	-0.699141	0.0477134
ENSMUSG00000026393	Nek7	-0.699229	0.0034246
ENSMUSG00000028047	Thbs3	-0.700421	0.00432118
ENSMUSG00000064254	Ethe1	-0.701099	0.0032899
ENSMUSG00000022472	Desi1	-0.701136	0.00556413
ENSMUSG00000094483	Purb	-0.702255	0.0470482
ENSMUSG00000034932	Mrpl54	-0.702476	0.0410294
ENSMUSG00000054556	Gm4876	-0.7028	0.0297505
ENSMUSG00000054455	Vapb	-0.704699	0.0139659
ENSMUSG00000026255	Efhd1	-0.705105	0.00274057
ENSMUSG00000002881	Nab1	-0.705771	0.0150602
ENSMUSG00000020265	Sumo3	-0.706535	0.00447033
ENSMUSG00000106981	Gm45495	-0.706561	0.0363935
ENSMUSG00000031667	Aktip	-0.706861	0.00150743
ENSMUSG00000083325	Gm14121	-0.706961	0.0363207
ENSMUSG00000038515	Grtp1	-0.707669	0.0035621
ENSMUSG00000074211	Sdhaf1	-0.708272	0.0374689
ENSMUSG00000073609	D2hgdh	-0.708865	0.0445775
ENSMUSG00000000740	Rpl13	-0.709272	0.0324689
ENSMUSG00000040820	Hlcs	-0.709371	0.0442064
ENSMUSG00000014907	Naf1	-0.712211	0.0371907
ENSMUSG00000100691	2010320M18Rik	-0.712561	0.0466978
ENSMUSG00000040532	Abhd11	-0.712664	0.00383522
ENSMUSG00000031924	Cyb5b	-0.713137	0.00309973
ENSMUSG00000060591	Ifitm2	-0.713162	0.0315172
ENSMUSG00000020422	Tns3	-0.713166	0.0357268
ENSMUSG00000024911	Fibp	-0.713457	0.0113762
ENSMUSG00000055972	2810407A14Rik	-0.71388	0.0408438
ENSMUSG00000045193	Cirbp	-0.71408	0.00489762
ENSMUSG00000032577	Mapkapk3	-0.714308	0.0410294
ENSMUSG00000017734	Dbndd2	-0.714886	0.00894052
ENSMUSG00000020150	Gamt	-0.71641	0.000371
ENSMUSG00000035245	Eogt	-0.716681	0.0428979
ENSMUSG00000020642	Rnf144a	-0.717837	0.0135478
ENSMUSG00000020857	Nme2	-0.718212	0.0338265
ENSMUSG00000033720	Sfxn5	-0.718331	0.0028815
ENSMUSG00000023020	Cox14	-0.718445	0.03176
ENSMUSG00000040952	Rps19	-0.718802	0.0474659
ENSMUSG00000025486	Sirt3	-0.719549	0.00420961
ENSMUSG00000020056	Washc3	-0.7199	0.0129032
ENSMUSG00000021775	Nr1d2	-0.721266	0.0113193
ENSMUSG00000069769	Msi2	-0.721658	0.0102427
ENSMUSG00000035674	Ndufa3	-0.722284	0.0486974
ENSMUSG00000030788	Rnf141	-0.7228	0.00483545
ENSMUSG00000022681	Ntan1	-0.722851	0.00406389
ENSMUSG00000041571	Selenow	-0.724038	0.0258082
ENSMUSG00000060538	Tmem219	-0.724756	0.0123411
ENSMUSG00000021846	Peli2	-0.724761	0.00592425
ENSMUSG00000054920	Klhl5	-0.724849	0.00986752
ENSMUSG00000037624	Kcnk2	-0.725131	0.0457604
ENSMUSG00000100252	Mir124-2hg	-0.725256	0.00626887
ENSMUSG00000013419	Zfp651	-0.725439	0.0147101
ENSMUSG00000097023	Mir9-3hg	-0.727483	0.00580749
ENSMUSG00000004558	Ndrg2	-0.727983	0.0351039
ENSMUSG00000036585	Fgf1	-0.7294	0.0125229
ENSMUSG00000021794	Glud1	-0.729405	0.000541
ENSMUSG00000041881	Ndufa7	-0.729555	0.0457558
ENSMUSG00000041058	Wwp1	-0.729706	0.00143417
ENSMUSG00000016427	Ndufa1	-0.731023	0.0434346
ENSMUSG00000032609	Klhdc8b	-0.731502	0.00628429
ENSMUSG00000047617	Paxx	-0.731551	0.0209895
ENSMUSG00000017291	Taok1	-0.732557	0.00314406
ENSMUSG00000108776	Gm45169	-0.734361	0.0226442
ENSMUSG00000029781	Fkbp9	-0.735293	0.0159192
ENSMUSG00000086587	Gm11837	-0.737232	0.0156136
ENSMUSG00000020477	Mrps24	-0.737247	0.0307446
ENSMUSG00000025868	Higd2a	-0.737545	0.0155092
ENSMUSG00000050029	Rap2c	-0.737982	0.00448267
ENSMUSG00000003531	Dgcr6	-0.738487	0.00214215
ENSMUSG00000027775	Mfsd1	-0.740226	0.0256923
ENSMUSG00000025728	Pigq	-0.74041	0.0363207
ENSMUSG00000021902	Phf7	-0.741044	0.00546187
ENSMUSG00000021589	Rhobtb3	-0.741562	0.00671457
ENSMUSG00000096740	Lbhd1	-0.741836	0.00278501
ENSMUSG00000051811	Cox6b2	-0.741992	0.0291665
ENSMUSG00000015013	Trappc2l	-0.742039	0.0150306
ENSMUSG00000087331	1810021B22Rik	-0.742429	0.00800898
ENSMUSG00000023010	Tmbim6	-0.742831	0.024577
ENSMUSG00000024486	Hbegf	-0.743738	0.0165995
ENSMUSG00000040616	Tmem51	-0.744034	0.0120856
ENSMUSG00000021290	2010107E04Rik	-0.746105	0.0452912
ENSMUSG00000018761	Mpdu1	-0.746228	0.00199546
ENSMUSG00000022899	Slc15a2	-0.746251	0.00771918
ENSMUSG00000025321	Itgb8	-0.748567	0.00798463
ENSMUSG00000033233	Trim45	-0.748906	0.0342223
ENSMUSG00000020389	Cdkl3	-0.749022	0.0115632
ENSMUSG00000024140	Epas1	-0.750254	0.0485389
ENSMUSG00000045275	Lca5l	-0.750886	0.00986752
ENSMUSG00000024294	Mib1	-0.751198	0.00411018
ENSMUSG00000026207	Speg	-0.751684	0.00123118
ENSMUSG00000025069	Gsto2	-0.754233	0.0147124
ENSMUSG00000032387	Rbpms2	-0.754525	0.0211058
ENSMUSG00000000266	Mid2	-0.754995	0.00468814
ENSMUSG00000040037	Negr1	-0.755402	0.00472418
ENSMUSG00000025860	Xiap	-0.756638	0.00552788
ENSMUSG00000020444	Guk1	-0.756951	0.00799304
ENSMUSG00000092203	1110038B12Rik	-0.758435	0.0139659
ENSMUSG00000020859	Spag9	-0.760315	0.00172697
ENSMUSG00000042340	Ctf1	-0.76202	0.000962
ENSMUSG00000040740	Slc25a34	-0.762707	0.0372284
ENSMUSG00000025103	Btbd1	-0.765773	0.00376398
ENSMUSG00000049288	Lix1l	-0.766355	0.0357422
ENSMUSG00000054814	Usp46	-0.76682	0.00517719
ENSMUSG00000087269	D330023K18Rik	-0.76757	0.0372284
ENSMUSG00000040596	Pogk	-0.767615	0.00498055
ENSMUSG00000032482	Cspg5	-0.767995	0.00969716
ENSMUSG00000108591	Particl	-0.768697	0.00903982
ENSMUSG00000021375	Kif13a	-0.769386	0.00380984
ENSMUSG00000023826	Park2	-0.769657	0.0319543
ENSMUSG00000010064	Slc38a3	-0.769884	0.0181584
ENSMUSG00000103532	Gm4430	-0.769895	0.0332826
ENSMUSG00000029778	Adcyap1r1	-0.771029	0.0138423
ENSMUSG00000063235	Ptpmt1	-0.774626	0.00162569
ENSMUSG00000034850	Tmem127	-0.775307	0.0150499
ENSMUSG00000028701	Lurap1	-0.775316	0.000461
ENSMUSG00000071151	Gm4799	-0.77736	0.0185426
ENSMUSG00000028445	Enho	-0.777658	0.0105865
ENSMUSG00000078350	Smim1	-0.778019	0.00439981
ENSMUSG00000078444	Gm10941	-0.77905	0.0304264
ENSMUSG00000037852	Cpe	-0.779918	0.0140395
ENSMUSG00000027339	Rassf2	-0.780614	0.00939695
ENSMUSG00000047215	Rpl9	-0.782875	0.0372707
ENSMUSG00000075595	Zfp652	-0.782954	0.00599897
ENSMUSG00000057054	Inca1	-0.783137	0.00510881
ENSMUSG00000024462	Gabbr1	-0.783921	0.0145174
ENSMUSG00000028234	Rps20	-0.78395	0.0263041
ENSMUSG00000079283	2310009B15Rik	-0.785164	0.0206787
ENSMUSG00000022314	Rad21	-0.787144	0.000369
ENSMUSG00000020131	Pcsk4	-0.787502	0.0229002
ENSMUSG00000041674	BC006965	-0.791402	0.0090878
ENSMUSG00000030431	Tmem238	-0.792697	0.037355
ENSMUSG00000009614	Sardh	-0.793388	0.0116544
ENSMUSG00000067336	Bmpr2	-0.794418	0.0054062
ENSMUSG00000047067	Dusp28	-0.794747	0.0241688
ENSMUSG00000030498	Gas2	-0.795222	0.00357768
ENSMUSG00000038387	Rras	-0.795931	0.000177
ENSMUSG00000080727	C920021L13Rik	-0.796033	0.0461178
ENSMUSG00000033488	BC026585	-0.796982	0.0020359
ENSMUSG00000090122	Kcne1l	-0.797624	0.000509
ENSMUSG00000098973	Mir6236	-0.799128	0.0156837
ENSMUSG00000099696	2900052N01Rik	-0.799697	0.0193168
ENSMUSG00000022382	Wnt7b	-0.801065	0.0258755
ENSMUSG00000040260	Daam2	-0.801102	0.0209587
ENSMUSG00000024845	Tmem134	-0.803425	0.000408
ENSMUSG00000032479	Map4	-0.803574	0.00031
ENSMUSG00000048856	Slc25a47	-0.803738	0.0103046
ENSMUSG00000027199	Gatm	-0.803856	0.0123276
ENSMUSG00000035885	Cox8a	-0.80559	0.0341478
ENSMUSG00000055493	Epm2a	-0.807228	0.0195122
ENSMUSG00000097729	2310015A10Rik	-0.808453	0.00207478
ENSMUSG00000021773	Comtd1	-0.809467	0.0036152
ENSMUSG00000026939	Tmem141	-0.809475	0.000354
ENSMUSG00000027288	Zfp106	-0.80954	0.0134735
ENSMUSG00000099764	Rps10-ps2	-0.80982	0.0457299
ENSMUSG00000085586	Gm11613	-0.810034	0.0171461
ENSMUSG00000105858	2310074N15Rik	-0.810178	0.0451901
ENSMUSG00000097518	Gm26694	-0.810544	0.00798463
ENSMUSG00000022361	Zhx1	-0.814265	0.000687
ENSMUSG00000097730	Gm26588	-0.814448	0.0225873
ENSMUSG00000061436	Hipk2	-0.814474	0.0134219
ENSMUSG00000073616	Cops9	-0.818135	0.0330639
ENSMUSG00000028132	Tmem56	-0.818931	0.0102708
ENSMUSG00000097342	Gm26618	-0.818992	0.0377156
ENSMUSG00000010307	Tmem86a	-0.8198	0.00361271
ENSMUSG00000039345	Mettl22	-0.821634	0.000118
ENSMUSG00000097428	AW047730	-0.822186	0.00770379
ENSMUSG00000107502	Gm44065	-0.822527	0.00936556
ENSMUSG00000045294	Insig1	-0.823458	0.00141343
ENSMUSG00000022490	Ppp1r1a	-0.823955	0.00779835
ENSMUSG00000048148	Nwd1	-0.824458	0.0102184
ENSMUSG00000024213	Nudt3	-0.825182	0.000359
ENSMUSG00000090952	Gm17251	-0.826145	0.00662566
ENSMUSG00000050174	Nudt6	-0.827261	0.0238054
ENSMUSG00000040564	Apoc1	-0.827517	0.0261634
ENSMUSG00000024530	Prelid3a	-0.827958	0.0125348
ENSMUSG00000041697	Cox6a1	-0.828191	0.025386
ENSMUSG00000071711	Mpst	-0.828423	0.01518
ENSMUSG00000025089	Gfra1	-0.829332	0.0244886
ENSMUSG00000024227	Pdzph1	-0.830392	0.0192857
ENSMUSG00000038607	Gng10	-0.831063	0.00732117
ENSMUSG00000004508	Gab2	-0.831743	0.0273875
ENSMUSG00000062760	1810041L15Rik	-0.83189	0.00452867
ENSMUSG00000024936	Kcnk7	-0.832054	0.04203
ENSMUSG00000030744	Rps3	-0.833781	0.0054892
ENSMUSG00000025511	Tspan4	-0.833909	0.0127839
ENSMUSG00000024962	Vegfb	-0.835261	0.0019755
ENSMUSG00000053141	Ptprt	-0.835689	4.51e-05
ENSMUSG00000034290	Nek9	-0.83884	0.00390066
ENSMUSG00000025792	Slc25a10	-0.838853	0.00662566
ENSMUSG00000028420	Tmem38b	-0.839991	0.00553266
ENSMUSG00000109118	Gm32031	-0.84013	0.0437993
ENSMUSG00000044576	Garem2	-0.841144	0.0226937
ENSMUSG00000007039	Ddah2	-0.841749	0.00488877
ENSMUSG00000078716	Tmem8b	-0.842671	0.00517719
ENSMUSG00000087177	E130307A14Rik	-0.842983	0.000191
ENSMUSG00000097141	Gm10524	-0.843128	0.00757507
ENSMUSG00000043644	0610009L18Rik	-0.843209	0.00839413
ENSMUSG00000036504	Phpt1	-0.844792	0.0102905
ENSMUSG00000025510	Cd151	-0.845532	0.00302416
ENSMUSG00000043498	9330132A10Rik	-0.845772	0.0261552
ENSMUSG00000050447	Lypd6	-0.847326	0.0363207
ENSMUSG00000041809	Efhc1	-0.849154	0.0166185
ENSMUSG00000020734	Grin2c	-0.852079	0.0135095
ENSMUSG00000068220	Lgals1	-0.859198	0.00604329
ENSMUSG00000097280	AI849053	-0.860449	0.00234922
ENSMUSG00000026955	Sapcd2	-0.86048	0.00935182
ENSMUSG00000086382	Chrna1os	-0.860769	0.0226442
ENSMUSG00000063364	3300002I08Rik	-0.861325	0.0419467
ENSMUSG00000028565	Nfia	-0.861653	0.000795
ENSMUSG00000032599	Ip6k2	-0.861992	0.00118114
ENSMUSG00000105031	Gm3511	-0.86379	0.0311778
ENSMUSG00000075284	Wipf1	-0.864499	0.0019755
ENSMUSG00000026185	Igfbp5	-0.865319	0.00318604
ENSMUSG00000032744	Heyl	-0.869297	0.0408438
ENSMUSG00000034353	Ramp1	-0.870414	0.00494307
ENSMUSG00000018042	Cyb5r3	-0.871071	0.0108259
ENSMUSG00000056679	Gpr173	-0.872151	0.000359
ENSMUSG00000085776	5430402O13Rik	-0.876916	0.0133797
ENSMUSG00000085241	Snhg3	-0.879928	0.0212043
ENSMUSG00000006395	Hyi	-0.88015	0.0136996
ENSMUSG00000032667	Pon2	-0.881397	0.0039054
ENSMUSG00000085501	Gm11772	-0.882718	0.0169346
ENSMUSG00000062456	Rpl9-ps6	-0.885127	0.0436522
ENSMUSG00000049526	Tmem202	-0.886217	0.0216167
ENSMUSG00000024525	Impa2	-0.887977	0.000354
ENSMUSG00000074466	Gm15417	-0.888915	0.00839413
ENSMUSG00000026932	Nacc2	-0.889412	0.000562
ENSMUSG00000086600	C030005K06Rik	-0.890573	0.0079344
ENSMUSG00000070604	Vsig10l	-0.891683	0.0134846
ENSMUSG00000110843	AC153829.1	-0.892941	0.00548599
ENSMUSG00000005089	Slc1a2	-0.893687	0.0090878
ENSMUSG00000086841	2410006H16Rik	-0.896515	0.0439487
ENSMUSG00000097055	Gm4419	-0.896872	0.0441085
ENSMUSG00000085255	Taco1os	-0.897918	0.0160349
ENSMUSG00000097820	E530011L22Rik	-0.899732	0.0049154
ENSMUSG00000112880	AC127337.2	-0.904066	0.0151358
ENSMUSG00000071424	Grid2	-0.907135	0.00606308
ENSMUSG00000035901	Dennd5a	-0.90876	0.000518
ENSMUSG00000109836	Gm45884	-0.909317	0.00313557
ENSMUSG00000046417	Lrrc75a	-0.91107	0.00110433
ENSMUSG00000030701	Plekhb1	-0.913153	0.000628
ENSMUSG00000002341	Ncan	-0.916502	0.000887
ENSMUSG00000099686	Gm29460	-0.918667	0.0303657
ENSMUSG00000108530	4930429H19Rik	-0.920205	0.0103116
ENSMUSG00000020178	Adora2a	-0.920777	0.045139
ENSMUSG00000061322	Dnaic1	-0.921061	0.000837
ENSMUSG00000001313	Rnd2	-0.923456	9.64e-05
ENSMUSG00000017724	Etv4	-0.924063	0.000489
ENSMUSG00000110185	Igip	-0.924343	0.00954843
ENSMUSG00000007682	Dio2	-0.924821	3.97e-05
ENSMUSG00000099964	Gm29514	-0.926998	0.0066084
ENSMUSG00000096974	Gm26881	-0.92768	0.0134219
ENSMUSG00000019718	L3hypdh	-0.932975	0.000258
ENSMUSG00000073478	D730003I15Rik	-0.933476	0.00782149
ENSMUSG00000056612	Ppp1r14b	-0.933678	0.00176616
ENSMUSG00000037010	Apln	-0.934153	0.00184642
ENSMUSG00000100396	Gm29367	-0.934195	0.00289744
ENSMUSG00000026226	Spata3	-0.936262	0.000628
ENSMUSG00000029636	Wasf3	-0.936824	0.00375841
ENSMUSG00000037972	Snn	-0.939539	0.00241539
ENSMUSG00000025931	Paqr8	-0.941125	0.00331706
ENSMUSG00000014303	Glis2	-0.946654	0.000626
ENSMUSG00000075700	Selenot	-0.948711	0.00269615
ENSMUSG00000031647	Mfap3l	-0.949104	0.000734
ENSMUSG00000078640	Gm11627	-0.950659	0.000272
ENSMUSG00000030256	Bhlhe41	-0.953805	0.0124012
ENSMUSG00000020821	Kif1c	-0.955484	0.00835395
ENSMUSG00000002602	Axl	-0.958485	0.00297127
ENSMUSG00000085389	1700003M07Rik	-0.959784	0.000479
ENSMUSG00000062753	AI413582	-0.961326	0.000176
ENSMUSG00000038539	Atf5	-0.962775	0.0263041
ENSMUSG00000025380	Fscn2	-0.967291	0.0437479
ENSMUSG00000039621	Prex1	-0.970735	0.000576
ENSMUSG00000030259	Rassf8	-0.971845	0.00760637
ENSMUSG00000028756	Pink1	-0.979098	0.000356
ENSMUSG00000078570	1110065P20Rik	-0.980332	0.000962
ENSMUSG00000013698	Pea15a	-0.98036	0.000145
ENSMUSG00000101144	Gm29054	-0.983287	0.00205855
ENSMUSG00000001794	Capns1	-0.983311	0.00337374
ENSMUSG00000086287	Gm15972	-0.985989	0.00901092
ENSMUSG00000042962	Gm5436	-0.986786	0.020071
ENSMUSG00000060143	Gm10076	-0.987206	0.00620539
ENSMUSG00000045136	Tubb2b	-0.987283	0.000735
ENSMUSG00000098234	Snhg6	-0.987827	0.00351728
ENSMUSG00000080875	Gm7332	-0.99094	0.00657492
ENSMUSG00000031519	Asb5	-0.993413	0.0200701
ENSMUSG00000110165	Gm4032	-0.997185	0.0244886
ENSMUSG00000032816	Igdcc4	-1.003	0.000359
ENSMUSG00000025176	Hoga1	-1.00503	0.0287266
ENSMUSG00000036854	Hspb6	-1.00787	5e-05
ENSMUSG00000097684	Gm26645	-1.00873	0.0115192
ENSMUSG00000038893	Fam117a	-1.01178	0.000518
ENSMUSG00000032537	Ephb1	-1.01425	0.00383522
ENSMUSG00000019158	Tmem160	-1.01534	0.00375595
ENSMUSG00000067870	Rpl31-ps8	-1.01743	0.0231009
ENSMUSG00000097063	Pantr2	-1.01855	0.00173425
ENSMUSG00000102752	Gm7694	-1.02394	0.0134735
ENSMUSG00000021281	Tnfaip2	-1.02665	0.00375927
ENSMUSG00000039851	4932438H23Rik	-1.02858	0.00162569
ENSMUSG00000025652	Tmem89	-1.04038	0.0275167
ENSMUSG00000031938	4931406C07Rik	-1.04209	7.82e-05
ENSMUSG00000021838	Samd4	-1.04726	1.91e-05
ENSMUSG00000111080	AC153899.1	-1.04794	1.74e-06
ENSMUSG00000050288	Fzd2	-1.05186	0.00626753
ENSMUSG00000030255	Sspn	-1.05308	0.000119
ENSMUSG00000112959	AC159104.1	-1.05324	0.000289
ENSMUSG00000090546	Cdr1	-1.05801	0.00214921
ENSMUSG00000094955	Gm3699	-1.05987	0.00694298
ENSMUSG00000055945	Prr18	-1.06014	0.00250424
ENSMUSG00000048001	Hes5	-1.06398	0.000861
ENSMUSG00000053646	Plxnb1	-1.06402	0.00143417
ENSMUSG00000044365	Cxxc4	-1.07259	0.000335
ENSMUSG00000028354	Fmn2	-1.07678	1.2e-08
ENSMUSG00000085175	Gm11423	-1.07846	0.00172438
ENSMUSG00000031342	Gpm6b	-1.08048	9.36e-05
ENSMUSG00000112332	AC153949.1	-1.08058	0.0108138
ENSMUSG00000086604	Gm15510	-1.08061	0.0155401
ENSMUSG00000021709	Erbin	-1.08207	2.67e-06
ENSMUSG00000066043	Phactr4	-1.08278	0.000318
ENSMUSG00000074635	3110070M22Rik	-1.08478	8.37e-06
ENSMUSG00000063556	Gm10132	-1.08498	0.000576
ENSMUSG00000025203	Scd2	-1.08564	0.000202
ENSMUSG00000062382	Ftl1-ps1	-1.08614	0.0283563
ENSMUSG00000098447	Gm27184	-1.08737	0.0373434
ENSMUSG00000002274	Metrn	-1.08789	2.81e-05
ENSMUSG00000068267	Cenpb	-1.10307	8.65e-06
ENSMUSG00000086003	B230206L02Rik	-1.10412	0.00159194
ENSMUSG00000045394	Epcam	-1.10456	0.0091693
ENSMUSG00000030409	Dmpk	-1.12666	0.000952
ENSMUSG00000072591	5930412G12Rik	-1.12704	2.89e-06
ENSMUSG00000051262	Nat8f3	-1.15811	0.0021464
ENSMUSG00000042510	AA986860	-1.16533	0.00468901
ENSMUSG00000082706	Gm11663	-1.17288	0.0132435
ENSMUSG00000085956	4930481B07Rik	-1.17663	0.0315172
ENSMUSG00000039323	Igfbp2	-1.1946	3.97e-05
ENSMUSG00000113029	AC122190.1	-1.20208	3.71e-07
ENSMUSG00000058743	Kcnj14	-1.21181	0.000618
ENSMUSG00000083910	Gm13604	-1.2133	0.00439981
ENSMUSG00000047257	Prss45	-1.21488	0.000484
ENSMUSG00000094690	1600014C23Rik	-1.21595	0.000602
ENSMUSG00000026224	4933407L21Rik	-1.22756	4.43e-06
ENSMUSG00000038375	Trp53inp2	-1.22964	1.05e-05
ENSMUSG00000036053	Fmnl2	-1.23052	7.56e-07
[truncated: 47 more rows]

## Sheet: Sup 2-8
Astrocyte Genes Changed by Light Re-exposure
[truncated: 971 more rows]

[truncated: 1 more sheets: Sup 2-9]
