# Supplementary material for: General anesthesia alters CNS and astrocyte expression of activity-dependent and activity-independent genes
Source: Front Netw Physiol. 2023 Aug 21;3:1216366. doi: 10.3389/fnetp.2023.1216366 (PMC10476527; doi:10.3389/fnetp.2023.1216366)
Supplement: Supplementary file 4 [file Table1.XLSX]

## Sheet: sdrf
Sample	Age	Genotype	Tissue	Stimulus	Library layout	Total fragments (millions)	Mapped fragments (millions)	Mapped fragments %	Fragments assigned to genes (millions)	Fragments assigned %
Input-Anaes-1	6 week	Aldh1l1-EGFP-Rpl10a	cerebral cortex	Anesthesia	PAIRED	104.9	96.3	91.8	84.5	80.6
Input-Anaes-2	6 week	Aldh1l1-EGFP-Rpl10a	cerebral cortex	Anesthesia	PAIRED	109.6	99.9	91.1	91.3	83.3
Input-Anaes-3	6 week	Aldh1l1-EGFP-Rpl10a	cerebral cortex	Anesthesia	PAIRED	118.7	108.9	91.7	97.3	82
Input-Anaes-4	6 week	Aldh1l1-EGFP-Rpl10a	cerebral cortex	Anesthesia	PAIRED	110.7	102.3	92.4	92.2	83.3
Input-Anaes-5	6 week	Aldh1l1-EGFP-Rpl10a	cerebral cortex	Anesthesia	PAIRED	111.3	100.7	90.5	90.8	81.6
Input-Awake-1	6 week	Aldh1l1-EGFP-Rpl10a	cerebral cortex	Awake	PAIRED	103.9	95.8	92.2	84.2	81
Input-Awake-2	6 week	Aldh1l1-EGFP-Rpl10a	cerebral cortex	Awake	PAIRED	112.9	101.8	90.2	91.8	81.3
Input-Awake-3	6 week	Aldh1l1-EGFP-Rpl10a	cerebral cortex	Awake	PAIRED	127.5	115.3	90.4	103.5	81.2
Input-Awake-4	6 week	Aldh1l1-EGFP-Rpl10a	cerebral cortex	Awake	PAIRED	127.6	111.6	87.5	100.9	79.1
Input-Awake-5	6 week	Aldh1l1-EGFP-Rpl10a	cerebral cortex	Awake	PAIRED	125.3	111.5	89	100.6	80.3
IP-Anaes-1	6 week	Aldh1l1-EGFP-Rpl10a	cerebral cortex	Anesthesia	PAIRED	66.8	59.2	88.6	54.9	82.2
IP-Anaes-2	6 week	Aldh1l1-EGFP-Rpl10a	cerebral cortex	Anesthesia	PAIRED	35.5	31.4	88.5	29.2	82.3
IP-Anaes-3	6 week	Aldh1l1-EGFP-Rpl10a	cerebral cortex	Anesthesia	PAIRED	62.2	55.6	89.4	51.7	83.1
IP-Anaes-4	6 week	Aldh1l1-EGFP-Rpl10a	cerebral cortex	Anesthesia	PAIRED	44.8	39.3	87.7	36.6	81.7
IP-Awake-1	6 week	Aldh1l1-EGFP-Rpl10a	cerebral cortex	Awake	PAIRED	58.8	52.1	88.6	48.6	82.7
IP-Awake-2	6 week	Aldh1l1-EGFP-Rpl10a	cerebral cortex	Awake	PAIRED	40.7	36.2	88.9	33.9	83.3
IP-Awake-3	6 week	Aldh1l1-EGFP-Rpl10a	cerebral cortex	Awake	PAIRED	30.4	27.1	89.1	25.5	83.9
IP-Awake-4	6 week	Aldh1l1-EGFP-Rpl10a	cerebral cortex	Awake	PAIRED	37.1	32.6	87.9	30.4	81.9
Input-24hLight1	4 week	Aldh1l1-EGFP-Rpl10a	visual cortex	24h light	SINGLE	70.4	59	83.8	48.8	69.3
Input-24hLight2	4 week	Aldh1l1-EGFP-Rpl10a	visual cortex	24h light	SINGLE	93.1	73.3	78.7	56.3	60.5
Input-24hLight3	4 week	Aldh1l1-EGFP-Rpl10a	visual cortex	24h light	SINGLE	59	47.7	80.8	38	64.4
Input-24hLight4	4 week	Aldh1l1-EGFP-Rpl10a	visual cortex	24h light	SINGLE	49.5	42.1	85.1	35.9	72.5
Input-ContLight1	4 week	Aldh1l1-EGFP-Rpl10a	visual cortex	Continuous light	SINGLE	77	65.6	85.2	54.6	70.9
Input-ContLight2	4 week	Aldh1l1-EGFP-Rpl10a	visual cortex	Continuous light	SINGLE	57.9	48.3	83.4	36.1	62.3
Input-ContLight3	4 week	Aldh1l1-EGFP-Rpl10a	visual cortex	Continuous light	SINGLE	104.9	89.1	84.9	75.8	72.3
Input-ContLight4	4 week	Aldh1l1-EGFP-Rpl10a	visual cortex	Continuous light	SINGLE	48.1	41.9	87.1	36.1	75.1
Input-Dark1	4 week	Aldh1l1-EGFP-Rpl10a	visual cortex	Dark	SINGLE	35.3	27.8	78.8	23	65.2
Input-Dark2	4 week	Aldh1l1-EGFP-Rpl10a	visual cortex	Dark	SINGLE	26.6	21.6	81.2	17.8	66.9
Input-Dark3	4 week	Aldh1l1-EGFP-Rpl10a	visual cortex	Dark	SINGLE	28.5	22.2	77.9	17.4	61.1
Input-Dark4	4 week	Aldh1l1-EGFP-Rpl10a	visual cortex	Dark	SINGLE	62.1	51.6	83.1	44.7	72
IP-24hLight1	4 week	Aldh1l1-EGFP-Rpl10a	visual cortex	24h light	SINGLE	53	46.8	88.3	42.7	80.6
IP-24hLight2	4 week	Aldh1l1-EGFP-Rpl10a	visual cortex	24h light	SINGLE	56.8	49.2	86.6	43.3	76.2
IP-24hLight3	4 week	Aldh1l1-EGFP-Rpl10a	visual cortex	24h light	SINGLE	51.1	45.4	88.8	39.4	77.1
IP-24hLight4	4 week	Aldh1l1-EGFP-Rpl10a	visual cortex	24h light	SINGLE	50.8	45.1	88.8	41.6	81.9
IP-ContLight1	4 week	Aldh1l1-EGFP-Rpl10a	visual cortex	Continuous light	SINGLE	53.9	47.7	88.5	42.7	79.2
IP-ContLight2	4 week	Aldh1l1-EGFP-Rpl10a	visual cortex	Continuous light	SINGLE	49	43.1	88	39.2	80
IP-ContLight3	4 week	Aldh1l1-EGFP-Rpl10a	visual cortex	Continuous light	SINGLE	53.9	48	89.1	44.4	82.4
IP-ContLight4	4 week	Aldh1l1-EGFP-Rpl10a	visual cortex	Continuous light	SINGLE	56.8	49.7	87.5	45.9	80.8
IP-Dark1	4 week	Aldh1l1-EGFP-Rpl10a	visual cortex	Dark	SINGLE	51.2	45.1	88.1	41.9	81.8
IP-Dark2	4 week	Aldh1l1-EGFP-Rpl10a	visual cortex	Dark	SINGLE	53	46.5	87.7	42.9	80.9
IP-Dark3	4 week	Aldh1l1-EGFP-Rpl10a	visual cortex	Dark	SINGLE	53	45.6	86	41.5	78.3
IP-Dark4	4 week	Aldh1l1-EGFP-Rpl10a	visual cortex	Dark	SINGLE	49.7	44	88.5	40.7	81.9
Ctrl_AN1	E17.5	wild type genotype	primary cortical neuron	Control	PAIRED	47.6	41.8	87.8	38.8	81.5
Ctrl_BN1	E17.5	wild type genotype	primary cortical neuron	Control	PAIRED	52.6	47.7	90.7	43	81.7
Ctrl_CN1	E17.5	wild type genotype	primary cortical neuron	Control	PAIRED	49.3	44.6	90.5	40.6	82.4
TTX_AN4	E17.5	wild type genotype	primary cortical neuron	TTX	PAIRED	43.9	39.2	89.3	36	82
TTX_BN4	E17.5	wild type genotype	primary cortical neuron	TTX	PAIRED	58.3	52.8	90.6	47.5	81.5
TTX_CN4	E17.5	wild type genotype	primary cortical neuron	TTX	PAIRED	47.9	43.3	90.4	39.5	82.5
